# Supplementary material for: Transcriptome analysis based on machine learning reveals a role for autoinflammatory genes of chronic nonbacterial osteomyelitis (CNO)
Source: Sci Rep. 2023 Apr 21;13:6514. doi: 10.1038/s41598-023-33759-y (PMC10121556; doi:10.1038/s41598-023-33759-y)
Supplement: Supplementary file 2 — Supplementary Table 1. [file 41598_2023_33759_MOESM2_ESM.xlsx]

## Sheet: DEGs
	baseMean	log2FoldChange	lfcSE	stat	pvalue	padj	change	gene_name
ZYX	4.90852	-0.255327	0.310263	-0.822935	0.410545	0.590242	stable	ZYX
ZWINT	0.584638	0.987193	0.580484	1.70064	0.0890112	0.206543	stable	ZWINT
ZW10	310.519	-0.142912	0.0702956	-2.03301	0.0420514	0.121622	stable	ZW10
ZSCAN9	64.6338	-0.0942601	0.0897639	-1.05009	0.293677	0.470457	stable	ZSCAN9
ZSCAN20	1.58091	0.917838	0.501871	1.82883	0.0674245	0.170631	stable	ZSCAN20
ZSCAN12	4.56213	-0.440463	0.342362	-1.28654	0.198253	0.358393	stable	ZSCAN12
ZRSR2P1	1.99862	-0.252253	0.485243	-0.51985	0.603168	0.746936	stable	ZRSR2P1
ZRSR2	1.47998	0.274867	0.556103	0.494273	0.621113	0.758753	stable	ZRSR2
ZRANB2	4.70364	-0.535419	0.290746	-1.84153	0.0655432	0.167209	stable	ZRANB2
ZPR1	2.72564	-0.454429	0.404459	-1.12355	0.261205	0.436261	stable	ZPR1
ZPBP	3.16796	-0.679256	0.481556	-1.41054	0.15838	0.306477	stable	ZPBP
ZP3	2.73782	0.287393	0.397948	0.722188	0.470179	0.643921	stable	ZP3
ZP1	37.4698	0.14269	0.145903	0.977979	0.328084	0.506231	stable	ZP1
ZNRD2	1.07525	-0.566749	0.616232	-0.919702	0.357729	0.537966	stable	ZNRD2
ZNHIT1	0.635633	-0.156699	0.677861	-0.231166	0.817186	0.887886	stable	ZNHIT1
ZNF99	3.52257	-0.414743	0.375275	-1.10517	0.269085	0.445137	stable	ZNF99
ZNF90	252.419	-0.612064	0.139339	-4.39262	1.11991e-05	0.000186837	stable	ZNF90
ZNF85	26.963	-0.103363	0.228988	-0.451388	0.65171	0.780965	stable	ZNF85
ZNF80	57.6428	0.178845	0.131273	1.36239	0.173075	0.326467	stable	ZNF80
ZNF79	83.7517	0.0691484	0.0848155	0.81528	0.414912	0.594268	stable	ZNF79
ZNF777	10.6553	-0.346881	0.256081	-1.35457	0.175554	0.329358	stable	ZNF777
ZNF726P1	4.06819	-0.703518	0.36036	-1.95226	0.0509068	0.138701	stable	ZNF726P1
ZNF708	26.6352	-0.330531	0.157605	-2.09721	0.035975	0.108229	stable	ZNF708
ZNF69	20.4409	-0.0335289	0.133565	-0.25103	0.801791	0.878203	stable	ZNF69
ZNF536	82.928	-0.16092	0.123972	-1.29804	0.194275	0.352883	stable	ZNF536
ZNF518A	3.57123	0.121589	0.330658	0.367717	0.713084	0.820371	stable	ZNF518A
ZNF516	22.7303	0.0132527	0.127613	0.10385	0.917288	0.955236	stable	ZNF516
ZNF510	1.08209	-1.1795	0.678471	-1.73847	0.0821282	0.19484	stable	ZNF510
ZNF507	13.7219	-0.636454	0.274804	-2.31603	0.0205566	0.0718786	stable	ZNF507
ZNF460	14.3588	-0.557569	0.245638	-2.26988	0.0232147	0.0787998	stable	ZNF460
ZNF37A	0.740186	-0.671605	0.722296	-0.92982	0.352464	0.533431	stable	ZNF37A
ZNF365	1.65999	-0.938392	0.552537	-1.69833	0.0894448	0.207361	stable	ZNF365
ZNF354C	1.82433	0.455443	0.38189	1.1926	0.233025	0.402453	stable	ZNF354C
ZNF35	1.32519	-0.344538	0.537017	-0.641578	0.521147	0.685663	stable	ZNF35
ZNF345	1.53071	-0.00978639	0.466147	-0.0209942	0.98325	0.992673	stable	ZNF345
ZNF33B	2.10732	0.498322	0.451247	1.10432	0.269454	0.445488	stable	ZNF33B
ZNF33A	2.31616	0.325991	0.41085	0.793455	0.427513	0.606061	stable	ZNF33A
ZNF330	32.2035	-0.339888	0.118468	-2.86903	0.00411729	0.0211211	stable	ZNF330
ZNF324	2.90349	0.171248	0.349138	0.490487	0.623789	0.760226	stable	ZNF324
ZNF32	132.302	0.306333	0.245643	1.24706	0.212374	0.376268	stable	ZNF32
ZNF318	0.813001	-1.2722	0.696967	-1.82534	0.0679495	0.171324	stable	ZNF318
ZNF285	86.5927	0.464726	0.180709	2.57168	0.0101208	0.0416019	stable	ZNF285
ZNF282	14.7025	-0.198386	0.21523	-0.921741	0.356664	0.53721	stable	ZNF282
ZNF281	4.40101	-0.437992	0.392103	-1.11703	0.26398	0.439245	stable	ZNF281
ZNF275	19.9427	0.272575	0.159327	1.71079	0.087119	0.203624	stable	ZNF275
ZNF274	1.20924	-0.309454	0.559562	-0.553029	0.580244	0.72886	stable	ZNF274
ZNF273	1.22588	-0.832824	0.656608	-1.26837	0.204665	0.36649	stable	ZNF273
ZNF267	0.50482	0.40073	0.736607	0.544021	0.586427	0.734078	stable	ZNF267
ZNF264	2.0799	-0.867228	0.59412	-1.45968	0.144377	0.287591	stable	ZNF264
ZNF256	81.1042	0.411091	0.110374	3.72454	0.000195674	0.00188997	stable	ZNF256
ZNF239	0.819116	-0.958346	0.733014	-1.30741	0.191075	0.349037	stable	ZNF239
ZNF236	6.95637	-0.770854	0.347796	-2.2164	0.026664	0.0870791	stable	ZNF236
ZNF235	105.732	0.204473	0.162457	1.25863	0.208166	0.370775	stable	ZNF235
ZNF232	4.16474	-1.17833	0.438458	-2.68745	0.00720001	0.0324478	down	ZNF232
ZNF23	111.384	-0.166825	0.134056	-1.24444	0.213339	0.377595	stable	ZNF23
ZNF229	168.757	0.737017	0.286908	2.56883	0.0102043	0.0417942	stable	ZNF229
ZNF227	6.64429	-0.570387	0.26286	-2.16993	0.0300124	0.0947505	stable	ZNF227
ZNF226	8.31836	-0.695624	0.258425	-2.69178	0.00710717	0.032166	stable	ZNF226
ZNF225	1.9407	0.549555	0.371768	1.47822	0.139349	0.281619	stable	ZNF225
ZNF223	134.37	-0.341343	0.0735274	-4.64239	3.44394e-06	7.22974e-05	stable	ZNF223
ZNF22	4.15347	0.561686	0.264446	2.12401	0.033669	0.103131	stable	ZNF22
ZNF217	4.58977	0.338573	0.288398	1.17398	0.240405	0.410596	stable	ZNF217
ZNF215	46.6288	0.0122769	0.210849	0.0582259	0.953569	0.977194	stable	ZNF215
ZNF212	4.82203	0.490314	0.232187	2.11172	0.0347105	0.105491	stable	ZNF212
ZNF211	2.36471	-1.31249	0.510168	-2.57266	0.010092	0.0415136	down	ZNF211
ZNF208	28.6921	0.506207	0.236467	2.14071	0.0322978	0.100206	stable	ZNF208
ZNF205	2.61053	0.546536	0.37272	1.46635	0.142554	0.285158	stable	ZNF205
ZNF204P	0.461542	0.0109326	0.746213	0.0146507	0.988311	0.994494	stable	ZNF204P
ZNF20	338.964	0.467248	0.195235	2.39326	0.0166992	0.0609767	stable	ZNF20
ZNF195	35.4921	-0.253494	0.120809	-2.0983	0.035879	0.108055	stable	ZNF195
ZNF19	268.473	0.310836	0.118523	2.62257	0.00872695	0.0371336	stable	ZNF19
ZNF185	106.433	-0.358433	0.0783726	-4.57345	4.79757e-06	9.41151e-05	stable	ZNF185
ZNF184	1.10264	-0.714395	0.628784	-1.13615	0.255893	0.429685	stable	ZNF184
ZNF18	35.4979	0.278301	0.131355	2.11869	0.0341164	0.104236	stable	ZNF18
ZNF177	0.619481	0.458506	0.74836	0.612681	0.540087	0.700218	stable	ZNF177
ZNF175	198.055	-0.468055	0.0973583	-4.80755	1.52792e-06	3.66766e-05	stable	ZNF175
ZNF17	22.7571	0.485834	0.150506	3.228	0.00124659	0.00812861	stable	ZNF17
ZNF16	21.3542	-0.0838331	0.140125	-0.598272	0.549658	0.707807	stable	ZNF16
ZNF154	13.3563	-0.803756	0.256388	-3.13492	0.00171903	0.0105044	stable	ZNF154
ZNF146	3.50304	-1.08946	0.432489	-2.51904	0.0117675	0.0462328	down	ZNF146
ZNF140	9.69955	-0.0899928	0.189684	-0.474436	0.635189	0.767869	stable	ZNF140
ZNF14	15.6689	-0.0545946	0.174326	-0.313175	0.754148	0.84946	stable	ZNF14
ZNF137P	111.31	0.100837	0.109419	0.921566	0.356755	0.53721	stable	ZNF137P
ZNF135	51.9911	-0.121739	0.126884	-0.959455	0.337329	0.517129	stable	ZNF135
ZNF134	395.58	-0.0740057	0.106641	-0.693969	0.487701	0.658096	stable	ZNF134
ZNF131	40.591	0.00328327	0.103609	0.0316892	0.97472	0.987742	stable	ZNF131
ZNF124	38.8535	-0.993807	0.160559	-6.18966	6.02923e-10	7.00006e-08	stable	ZNF124
ZNF121	18.0973	0.0353758	0.13934	0.253882	0.799587	0.87731	stable	ZNF121
ZNF112	74.1336	-0.276485	0.109536	-2.52414	0.0115982	0.0458138	stable	ZNF112
ZMYM6	10.1932	0.0328441	0.245265	0.133912	0.893472	0.940751	stable	ZMYM6
ZMYM5	18.5285	0.671927	0.14604	4.60097	4.20532e-06	8.48371e-05	stable	ZMYM5
ZMYM3	4.00239	0.0923171	0.326682	0.28259	0.777491	0.865417	stable	ZMYM3
ZKSCAN1	0.709275	0.0245799	0.691226	0.0355599	0.971633	0.985948	stable	ZKSCAN1
ZIM2	3.16581	0.0603978	0.309215	0.195326	0.845138	0.906996	stable	ZIM2
ZIC2	40.9784	-0.410596	0.112053	-3.66431	0.00024801	0.00228306	stable	ZIC2
ZIC1	34.184	0.405764	0.181238	2.23885	0.0251656	0.0836744	stable	ZIC1
ZFY	4.75718	0.457039	0.229047	1.99539	0.0459999	0.129231	stable	ZFY
ZFR2	6.63839	0.496862	0.253098	1.96312	0.0496321	0.136524	stable	ZFR2
ZFPM2	77.2583	-0.482337	0.135977	-3.54718	0.00038938	0.00323857	stable	ZFPM2
ZFPL1	59.0642	-0.0498825	0.0968348	-0.515129	0.606463	0.749823	stable	ZFPL1
ZFP37	17.0972	0.343939	0.185206	1.85706	0.0633024	0.163101	stable	ZFP37
ZFP36L2	6.34154	-0.740766	0.331602	-2.2339	0.0254897	0.0842597	stable	ZFP36L2
ZFP36L1	14.545	0.634538	0.255384	2.48464	0.0129681	0.0499158	stable	ZFP36L1
ZFP30	8.18542	-0.556823	0.293175	-1.89929	0.0575267	0.151724	stable	ZFP30
ZFHX3	0.440953	-1.28129	0.8983	-1.42635	0.153768	0.299893	stable	ZFHX3
ZER1	1.51228	-0.0372025	0.566486	-0.0656723	0.947639	0.974205	stable	ZER1
ZDHHC8	0.80806	0.147311	0.571239	0.25788	0.796499	0.875272	stable	ZDHHC8
ZDHHC1	2.09401	-1.70382	0.620341	-2.74659	0.00602184	0.028383	down	ZDHHC1
ZCCHC4	5.7189	0.173488	0.24534	0.707134	0.479483	0.651955	stable	ZCCHC4
ZCCHC14	0.485992	-1.18492	0.719759	-1.64627	0.099708	0.224555	stable	ZCCHC14
ZC3H4	52.2661	0.063032	0.117713	0.53547	0.592325	0.738671	stable	ZC3H4
ZC3H13	0.481566	-0.199362	0.730951	-0.272743	0.78505	0.869917	stable	ZC3H13
ZC3H11A	18.1573	-0.525588	0.150884	-3.48338	0.000495117	0.00397572	stable	ZC3H11A
ZBTB44	2.77627	0.0205096	0.33171	0.0618297	0.950698	0.975915	stable	ZBTB44
ZBTB43	0.66118	-0.134083	0.711277	-0.18851	0.850477	0.910229	stable	ZBTB43
ZBTB33	9.96838	0.408067	0.267908	1.52316	0.127719	0.267327	stable	ZBTB33
ZBTB24	28.7887	-0.321108	0.1292	-2.48536	0.0129421	0.0498831	stable	ZBTB24
ZBTB21	1.17425	1.48664	0.531154	2.79888	0.00512807	0.0251063	up	ZBTB21
ZBTB1	107.601	-0.115072	0.0662184	-1.73776	0.082253	0.194974	stable	ZBTB1
ZBED4	57.1084	-0.188054	0.181451	-1.03639	0.30002	0.47743	stable	ZBED4
ZBED1	470.122	1.60107	0.148754	10.7632	5.13498e-27	9.73763e-24	up	ZBED1
YWHAG	9.99316	-0.961517	0.29036	-3.31146	0.000928092	0.00649436	stable	YWHAG
YME1L1	5.72296	0.0123573	0.313412	0.0394284	0.968549	0.984997	stable	YME1L1
YKT6	4.55872	-1.14802	0.454771	-2.52439	0.0115899	0.0458138	down	YKT6
YIF1A	14.6388	0.150235	0.17389	0.863967	0.387606	0.568176	stable	YIF1A
YES1P1	1.7995	-0.785173	0.516469	-1.52027	0.128443	0.26815	stable	YES1P1
YES1	2.06842	-0.543478	0.510088	-1.06546	0.286668	0.46447	stable	YES1
YEATS4	1.48274	0.0172018	0.439882	0.0391055	0.968806	0.985083	stable	YEATS4
YBX1P1	0.808711	0.57375	0.734516	0.781127	0.434728	0.612338	stable	YBX1P1
YAP1	1.2289	-0.711816	0.601265	-1.18386	0.236467	0.406559	stable	YAP1
XRCC6	82.053	0.455366	0.114253	3.98561	6.73069e-05	0.00079051	stable	XRCC6
XPO7	12.1604	-0.426913	0.264312	-1.61518	0.106271	0.234034	stable	XPO7
XPC	24.0175	-0.298036	0.130344	-2.28653	0.022223	0.076623	stable	XPC
XM	70.152	-0.0357265	0.121128	-0.294948	0.768033	0.858126	stable	XM
XKRY	29.188	-0.216986	0.12784	-1.69733	0.0896352	0.207628	stable	XKRY
XIC	8.92021	0.115277	0.207871	0.554559	0.579196	0.728157	stable	XIC
XGY1	0.690721	-0.221639	0.718533	-0.308461	0.757732	0.85129	stable	XGY1
XDH	5.92399	-0.0676072	0.257346	-0.262709	0.792775	0.873034	stable	XDH
XCL1	673.306	-0.162207	0.147702	-1.0982	0.272117	0.448457	stable	XCL1
XCE	0.475838	-0.708516	0.783579	-0.904205	0.365887	0.54662	stable	XCE
XBP1P1	3.16912	-0.638146	0.412215	-1.54809	0.1216	0.257552	stable	XBP1P1
XBP1	0.750993	-1.09134	0.736149	-1.4825	0.138208	0.280443	stable	XBP1
XAGE2	2.87856	-1.90246	0.576992	-3.29721	0.000976508	0.00675013	down	XAGE2
WWTR1	2.68354	-1.03188	0.485212	-2.12666	0.0334486	0.102681	stable	WWTR1
WWP1	2.84031	-0.686461	0.460759	-1.48985	0.136264	0.278151	stable	WWP1
WWC1	0.530659	-1.19923	0.742179	-1.61582	0.106133	0.233937	stable	WWC1
WT4	2.20917	0.912056	0.371251	2.45671	0.0140215	0.0532142	stable	WT4
WT3	0.595645	0.394379	0.62224	0.633805	0.526208	0.688592	stable	WT3
WT2	29.9374	0.108017	0.135294	0.798388	0.424645	0.603499	stable	WT2
WT1	5.69375	0.690085	0.266519	2.58926	0.00961835	0.0400284	stable	WT1
WSCD1	2.88974	0.0484586	0.407895	0.118802	0.905432	0.946794	stable	WSCD1
WRN	0.62797	-0.0374655	0.715451	-0.0523662	0.958237	0.979598	stable	WRN
WNT9B	1.32061	-0.980056	0.6588	-1.48764	0.136846	0.278933	stable	WNT9B
WNT8B	22.9389	-0.74015	0.159261	-4.6474	3.36141e-06	7.08261e-05	stable	WNT8B
WNT8A	9.20804	0.308139	0.19319	1.595	0.110711	0.240958	stable	WNT8A
WNT7A	10.2896	-0.466214	0.220652	-2.11289	0.0346098	0.105404	stable	WNT7A
WNT6	1.03732	0.0374661	0.548969	0.0682481	0.945588	0.9726	stable	WNT6
WNT3	34.3569	0.663603	0.128613	5.15968	2.47371e-07	8.47769e-06	stable	WNT3
WNT2B	0.491268	-0.0225835	0.74763	-0.0302068	0.975902	0.988683	stable	WNT2B
WNT2	3.5071	-0.452906	0.35619	-1.27153	0.20354	0.365533	stable	WNT2
WNT10B	0.506759	-0.527698	0.717731	-0.735231	0.462199	0.636671	stable	WNT10B
WFS1	6.05666	-0.499493	0.299408	-1.66827	0.0952627	0.216607	stable	WFS1
WFDC2	0.569012	0.0563258	0.743452	0.0757626	0.939608	0.969429	stable	WFDC2
WEE1	19.5858	0.119597	0.169863	0.704081	0.481382	0.653288	stable	WEE1
WDR91	152.318	-0.0858936	0.115372	-0.744492	0.456579	0.632691	stable	WDR91
WDR7	0.57665	-0.51326	0.762769	-0.67289	0.501018	0.669082	stable	WDR7
WDR47	1.63454	-0.937751	0.561594	-1.6698	0.0949588	0.216261	stable	WDR47
WDR43	121.326	0.0469346	0.0886169	0.529635	0.596365	0.74239	stable	WDR43
WDR4	1.14493	-0.733983	0.638579	-1.1494	0.250391	0.422943	stable	WDR4
WDR3	0.777247	0.361338	0.595933	0.60634	0.544289	0.703462	stable	WDR3
WDR1	39.5034	-0.190748	0.119334	-1.59844	0.109944	0.239644	stable	WDR1
WDFY3	85.7546	-0.343736	0.0993045	-3.46144	0.000537299	0.00426317	stable	WDFY3
WBSCR2	203.142	-0.148615	0.103923	-1.43005	0.152703	0.298225	stable	WBSCR2
WBP2	106.704	-0.213018	0.111641	-1.90807	0.0563824	0.149608	stable	WBP2
WASHC5	35.1504	-0.32098	0.118907	-2.69943	0.00694584	0.0316372	stable	WASHC5
WASF3	160.765	-0.0431725	0.0703124	-0.614009	0.539209	0.699347	stable	WASF3
WASF2	5.75667	-0.257063	0.244333	-1.0521	0.292754	0.46981	stable	WASF2
WARS2	3.92224	-0.208971	0.324279	-0.644416	0.519306	0.684421	stable	WARS2
WARS1	4.64205	-0.549476	0.352883	-1.5571	0.119446	0.254647	stable	WARS1
VWA5A	279.952	-0.20317	0.190951	-1.06399	0.287334	0.465056	stable	VWA5A
VTN	64.975	-0.371109	0.100133	-3.70617	0.000210419	0.00198849	stable	VTN
VSX1	3.06619	-0.0438914	0.369637	-0.118742	0.90548	0.946794	stable	VSX1
VSIG4	2.77352	-2.06884	0.607605	-3.40491	0.000661847	0.00503375	down	VSIG4
VRK2	12.9368	-0.177947	0.241151	-0.737907	0.460571	0.635197	stable	VRK2
VPS9D1	1.93352	-0.259039	0.473427	-0.547158	0.58427	0.732462	stable	VPS9D1
VPS8	63.3563	0.042251	0.0890172	0.474639	0.635045	0.767857	stable	VPS8
VPS51	1.97984	-1.18773	0.54765	-2.16878	0.0300992	0.094972	stable	VPS51
VPS4B	8.52649	0.0539537	0.245759	0.219539	0.82623	0.894297	stable	VPS4B
VPS4A	268.32	0.00783391	0.0903759	0.0866815	0.930925	0.963265	stable	VPS4A
VPS45	2.98853	-2.01068	0.569899	-3.52813	0.000418506	0.00344058	down	VPS45
VPS33B	0.421096	0.0642085	0.734298	0.087442	0.93032	0.963033	stable	VPS33B
VPS26C	0.729902	-0.0719071	0.673721	-0.106731	0.915002	0.954078	stable	VPS26C
VPREB3	1.40304	-0.861965	0.602032	-1.43176	0.152213	0.297573	stable	VPREB3
VNN1	18.053	-0.537444	0.205399	-2.61658	0.00888144	0.0376221	stable	VNN1
VLDLR	49.2883	-0.672484	0.171676	-3.91716	8.95993e-05	0.00100937	stable	VLDLR
VIS1	1.46391	0.328651	0.477915	0.687676	0.491657	0.660939	stable	VIS1
VIRMA	1.08961	-1.43416	0.677836	-2.11579	0.0343624	0.104875	stable	VIRMA
VIPR2	50.8116	0.0491542	0.0955135	0.514631	0.606811	0.749823	stable	VIPR2
VIPR1	2.32249	0.139928	0.36758	0.380675	0.703444	0.813724	stable	VIPR1
VIM	2.3583	-0.124697	0.397283	-0.313875	0.753616	0.84946	stable	VIM
VIL1	8.25918	-0.114259	0.211023	-0.54145	0.588198	0.735388	stable	VIL1
VHL	16.3028	-0.803099	0.280318	-2.86495	0.00417069	0.0213181	stable	VHL
VENTX	35.8756	-0.883048	0.182522	-4.83803	1.31134e-06	3.21562e-05	stable	VENTX
VEGFD	10.6731	-0.559047	0.276461	-2.02216	0.0431602	0.123572	stable	VEGFD
VDI	20.624	-0.0863188	0.23093	-0.373788	0.708562	0.816647	stable	VDI
VDAC1P5	9.61253	0.209866	0.181597	1.15567	0.247817	0.419974	stable	VDAC1P5
VDAC1P4	0.435471	0.590051	0.691499	0.853293	0.393497	0.572973	stable	VDAC1P4
VDAC1	62.8579	-0.192391	0.0793283	-2.42525	0.0152979	0.0570328	stable	VDAC1
VCY	0.877241	-1.06436	0.707993	-1.50335	0.132748	0.273862	stable	VCY
VCX	253.95	-0.247536	0.0833484	-2.96989	0.00297904	0.0162025	stable	VCX
VCL	56.8089	-0.124949	0.11085	-1.12719	0.259663	0.434094	stable	VCL
VCAM1	134.848	-0.186053	0.0930954	-1.99852	0.0456608	0.128706	stable	VCAM1
VBP1	0.53637	-0.132744	0.742515	-0.178776	0.858114	0.916404	stable	VBP1
VAX2	7.92435	0.0777312	0.256852	0.30263	0.762172	0.854215	stable	VAX2
VASP	8.78478	-1.43851	0.278676	-5.16196	2.44384e-07	8.42605e-06	down	VASP
VASH1	191.661	-0.123956	0.079316	-1.56282	0.118095	0.252573	stable	VASH1
VAMP5	3.88367	-0.642998	0.336107	-1.91308	0.0557383	0.148662	stable	VAMP5
VAMP4	32.411	-0.294817	0.11666	-2.52715	0.0114994	0.0456206	stable	VAMP4
VAMP1	2.43243	-1.15826	0.538446	-2.15112	0.0314667	0.0984135	stable	VAMP1
UXT	9.25591	-0.368475	0.285669	-1.28987	0.197097	0.356529	stable	UXT
UTY	4.96847	-0.834345	0.375513	-2.22188	0.0262912	0.0862574	stable	UTY
UTS2	8.19272	3.58215	0.312525	11.462	2.04842e-30	1.16534e-26	up	UTS2
UTRN	1.30535	-0.054279	0.517479	-0.104891	0.916462	0.95455	stable	UTRN
UTP25	40.5599	-0.364037	0.227561	-1.59974	0.109657	0.239247	stable	UTP25
UTP20	1.91329	-0.519266	0.470094	-1.1046	0.269332	0.445416	stable	UTP20
UTP14C	3.80269	-0.916219	0.366074	-2.50283	0.0123205	0.0481067	stable	UTP14C
UTP14A	11.5109	0.0385294	0.170656	0.225772	0.821379	0.89108	stable	UTP14A
UST	0.844808	-2.13972	0.720761	-2.9687	0.00299066	0.0162362	down	UST
USP9Y	15.2639	0.102731	0.140618	0.730567	0.465044	0.63966	stable	USP9Y
USP9X	2.85394	-0.732865	0.477542	-1.53466	0.124867	0.262808	stable	USP9X
USP8	21.513	-0.0143179	0.136492	-0.104899	0.916456	0.95455	stable	USP8
USP49	1.75586	-0.761487	0.510631	-1.49127	0.135892	0.27769	stable	USP49
USP39	65.8134	-0.215603	0.124273	-1.73491	0.0827562	0.195678	stable	USP39
USP33	0.764391	-1.42507	0.693544	-2.05477	0.0399009	0.117008	stable	USP33
USP3	3.94105	-0.430194	0.372103	-1.15611	0.247634	0.419908	stable	USP3
USP21	22.2099	0.013524	0.148513	0.0910626	0.927443	0.961739	stable	USP21
USP20	4.0198	0.0678542	0.261627	0.259355	0.795361	0.874568	stable	USP20
USP2	5.24722	-0.172655	0.237536	-0.726859	0.467312	0.641427	stable	USP2
USP19	103.664	-0.502379	0.105288	-4.77149	1.82866e-06	4.22271e-05	stable	USP19
USP18	79.2315	1.25097	0.153346	8.15781	3.41157e-16	1.2939e-13	up	USP18
USP16	1.66012	0.230705	0.405964	0.56829	0.569838	0.720242	stable	USP16
USP15	22.6643	1.01438	0.226242	4.48362	7.33874e-06	0.000130469	up	USP15
USP14	21.6113	-0.207726	0.157211	-1.32132	0.186395	0.342283	stable	USP14
USP13	103.616	-0.314597	0.10921	-2.88065	0.00396851	0.0205058	stable	USP13
USP10	5.0745	-0.0717395	0.249767	-0.287226	0.77394	0.862817	stable	USP10
USO1	53.4629	-0.0934065	0.12045	-0.775477	0.438058	0.614834	stable	USO1
USH1C	13.9937	0.769902	0.193518	3.97846	6.93632e-05	0.000806968	stable	USH1C
USF1	1.94066	-0.787835	0.491561	-1.60272	0.108996	0.238583	stable	USF1
UROS	18.8172	-0.0800828	0.151684	-0.527958	0.597528	0.742911	stable	UROS
URI1	0.691399	-0.370992	0.674187	-0.55028	0.582127	0.73011	stable	URI1
URB2	7.74674	-0.230842	0.293297	-0.787058	0.431248	0.608927	stable	URB2
UQCRH	110.412	-0.0487432	0.214257	-0.227499	0.820036	0.890298	stable	UQCRH
UQCRC1	0.494696	-0.882939	0.686875	-1.28544	0.198638	0.35886	stable	UQCRC1
UQCR11	7.553	0.248726	0.487681	0.510017	0.61004	0.751743	stable	UQCR11
UQCR10	6.30842	-0.716777	0.252478	-2.83897	0.00452595	0.0226656	stable	UQCR10
UPK3A	0.521703	-0.628794	0.71376	-0.88096	0.378339	0.558817	stable	UPK3A
UNC5C	6.3463	0.774536	0.236114	3.28035	0.00103679	0.0070723	stable	UNC5C
UNC50	5.66355	0.400133	0.280123	1.42842	0.153171	0.298933	stable	UNC50
ULK3	0.872002	0.192454	0.596179	0.322812	0.746838	0.844852	stable	ULK3
ULK2	1.38701	0.117233	0.45252	0.259067	0.795584	0.874604	stable	ULK2
UHRF1	11.4882	1.02305	0.198437	5.15557	2.5286e-07	8.61391e-06	up	UHRF1
UGT2B7	3.23476	-0.593932	0.402889	-1.47418	0.140433	0.282704	stable	UGT2B7
UGT2B4	65.6322	-0.222575	0.109206	-2.03812	0.0415384	0.120506	stable	UGT2B4
UGT2B11	0.783351	0.187219	0.672831	0.278256	0.780816	0.867251	stable	UGT2B11
UGT2A1	3.24976	0.112425	0.309067	0.363756	0.716041	0.822861	stable	UGT2A1
UGT1A	17.1292	-0.553472	0.209869	-2.63722	0.00835883	0.035936	stable	UGT1A
UGDH	426.683	0.671297	0.481091	1.39536	0.162906	0.312657	stable	UGDH
UFL1	0.610404	-0.236571	0.674284	-0.350848	0.725702	0.82996	stable	UFL1
UFD1	1.02893	1.04078	0.477096	2.18149	0.0291475	0.0927773	stable	UFD1
UCP3	155.478	-0.30475	0.108686	-2.80394	0.00504824	0.0248869	stable	UCP3
UCP2	34.7673	0.057796	0.124466	0.46435	0.642397	0.773409	stable	UCP2
UCP1	157.128	0.474502	0.127663	3.71683	0.000201738	0.00193867	stable	UCP1
UBXN8	46.8395	0.856195	0.165838	5.16285	2.43223e-07	8.42605e-06	stable	UBXN8
UBTF	90.4052	-0.248757	0.0941406	-2.6424	0.00823209	0.0356682	stable	UBTF
UBR4	9.95054	-0.0706109	0.264921	-0.266536	0.789826	0.871643	stable	UBR4
UBR2	0.642381	0.353957	0.607159	0.582973	0.559912	0.712922	stable	UBR2
UBQLN1	39.7858	-0.537125	0.130146	-4.1271	3.67368e-05	0.000488308	stable	UBQLN1
UBL4A	1.8054	0.325637	0.412394	0.789627	0.429746	0.60756	stable	UBL4A
UBL3	94.5408	-0.382449	0.0832224	-4.5955	4.31708e-06	8.57587e-05	stable	UBL3
UBE4A	2.03159	-1.65907	0.601839	-2.75667	0.0058394	0.0277994	down	UBE4A
UBE3AP2	319.038	0.00654244	0.0754183	0.0867487	0.930871	0.963265	stable	UBE3AP2
UBE2V1	0.405956	0.970039	0.651613	1.48867	0.136573	0.278682	stable	UBE2V1
UBE2M	101.648	0.743018	0.335884	2.21213	0.026958	0.0876867	stable	UBE2M
UBE2L6	65.2825	0.950014	0.187525	5.06607	4.06117e-07	1.23162e-05	stable	UBE2L6
UBE2L4	0.630864	-0.821644	0.737482	-1.11412	0.265228	0.440935	stable	UBE2L4
UBE2G2	0.514091	0.526243	0.662996	0.793735	0.42735	0.60598	stable	UBE2G2
UBE2G1	36.9188	-0.1175	0.163645	-0.718015	0.472748	0.646145	stable	UBE2G1
UBE2E1	19.3675	-0.331703	0.18613	-1.78211	0.0747316	0.182859	stable	UBE2E1
UBE2D2	109.564	0.12236	0.0831274	1.47196	0.141033	0.283511	stable	UBE2D2
UBE2D1	21.5959	-0.429756	0.156003	-2.75478	0.00587314	0.0278901	stable	UBE2D1
UBE2C	0.976256	0.909979	0.465356	1.95545	0.0505305	0.138007	stable	UBE2C
UBE2B	214.856	-0.0872178	0.137326	-0.635115	0.525354	0.687857	stable	UBE2B
UBE2A	0.821464	-0.744915	0.722378	-1.0312	0.302447	0.479951	stable	UBE2A
UBBP3	36.8778	-0.259362	0.109314	-2.37262	0.0176623	0.0639189	stable	UBBP3
UBB	25.4759	-0.212101	0.135661	-1.56347	0.117942	0.25234	stable	UBB
UBAC1	2.7958	-0.228176	0.453324	-0.50334	0.614725	0.754351	stable	UBAC1
UBA7	1.49123	-1.40626	0.667991	-2.10521	0.0352734	0.10674	stable	UBA7
UBA52P1	68.6716	-0.145487	0.0775719	-1.87552	0.0607216	0.157738	stable	UBA52P1
UBA52	0.743632	-0.103101	0.68542	-0.15042	0.880433	0.932737	stable	UBA52
UBA1	1.02783	0.176171	0.532322	0.330948	0.740684	0.841527	stable	UBA1
U2AF2	44.685	-0.0133289	0.214056	-0.0622683	0.950349	0.975733	stable	U2AF2
U2AF1	214.46	-0.380704	0.0998751	-3.8118	0.000137956	0.0014348	stable	U2AF1
TYROBP	24.8952	0.00451901	0.179362	0.0251948	0.9799	0.991401	stable	TYROBP
TYRO3P	53.6397	-0.12377	0.126311	-0.979889	0.327141	0.505735	stable	TYRO3P
TYRL	47.9098	-0.255986	0.104326	-2.45371	0.0141389	0.0534815	stable	TYRL
TYR	11.3675	-0.162594	0.202283	-0.803796	0.421515	0.6001	stable	TYR
TYMS	285.068	-0.287182	0.0757928	-3.78904	0.000151229	0.00153818	stable	TYMS
TYK2	0.538417	-0.215103	0.789545	-0.27244	0.785284	0.870006	stable	TYK2
TXNRD1	52.3165	0.247699	0.0929256	2.66557	0.00768587	0.0342136	stable	TXNRD1
TXNL4A	6.41128	-0.256721	0.319026	-0.804703	0.420991	0.599654	stable	TXNL4A
TXNL1	72.8453	-0.669942	0.13077	-5.12305	3.0064e-07	1.0002e-05	stable	TXNL1
TXNIP	2.13799	-0.105166	0.416218	-0.252671	0.800523	0.877828	stable	TXNIP
TXN	3.59747	-0.505983	0.38703	-1.30735	0.191095	0.349037	stable	TXN
TXK	11.2303	1.29884	0.244313	5.31628	1.05911e-07	4.21349e-06	up	TXK
TWF2	54.8414	0.387804	0.126881	3.05644	0.00223981	0.012884	stable	TWF2
TWF1	0.784878	-0.378985	0.738692	-0.513048	0.607917	0.750204	stable	TWF1
TUT4	23.1571	-0.429992	0.234054	-1.83714	0.0661886	0.168477	stable	TUT4
TUSC3	2.8987	-0.0966015	0.362792	-0.266272	0.790029	0.871698	stable	TUSC3
TUSC2	3.40638	-0.257941	0.419251	-0.615241	0.538396	0.69898	stable	TUSC2
TULP3	3.68267	0.404687	0.301354	1.34289	0.179306	0.333357	stable	TULP3
TUBGCP4	0.475681	-0.306692	0.85276	-0.359646	0.719112	0.824472	stable	TUBGCP4
TUBG1	234.832	-0.1738	0.0730862	-2.37801	0.0174065	0.0631943	stable	TUBG1
TUBB4A	4.20802	-0.513642	0.388959	-1.32056	0.186649	0.342531	stable	TUBB4A
TUB	23.4858	-0.085435	0.144444	-0.591475	0.554202	0.709634	stable	TUB
TTN	4.66044	-0.67359	0.314467	-2.14201	0.0321928	0.100079	stable	TTN
TTLL5	140.829	-0.225142	0.0818954	-2.74914	0.00597528	0.0283042	stable	TTLL5
TTLL12	4.13316	0.0566008	0.323233	0.175108	0.860994	0.918455	stable	TTLL12
TTK	240.145	0.216273	0.0777892	2.78024	0.00543184	0.026277	stable	TTK
TTF2	9.54929	-0.75663	0.294602	-2.56831	0.0102196	0.0418269	stable	TTF2
TTF1	4.06884	-0.506085	0.298257	-1.69681	0.0897327	0.207769	stable	TTF1
TTC4	8.77595	-0.577523	0.307499	-1.87813	0.0603638	0.15715	stable	TTC4
TTC33	55.0266	-0.177297	0.102019	-1.73788	0.082232	0.194974	stable	TTC33
TTC1	3.58442	-0.136637	0.396512	-0.344597	0.730398	0.833175	stable	TTC1
TST	3.13106	-0.039344	0.339355	-0.115937	0.907702	0.948378	stable	TST
TSSK2	372.921	0.201396	0.065989	3.05196	0.00227356	0.0130292	stable	TSSK2
TSSK1A	40.7735	-0.0862972	0.105556	-0.817552	0.413613	0.592856	stable	TSSK1A
TSSC4	2.58557	-0.385438	0.37743	-1.02122	0.307152	0.484484	stable	TSSC4
TSPYL1	249.228	-0.443081	0.104965	-4.22123	2.42971e-05	0.000354555	stable	TSPYL1
TSPY1	4.20528	-0.0125633	0.266397	-0.0471602	0.962386	0.982347	stable	TSPY1
TSPOAP1	0.658379	-0.264093	0.659074	-0.400703	0.688638	0.804779	stable	TSPOAP1
TSPAN8	16.3137	-0.386147	0.241095	-1.60164	0.109236	0.238907	stable	TSPAN8
TSPAN5	0.800678	-0.30236	0.694551	-0.435331	0.663322	0.78799	stable	TSPAN5
TSPAN31	109.601	1.43847	0.158071	9.10016	9.02019e-20	1.02632e-16	up	TSPAN31
TSPAN17	1.28706	-0.0133796	0.629585	-0.0212515	0.983045	0.992642	stable	TSPAN17
TSPAN16	0.436221	-0.28448	0.701825	-0.405343	0.685225	0.803246	stable	TSPAN16
TSPAN13	9.5206	-0.59609	0.265891	-2.24185	0.0249708	0.0831727	stable	TSPAN13
TSNAX	4.58321	-0.542782	0.329139	-1.6491	0.0991275	0.223607	stable	TSNAX
TSN	2.98949	-0.161124	0.444385	-0.362576	0.716922	0.823121	stable	TSN
TSKU	1.53167	-0.204597	0.458095	-0.446626	0.655145	0.783098	stable	TSKU
TSIX	1.41347	-0.238374	0.508587	-0.4687	0.639284	0.771508	stable	TSIX
TSHZ1	8.30309	0.113826	0.226647	0.502217	0.615515	0.754506	stable	TSHZ1
TSHR	183.958	-0.21579	0.0928779	-2.32337	0.0201593	0.0708815	stable	TSHR
TSG101	16.8539	-0.63271	0.26202	-2.41474	0.0157464	0.0581045	stable	TSG101
TSC22D1	0.498068	-1.26239	0.705806	-1.78859	0.0736816	0.181147	stable	TSC22D1
TSC2	21.2788	-0.676139	0.195918	-3.45113	0.000558253	0.00441097	stable	TSC2
TSC1	0.878927	1.05909	0.481819	2.19812	0.0279408	0.0901568	stable	TSC1
TS546	33.2234	0.156012	0.127703	1.22169	0.221827	0.388673	stable	TS546
TS13	19.8426	0.13569	0.152039	0.892464	0.372144	0.55292	stable	TS13
TRX-CAT2-1	57.2324	0.10959	0.308249	0.355524	0.722197	0.827009	stable	TRX-CAT2-1
TRX-CAT1-2	1.79529	-0.57859	0.58721	-0.985321	0.324466	0.503653	stable	TRX-CAT1-2
TRV-CAC1-2	14.5406	-0.0798204	0.176018	-0.453479	0.650204	0.779848	stable	TRV-CAC1-2
TRV-AAC1-4	4.75074	-0.0336566	0.26447	-0.12726	0.898734	0.942991	stable	TRV-AAC1-4
TRV-AAC1-3	37.2877	0.00160812	0.102279	0.0157229	0.987455	0.994428	stable	TRV-AAC1-3
TRUB2	2.27265	-0.10345	0.383479	-0.269767	0.787339	0.870249	stable	TRUB2
TRU-TCA1-1	7.95286	-0.0931294	0.26874	-0.34654	0.728937	0.832715	stable	TRU-TCA1-1
TRT-TGT6-1	7.49803	-0.258474	0.275332	-0.938769	0.347849	0.528556	stable	TRT-TGT6-1
TRT-AGT7-1	55.4409	0.0190919	0.148895	0.128224	0.897971	0.942767	stable	TRT-AGT7-1
TRS-AGA2-3	61.4256	-0.455597	0.180764	-2.5204	0.0117222	0.0461187	stable	TRS-AGA2-3
TRRAP	1.14948	0.372381	0.498785	0.746576	0.455319	0.631783	stable	TRRAP
TRR-TCG4-1	12.6063	0.421262	0.225436	1.86865	0.0616708	0.159835	stable	TRR-TCG4-1
TRR-CCG2-1	6.40823	0.253455	0.258779	0.979427	0.327369	0.505813	stable	TRR-CCG2-1
TRPV1	76.0328	-0.0849408	0.141509	-0.60025	0.54834	0.707476	stable	TRPV1
TRPS1	45.6209	0.0216032	0.128207	0.168502	0.866188	0.922281	stable	TRPS1
TRPM2	2.91884	0.340924	0.347128	0.982127	0.326037	0.504852	stable	TRPM2
TRPC5	6.36997	0.856982	0.2974	2.88158	0.00395687	0.0204828	stable	TRPC5
TRPC4AP	3.3697	-0.35386	0.462099	-0.765767	0.443815	0.620207	stable	TRPC4AP
TRPC3	3.71766	-2.00383	0.518397	-3.86542	0.000110896	0.00120629	down	TRPC3
TRPC1	0.972642	-0.989632	0.665556	-1.48692	0.137035	0.279023	stable	TRPC1
TROAP	0.509573	0.148515	0.716054	0.207407	0.835692	0.901348	stable	TROAP
TRNV	9.37712	-0.350245	0.242619	-1.4436	0.148852	0.293217	stable	TRNV
TRNS1	23.3686	-0.89156	0.262911	-3.39111	0.000696097	0.00523822	stable	TRNS1
TRNP	1.40858	-0.693239	0.582313	-1.19049	0.233853	0.403149	stable	TRNP
TRNL1	39.1856	-0.238745	0.158386	-1.50736	0.131718	0.27239	stable	TRNL1
TRNI	0.552572	-0.879062	0.752806	-1.16771	0.242922	0.4135	stable	TRNI
TRNH	2.63939	-0.333591	0.384719	-0.867102	0.385886	0.566384	stable	TRNH
TRNF	7.40979	0.0488489	0.23798	0.205265	0.837365	0.902413	stable	TRNF
TRN-GTT2-7	33.0858	-0.418675	0.281319	-1.48826	0.136683	0.278807	stable	TRN-GTT2-7
TRL-TAG1-1	1.83355	-0.58383	0.485198	-1.20328	0.228867	0.397323	stable	TRL-TAG1-1
TRIP13	0.918659	-0.8006	0.684491	-1.16963	0.24215	0.412948	stable	TRIP13
TRIP11	0.687937	-0.503277	0.686786	-0.7328	0.46368	0.638093	stable	TRIP11
TRIP10	39.8577	-0.476418	0.226723	-2.10132	0.035613	0.107538	stable	TRIP10
TRIOBP	1.83204	0.406819	0.397198	1.02422	0.305731	0.482872	stable	TRIOBP
TRIO	21.8933	0.032708	0.166894	0.195981	0.844625	0.90696	stable	TRIO
TRIM66	30.711	0.39076	0.240514	1.62469	0.10423	0.231158	stable	TRIM66
TRIM32	19.2521	0.843091	0.148267	5.68632	1.29805e-08	7.94042e-07	stable	TRIM32
TRIM31	87.2457	0.0673836	0.153006	0.4404	0.659648	0.785749	stable	TRIM31
TRIM3	14.7906	-0.256026	0.260217	-0.983897	0.325166	0.504052	stable	TRIM3
TRIM29	7.80718	-0.304284	0.254278	-1.19666	0.23144	0.40081	stable	TRIM29
TRIM28	3.00513	-1.21845	0.421371	-2.89164	0.00383241	0.0200392	down	TRIM28
TRIM25	25.017	-0.278987	0.14933	-1.86826	0.0617255	0.159835	stable	TRIM25
TRIM21	27.8985	-0.538558	0.212088	-2.53931	0.0111072	0.0444189	stable	TRIM21
TRIM2	5.14944	-0.517398	0.354148	-1.46097	0.144024	0.287443	stable	TRIM2
TRIL	1.64566	0.130281	0.480844	0.270943	0.786435	0.87021	stable	TRIL
TRIB2	60.8922	-0.119654	0.113606	-1.05323	0.292234	0.469241	stable	TRIB2
TRIB1	18.8217	-0.0246798	0.240986	-0.102412	0.91843	0.955899	stable	TRIB1
TRHR	24.7145	0.100427	0.200245	0.50152	0.616005	0.75462	stable	TRHR
TRGV5P	61.3191	-0.573619	0.210042	-2.73097	0.00631484	0.0293746	stable	TRGV5P
TRGV3	1.86219	0.26589	0.483204	0.550265	0.582138	0.73011	stable	TRGV3
TRGJP2	1.47675	-1.20192	0.628363	-1.91279	0.0557754	0.148691	stable	TRGJP2
TRGJ1	4.41586	-0.141296	0.328987	-0.429489	0.667567	0.79117	stable	TRGJ1
TRGC2	0.825921	-1.52136	0.678795	-2.24127	0.0250089	0.0832507	stable	TRGC2
TRG-TCC1-1	0.836238	-0.494039	0.718435	-0.68766	0.491667	0.660939	stable	TRG-TCC1-1
TRG-GCC3-1	5.58585	0.473826	0.267465	1.77154	0.0764704	0.185676	stable	TRG-GCC3-1
TRE-TTC3-1	35.7148	-0.208817	0.127875	-1.63298	0.102472	0.228394	stable	TRE-TTC3-1
TRDN	10.9311	-1.20827	0.320952	-3.76463	0.000166794	0.00166765	down	TRDN
TRDMT1	31.7968	0.515265	0.334805	1.539	0.123805	0.261307	stable	TRDMT1
TRC-GCA24-1	1.48349	0.529314	0.38317	1.38141	0.167154	0.318465	stable	TRC-GCA24-1
TRBV9	42.1593	0.11573	0.289776	0.399377	0.689616	0.805756	stable	TRBV9
TRBV8-2	88.2388	0.64958	0.22542	2.88165	0.00395604	0.0204828	stable	TRBV8-2
TRBV7-9	37.2051	0.806822	0.493251	1.63572	0.101897	0.228006	stable	TRBV7-9
TRBV7-7	2.00166	0.134507	0.492179	0.273288	0.784632	0.86978	stable	TRBV7-7
TRBV7-6	3.82751	0.942836	0.289149	3.26072	0.00111129	0.00744657	stable	TRBV7-6
TRBV7-5	102.207	0.176433	0.0784029	2.25033	0.0244279	0.0818434	stable	TRBV7-5
TRBV7-4	22.9397	0.48688	0.121695	4.00081	6.31265e-05	0.000759253	stable	TRBV7-4
TRBV7-3	8.68335	-0.747413	0.278232	-2.68629	0.00722493	0.0324573	stable	TRBV7-3
TRBV6-2	5.5472	-0.735824	0.362792	-2.02822	0.0425376	0.122468	stable	TRBV6-2
TRBV25OR9-2	2.93852	-0.095415	0.360462	-0.264702	0.791239	0.872045	stable	TRBV25OR9-2
TRBV24OR9-2	273.245	-0.332014	0.126295	-2.62887	0.00856683	0.0366717	stable	TRBV24OR9-2
TRBV24-1	1.61197	0.304258	0.375351	0.810595	0.417598	0.596914	stable	TRBV24-1
TRBV20OR9-2	4.01376	-0.37567	0.310257	-1.21083	0.225959	0.393957	stable	TRBV20OR9-2
TRBV15	0.847808	-0.728117	0.753866	-0.965844	0.334122	0.513364	stable	TRBV15
TRBV13	1.54948	-0.267857	0.469648	-0.570335	0.56845	0.719287	stable	TRBV13
TRBV12-4	73.4292	0.749325	0.127951	5.85637	4.73105e-09	3.73818e-07	stable	TRBV12-4
TRBV12-3	1.38638	-1.47155	0.731615	-2.01137	0.0442865	0.125973	stable	TRBV12-3
TRBV11-2	12.0732	1.01552	0.209272	4.85265	1.2182e-06	3.03962e-05	up	TRBV11-2
TRBV10-3	3.47392	0.477043	0.27601	1.72835	0.0839248	0.197865	stable	TRBV10-3
TRBV10-2	16.0125	0.38764	0.12542	3.09074	0.0019966	0.0117951	stable	TRBV10-2
TRBV10-1	25.3431	-0.373712	0.263729	-1.41703	0.156474	0.303608	stable	TRBV10-1
TRBJ1-5	15.8228	0.0330477	0.166713	0.198231	0.842864	0.906266	stable	TRBJ1-5
TRBJ1-3	83.9711	0.699782	0.127482	5.48928	4.03584e-08	1.96238e-06	stable	TRBJ1-3
TRBC1	19.4335	0.77744	0.239979	3.23961	0.00119692	0.0078811	stable	TRBC1
TRB	1.45801	0.505722	0.414287	1.2207	0.222198	0.389189	stable	TRB
TRAV8-2	65.1574	-0.392556	0.0913604	-4.29679	1.73291e-05	0.000266447	stable	TRAV8-2
TRAV7	7.12942	-0.267057	0.251358	-1.06246	0.288028	0.465509	stable	TRAV7
TRAV39	0.481751	0.922375	0.663204	1.39079	0.16429	0.31459	stable	TRAV39
TRAV37	20.2747	-0.269083	0.201154	-1.3377	0.180995	0.334982	stable	TRAV37
TRAV32	11.7873	0.144033	0.268299	0.536838	0.59138	0.73796	stable	TRAV32
TRAV31	8.20808	-0.132243	0.287601	-0.459813	0.645651	0.775735	stable	TRAV31
TRAV30	10.6048	-0.15618	0.332751	-0.46936	0.638812	0.771102	stable	TRAV30
TRAV29DV5	4.17381	-0.495087	0.303558	-1.63095	0.102901	0.229032	stable	TRAV29DV5
TRAV27	41.5593	0.463147	0.123684	3.74459	0.000180689	0.00177096	stable	TRAV27
TRAV26-2	37.9951	0.441274	0.146531	3.01148	0.00259978	0.014542	stable	TRAV26-2
TRAV26-1	75.8068	0.853854	0.163965	5.20753	1.9137e-07	6.89052e-06	stable	TRAV26-1
TRAV25	1.45665	0.583798	0.385408	1.51475	0.129835	0.269725	stable	TRAV25
TRAV24	2.17722	0.184387	0.400562	0.460321	0.645286	0.77547	stable	TRAV24
TRAV12-2	2.86427	-0.131043	0.42648	-0.307266	0.758641	0.8516	stable	TRAV12-2
TRAV1-1	180.139	0.198747	0.187846	1.05803	0.290042	0.467172	stable	TRAV1-1
TRAPPC8	3.91144	-0.843254	0.381631	-2.20961	0.0271324	0.0881029	stable	TRAPPC8
TRAPPC2P6	33.9223	0.421094	0.110397	3.81436	0.000136537	0.00142787	stable	TRAPPC2P6
TRAPPC2P5	13.1728	0.763881	0.21	3.63753	0.000275262	0.00247779	stable	TRAPPC2P5
TRAPPC2P4	0.505285	-0.0129868	0.776894	-0.0167163	0.986663	0.994177	stable	TRAPPC2P4
TRAPPC2P3	230.366	-0.0613714	0.0988819	-0.620654	0.534827	0.695946	stable	TRAPPC2P3
TRAPPC2	156.086	0.0765157	0.0889252	0.86045	0.389541	0.569838	stable	TRAPPC2
TRAP1	2.99511	0.00384224	0.316829	0.0121271	0.990324	0.995398	stable	TRAP1
TRAM1	2.18311	0.984839	0.394836	2.4943	0.0126206	0.0488757	stable	TRAM1
TRAJ9	6.17668	0.419921	0.22447	1.87072	0.0613837	0.159239	stable	TRAJ9
TRAJ8	7.19941	-0.259594	0.250165	-1.03769	0.299413	0.476774	stable	TRAJ8
TRAJ7	22.3217	0.250358	0.125302	1.99804	0.0457124	0.128742	stable	TRAJ7
TRAJ60	37.5262	-0.0986385	0.202082	-0.488112	0.62547	0.761249	stable	TRAJ60
TRAJ6	14.2747	0.351833	0.163411	2.15305	0.0313147	0.0980033	stable	TRAJ6
TRAJ59	4.92002	0.0607107	0.301126	0.201612	0.84022	0.904791	stable	TRAJ59
TRAJ58	3.54818	0.0950387	0.396703	0.239572	0.810662	0.883329	stable	TRAJ58
TRAJ56	4.60738	-1.3543	0.409048	-3.31085	0.000930125	0.00650059	down	TRAJ56
TRAJ54	0.534198	-0.0218468	0.787202	-0.0277524	0.97786	0.990218	stable	TRAJ54
TRAJ53	6.2158	-0.616554	0.300922	-2.04888	0.0404735	0.118261	stable	TRAJ53
TRAJ51	4.39358	-0.0191667	0.325109	-0.0589546	0.952988	0.977177	stable	TRAJ51
TRAJ50	3.88755	0.395371	0.317635	1.24474	0.213229	0.377547	stable	TRAJ50
TRAJ5	104.131	0.150081	0.0971001	1.54564	0.122192	0.258421	stable	TRAJ5
TRAJ49	135.87	0.563546	0.189005	2.98165	0.00286698	0.0156829	stable	TRAJ49
TRAJ48	21.241	0.245915	0.171266	1.43587	0.15104	0.296094	stable	TRAJ48
TRAJ46	5.84573	0.377293	0.347526	1.08565	0.277632	0.454649	stable	TRAJ46
TRAJ44	75.4947	0.316163	0.16441	1.92301	0.0544782	0.145984	stable	TRAJ44
TRAJ43	8.38397	0.436252	0.239408	1.82221	0.0684229	0.171858	stable	TRAJ43
TRAJ42	4.37931	0.503996	0.350396	1.43836	0.150332	0.295205	stable	TRAJ42
TRAJ41	109.852	0.544362	0.172707	3.15193	0.00162195	0.0100377	stable	TRAJ41
TRAJ40	0.889137	-0.48085	0.676074	-0.711239	0.476936	0.649734	stable	TRAJ40
TRAJ4	58.5252	0.319641	0.113479	2.81674	0.00485136	0.0240413	stable	TRAJ4
TRAJ38	7.68545	-0.858018	0.355694	-2.41223	0.0158551	0.0584196	stable	TRAJ38
TRAJ37	1.28566	-0.406466	0.544368	-0.746674	0.45526	0.631783	stable	TRAJ37
TRAJ35	1.44168	-0.911354	0.594183	-1.53379	0.12508	0.263159	stable	TRAJ35
TRAJ34	3.07275	0.103411	0.327101	0.316143	0.751894	0.848547	stable	TRAJ34
TRAJ33	0.512407	-0.00968932	0.774318	-0.0125134	0.990016	0.995398	stable	TRAJ33
TRAJ31	1.74948	-0.0470753	0.433705	-0.108542	0.913566	0.952929	stable	TRAJ31
TRAJ30	6.49009	-0.323147	0.315427	-1.02448	0.305611	0.482816	stable	TRAJ30
TRAJ3	1.93393	-0.684527	0.466258	-1.46813	0.142069	0.284588	stable	TRAJ3
TRAJ29	0.723658	-0.35844	0.703262	-0.509682	0.610274	0.751743	stable	TRAJ29
TRAJ28	0.978836	-0.0762336	0.59679	-0.127739	0.898355	0.942767	stable	TRAJ28
TRAJ27	219.997	0.620942	0.173094	3.58732	0.000334098	0.0028842	stable	TRAJ27
TRAJ25	85.1794	1.42543	0.194684	7.32174	2.44769e-13	5.56996e-11	up	TRAJ25
TRAJ24	0.422044	0.114436	0.841755	0.13595	0.891861	0.940637	stable	TRAJ24
TRAJ23	43.0757	1.00873	0.226417	4.45517	8.38256e-06	0.000145391	up	TRAJ23
TRAJ22	161.53	0.179355	0.139719	1.28368	0.199255	0.359632	stable	TRAJ22
TRAJ2	1.21846	-1.36334	0.645566	-2.11186	0.0346984	0.105491	stable	TRAJ2
TRAJ19	12.0968	0.288259	0.15557	1.85293	0.0638928	0.16425	stable	TRAJ19
TRAJ17	167.006	0.632213	0.145515	4.34464	1.39501e-05	0.000224822	stable	TRAJ17
TRAJ16	124.324	-0.107055	0.137055	-0.781107	0.434739	0.612338	stable	TRAJ16
TRAJ15	2.14649	0.429366	0.37904	1.13277	0.25731	0.431384	stable	TRAJ15
TRAJ14	0.609457	2.01851	0.727162	2.77587	0.00550539	0.0265425	up	TRAJ14
TRAJ13	0.647566	1.99588	0.716387	2.78603	0.00533579	0.0259182	up	TRAJ13
TRAJ12	0.528574	2.28195	0.644467	3.54084	0.000398859	0.00330774	up	TRAJ12
TRAJ11	19.0245	-1.02395	0.301772	-3.39314	0.000690954	0.00520641	down	TRAJ11
TRAJ10	136.383	0.658544	0.130312	5.05358	4.33601e-07	1.29829e-05	stable	TRAJ10
TRAF6	2.69302	-1.10336	0.493457	-2.23598	0.025353	0.0839934	stable	TRAF6
TRAF5	0.441409	-0.463492	0.830263	-0.558247	0.576675	0.726141	stable	TRAF5
TRAF3	5.89004	-1.16453	0.388991	-2.99372	0.00275596	0.0152665	down	TRAF3
TRA2A	711.842	0.508267	0.153076	3.32036	0.000899015	0.00636229	stable	TRA2A
TRA-TGC7-1	5.37689	-0.285522	0.326098	-0.875571	0.381263	0.561354	stable	TRA-TGC7-1
TPX2	5.23334	-0.736439	0.299271	-2.46077	0.0138637	0.0526507	stable	TPX2
TPST2	7.67679	-0.325614	0.297843	-1.09324	0.274287	0.450728	stable	TPST2
TPSG1	598.174	-0.0925107	0.0510291	-1.8129	0.0698468	0.174705	stable	TPSG1
TPSAB1	13.8035	-0.619529	0.189198	-3.2745	0.00105848	0.00716866	stable	TPSAB1
TPM4	558.571	-0.369191	0.136527	-2.70416	0.00684767	0.0313296	stable	TPM4
TPM3	30.2081	-0.123311	0.12425	-0.992445	0.32098	0.500104	stable	TPM3
TPK1	76.7091	0.0563362	0.0945372	0.595915	0.551232	0.708531	stable	TPK1
TPGS2	1.24875	-0.240557	0.505864	-0.475537	0.634404	0.767409	stable	TPGS2
TPD52L2	17.907	-0.700668	0.237492	-2.95028	0.00317483	0.0170232	stable	TPD52L2
TP53TG5	1.02488	-2.31071	0.695003	-3.32475	0.000884982	0.00629333	down	TP53TG5
TP53TG3	2.90853	-0.764539	0.411744	-1.85683	0.0633348	0.163111	stable	TP53TG3
TP53TG1	0.800213	1.29326	0.478273	2.70401	0.00685076	0.0313296	up	TP53TG1
TP53I3	5.53326	-0.9109	0.304855	-2.98797	0.00280833	0.0154313	stable	TP53I3
TP53I11	3.96404	-0.0157257	0.300368	-0.0523549	0.958246	0.979598	stable	TP53I11
TP53BP2	2.33838	-0.000946696	0.398318	-0.00237673	0.998104	0.999089	stable	TP53BP2
TOX3	11.6993	-0.107143	0.258431	-0.414589	0.678443	0.799433	stable	TOX3
TOR1B	0.549562	0.751152	0.643844	1.16667	0.243345	0.413991	stable	TOR1B
TOPBP1	48.4743	0.130539	0.102106	1.27846	0.201086	0.362478	stable	TOPBP1
TOP3A	61.5702	-0.379716	0.117052	-3.24401	0.00117859	0.0077911	stable	TOP3A
TOP1P1	10.3539	-1.23857	0.256782	-4.82342	1.41115e-06	3.43079e-05	down	TOP1P1
TOMM70	1.97859	-0.479818	0.453583	-1.05784	0.290128	0.467178	stable	TOMM70
TOMM40	1.37419	-1.2524	0.678702	-1.84529	0.0649956	0.166442	stable	TOMM40
TOMM20	4.31998	-0.00380183	0.278054	-0.013673	0.989091	0.994862	stable	TOMM20
TNXB	59.7739	-0.324774	0.112123	-2.89659	0.00377246	0.019762	stable	TNXB
TNXA	8.73415	0.387045	0.187275	2.06672	0.0387603	0.114403	stable	TNXA
TNS2	549.135	-0.302697	0.080474	-3.76142	0.000168949	0.00168033	stable	TNS2
TNS1	0.841306	0.717828	0.522519	1.37378	0.169509	0.32166	stable	TNS1
TNR	90.1425	-0.130271	0.132468	-0.983414	0.325404	0.504283	stable	TNR
TNPO1	326.789	0.903438	0.181852	4.968	6.76469e-07	1.87963e-05	stable	TNPO1
TNP2	22.1157	0.275994	0.174704	1.57978	0.114157	0.246231	stable	TNP2
TNP1	6.37021	-0.466413	0.243008	-1.91933	0.0549421	0.146744	stable	TNP1
TNNT3	1.00315	-1.31164	0.654426	-2.00426	0.0450422	0.127612	stable	TNNT3
TNNI3	1.59169	-0.323799	0.51302	-0.631162	0.527935	0.68949	stable	TNNI3
TNNI1	1.11076	-0.651336	0.646523	-1.00744	0.313721	0.49194	stable	TNNI1
TNKS	1.18112	-0.438611	0.546458	-0.802645	0.42218	0.600896	stable	TNKS
TNK1	18.8078	-0.597299	0.24408	-2.44714	0.0143994	0.0542863	stable	TNK1
TNIP1	15.9717	-0.730497	0.18107	-4.03433	5.47592e-05	0.00067576	stable	TNIP1
TNFSF9	2.85132	-0.615321	0.437229	-1.40732	0.159333	0.307664	stable	TNFSF9
TNFSF18	13.9792	0.0821675	0.150632	0.545485	0.58542	0.73326	stable	TNFSF18
TNFSF15	5.3679	0.575596	0.281111	2.04758	0.0406012	0.118512	stable	TNFSF15
TNFSF13	0.583686	0.0512379	0.652542	0.0785204	0.937414	0.967842	stable	TNFSF13
TNFSF12	2.15479	-0.204049	0.451799	-0.451637	0.651531	0.780965	stable	TNFSF12
TNFSF11	12.6002	-0.247118	0.189082	-1.30694	0.191234	0.349037	stable	TNFSF11
TNFSF10	22.9891	0.408237	0.172047	2.37282	0.017653	0.0639189	stable	TNFSF10
TNFRSF25	0.447199	0.694766	0.660672	1.05161	0.292981	0.469909	stable	TNFRSF25
TNFRSF21	0.533649	-0.624024	0.722518	-0.863679	0.387764	0.568261	stable	TNFRSF21
TNFRSF1B	103.521	0.00382378	0.107926	0.0354297	0.971737	0.985948	stable	TNFRSF1B
TNFRSF1A	4.54765	-0.313615	0.313384	-1.00074	0.316955	0.495508	stable	TNFRSF1A
TNFRSF18	6.24874	-0.16865	0.364714	-0.462417	0.643782	0.774657	stable	TNFRSF18
TNFRSF17	0.708905	0.825852	0.586455	1.40821	0.159069	0.307385	stable	TNFRSF17
TNFRSF10C	122.367	-0.253209	0.118287	-2.14063	0.0323041	0.100206	stable	TNFRSF10C
TNFRSF10A	108.817	-0.126434	0.0734285	-1.72187	0.0850933	0.199792	stable	TNFRSF10A
TNFAIP8	2.43908	-0.162744	0.349654	-0.465444	0.641613	0.773007	stable	TNFAIP8
TNFAIP3	1.11171	-0.133848	0.577321	-0.231843	0.81666	0.887654	stable	TNFAIP3
TNFAIP1	13.3246	-0.202115	0.304287	-0.664227	0.506545	0.674042	stable	TNFAIP1
TNF	1.14524	-0.18872	0.607359	-0.310722	0.756012	0.850158	stable	TNF
TNDM	164.477	0.496118	0.109629	4.52541	6.02772e-06	0.000113274	stable	TNDM
TNC	15.3493	-0.23031	0.163725	-1.40669	0.159519	0.307664	stable	TNC
TMSB4Y	69.364	0.334916	0.110909	3.01973	0.00253002	0.0142791	stable	TMSB4Y
TMSB4XP6	1.69278	-1.34484	0.663975	-2.02544	0.0428226	0.122948	stable	TMSB4XP6
TMSB4XP1	0.525462	-0.302686	0.749541	-0.403829	0.686339	0.803908	stable	TMSB4XP1
TMSB4X	2.92059	0.192161	0.404752	0.474761	0.634957	0.767857	stable	TMSB4X
TMPRSS2	7.21113	-0.756602	0.297059	-2.54698	0.0108661	0.0437489	stable	TMPRSS2
TMPRSS11D	14.4165	-0.105371	0.177055	-0.59513	0.551756	0.708766	stable	TMPRSS11D
TMOD4	0.504648	-0.83436	0.743407	-1.12235	0.261716	0.436756	stable	TMOD4
TMOD3	0.602294	-0.591812	0.675932	-0.87555	0.381275	0.561354	stable	TMOD3
TMOD2	84.9844	-0.252655	0.0841049	-3.00405	0.00266411	0.0148298	stable	TMOD2
TMF1	4.01923	-0.423319	0.364642	-1.16092	0.245676	0.417209	stable	TMF1
TMEM98	0.533812	-1.43587	0.736878	-1.94859	0.0513443	0.139693	stable	TMEM98
TMEM97	109.407	-0.296765	0.0985285	-3.01198	0.00259554	0.014542	stable	TMEM97
TMEM94	447.274	-0.133159	0.0940102	-1.41643	0.15665	0.303846	stable	TMEM94
TMEM87A	22.9801	0.778184	0.146011	5.32961	9.84252e-08	4.02835e-06	stable	TMEM87A
TMEM63A	3.02455	-0.0229282	0.351707	-0.0651912	0.948022	0.974222	stable	TMEM63A
TMEM59L	31.583	0.0562794	0.129892	0.433279	0.664812	0.789257	stable	TMEM59L
TMEM50B	0.675234	-0.166715	0.700756	-0.237908	0.811953	0.884057	stable	TMEM50B
TMEM258	1.72235	-0.566785	0.528109	-1.07324	0.283165	0.460659	stable	TMEM258
TMEM230	2.01809	-0.19178	0.430271	-0.44572	0.6558	0.783297	stable	TMEM230
TMEM208	19.8988	-0.44804	0.164669	-2.72086	0.0065113	0.0300916	stable	TMEM208
TMEM187	12.2141	0.719907	0.200903	3.58336	0.000339208	0.00291945	stable	TMEM187
TMEM184B	2.02975	-0.0977977	0.457619	-0.21371	0.830773	0.89836	stable	TMEM184B
TMEM176B	440.698	-1.17907	0.28737	-4.10297	4.07873e-05	0.000529769	down	TMEM176B
TMEM158	137.21	0.317259	0.210011	1.51068	0.130871	0.271077	stable	TMEM158
TMEM14A	8.49436	0.224994	0.213071	1.05596	0.290986	0.467867	stable	TMEM14A
TMEM121B	0.887547	-0.612277	0.661824	-0.925135	0.354896	0.535288	stable	TMEM121B
TMEM115	14.6542	0.51088	0.142866	3.57595	0.000348964	0.00297194	stable	TMEM115
TMEFF2	7.31818	-0.0411914	0.209246	-0.196857	0.84394	0.906566	stable	TMEFF2
TMEFF1	1.62458	0.158176	0.477774	0.331069	0.740592	0.841527	stable	TMEFF1
TMED3	0.504277	0.597629	0.648184	0.922005	0.356526	0.537149	stable	TMED3
TMED10	1.70519	-0.925286	0.578299	-1.60001	0.109596	0.239247	stable	TMED10
TMED1	4.41692	-0.19124	0.321367	-0.595082	0.551789	0.708766	stable	TMED1
TMCC1	5.88362	-0.395391	0.331693	-1.19204	0.233246	0.40259	stable	TMCC1
TMC6	2.15862	0.318088	0.364169	0.873464	0.38241	0.562734	stable	TMC6
TMBIM6	0.472681	1.98554	0.534775	3.71286	0.000204934	0.00195288	up	TMBIM6
TM9SF4	4.91349	-0.137829	0.314235	-0.438618	0.660938	0.786463	stable	TM9SF4
TM9SF1	11.4358	-0.620022	0.236856	-2.61771	0.00885207	0.0375257	stable	TM9SF1
TM7SF2	1.15921	-0.706787	0.561832	-1.258	0.20839	0.371058	stable	TM7SF2
TLR2	2.78293	0.363096	0.326173	1.1132	0.265621	0.441203	stable	TLR2
TLN1	159.354	-0.247525	0.0721882	-3.42888	0.000606079	0.00471479	stable	TLN1
TLK1	2.14633	-1.15306	0.523143	-2.2041	0.0275172	0.0891356	stable	TLK1
TLE5	8.00653	0.773961	0.229776	3.36833	0.000756253	0.00563869	stable	TLE5
TLE4	38.0835	-0.475283	0.163971	-2.89858	0.00374859	0.0196732	stable	TLE4
TLE2	1.95571	0.0181555	0.459665	0.0394972	0.968494	0.984997	stable	TLE2
TKT	101.998	0.114686	0.201035	0.570479	0.568353	0.719287	stable	TKT
TKFC	5.11557	0.0118771	0.24066	0.0493523	0.960639	0.981012	stable	TKFC
TKCR	29.8183	-0.121007	0.152846	-0.791693	0.42854	0.606609	stable	TKCR
TK2	19.2496	-0.631986	0.170192	-3.71338	0.000204507	0.00195288	stable	TK2
TK1	20.0074	-0.0020667	0.211581	-0.00976786	0.992207	0.995778	stable	TK1
TJP3	50.3306	0.318209	0.139212	2.28579	0.0222668	0.0766804	stable	TJP3
TJP2	0.479156	-1.27986	0.760137	-1.68373	0.0922341	0.211577	stable	TJP2
TJP1	143.746	-0.214726	0.0814268	-2.63704	0.00836338	0.035936	stable	TJP1
TIPARP	3.55209	-1.15595	0.438582	-2.63565	0.00839754	0.0360284	down	TIPARP
TINF2	40.4508	-0.15327	0.112823	-1.3585	0.174305	0.32759	stable	TINF2
TINAG	1.59906	0.828828	0.412626	2.00867	0.0445723	0.126485	stable	TINAG
TIMP4	8.94704	0.265007	0.469904	0.563959	0.572782	0.722999	stable	TIMP4
TIMP3	1.11416	0.164552	0.506593	0.324822	0.745316	0.844112	stable	TIMP3
TIMP2	2.37999	-0.0867498	0.475146	-0.182575	0.855132	0.913757	stable	TIMP2
TIMP1	220.011	0.0346473	0.202799	0.170846	0.864345	0.921113	stable	TIMP1
TIMM22	133.081	0.42527	0.30993	1.37215	0.170018	0.322293	stable	TIMM22
TIMM21	1.61543	-0.230732	0.489724	-0.471147	0.637536	0.770051	stable	TIMM21
TIMM17B	5.66114	0.357443	0.240474	1.48641	0.137171	0.2792	stable	TIMM17B
TIMM17A	0.430831	0.899469	0.661266	1.36022	0.173759	0.327215	stable	TIMM17A
TIMM10B	330.376	0.567886	0.280964	2.02121	0.0432582	0.123791	stable	TIMM10B
TIMM10	0.460296	0.839307	0.794495	1.0564	0.290784	0.467758	stable	TIMM10
TIMELESS	25.9766	0.685135	0.222288	3.0822	0.00205476	0.0120029	stable	TIMELESS
TIE1	24.9628	0.0250356	0.16639	0.150464	0.880399	0.932737	stable	TIE1
TIAF1	20.6518	1.01277	0.24164	4.19126	2.77415e-05	0.00039259	up	TIAF1
THYN1	0.769196	1.94792	0.553706	3.51796	0.000434879	0.00356488	up	THYN1
THUMPD3	72.8284	-0.311069	0.101863	-3.05379	0.00225968	0.012984	stable	THUMPD3
THPO	8.03519	-0.275633	0.259059	-1.06398	0.287339	0.465056	stable	THPO
THOC5	1.04511	0.889006	0.482685	1.84179	0.0655056	0.167209	stable	THOC5
THOC1	13.2806	-0.54983	0.239617	-2.29462	0.0217548	0.0754654	stable	THOC1
THBS4	33.7991	0.611885	0.150635	4.06205	4.86441e-05	0.000613605	stable	THBS4
THBS2	3.77686	-0.138486	0.34211	-0.4048	0.685624	0.803246	stable	THBS2
THBD	0.450398	-0.399875	0.75603	-0.528914	0.596865	0.742442	stable	THBD
THAP12	20.8672	0.0649719	0.219238	0.296354	0.76696	0.857217	stable	THAP12
TGOLN2	41.7876	-0.495634	0.124126	-3.993	6.5242e-05	0.000778117	stable	TGOLN2
TGM5	5.99645	-0.373613	0.2994	-1.24787	0.212078	0.376123	stable	TGM5
TGM2	8.52928	0.192297	0.269619	0.713218	0.475711	0.648613	stable	TGM2
TGFBRAP1	1.66725	-0.310927	0.525436	-0.59175	0.554018	0.709634	stable	TGFBRAP1
TGFBR3	10.9294	0.557267	0.182054	3.061	0.00220596	0.0127279	stable	TGFBR3
TGCT1	18.9648	0.235054	0.160981	1.46014	0.144252	0.287443	stable	TGCT1
TFRC	462.284	-0.274106	0.0784137	-3.49564	0.000472928	0.00384356	stable	TFRC
TFPT	1.53165	-0.773265	0.563389	-1.37252	0.1699	0.322188	stable	TFPT
TFPI2	0.995618	-0.0200289	0.613002	-0.0326735	0.973935	0.987122	stable	TFPI2
TFPI	51.0396	-0.361617	0.0868855	-4.162	3.15478e-05	0.00043562	stable	TFPI
TFG	8.48319	-0.392565	0.219842	-1.78567	0.0741529	0.181834	stable	TFG
TFF3	18.0925	0.11714	0.138051	0.848527	0.396145	0.575502	stable	TFF3
TFF1	5.16505	-0.615685	0.336778	-1.82816	0.0675254	0.170652	stable	TFF1
TFAM	0.96542	-1.97944	0.701532	-2.8216	0.00477855	0.0237218	down	TFAM
TEX28	0.584928	0.15381	0.720633	0.213437	0.830986	0.898419	stable	TEX28
TESMIN	33.3797	0.024694	0.109256	0.226018	0.821187	0.891042	stable	TESMIN
TESK2	0.798557	-0.561361	0.750722	-0.747762	0.454603	0.631098	stable	TESK2
TESK1	3.29826	-0.576578	0.431062	-1.33757	0.181036	0.334982	stable	TESK1
TES	18.51	-0.0676077	0.171484	-0.39425	0.693397	0.808603	stable	TES
TERC	12.0355	-0.625061	0.245936	-2.54156	0.0110358	0.044213	stable	TERC
TENT4A	41.3155	-0.0336699	0.100813	-0.333984	0.738392	0.840277	stable	TENT4A
TENM1	181.489	-0.0625088	0.0699287	-0.893894	0.371378	0.55207	stable	TENM1
TELO2	13.1886	-0.0623347	0.15882	-0.392487	0.694699	0.808603	stable	TELO2
TEK	3.31814	-0.379657	0.391135	-0.970656	0.331719	0.511008	stable	TEK
TEAD4	232.628	-0.0203129	0.116097	-0.174965	0.861107	0.918455	stable	TEAD4
TEAD2	12.4949	-0.920876	0.229853	-4.00636	6.16607e-05	0.000747949	stable	TEAD2
TEAD1	160.741	-0.344143	0.100193	-3.43481	0.000592961	0.00462737	stable	TEAD1
TDRD7	0.670637	0.630702	0.650019	0.970283	0.331906	0.511156	stable	TDRD7
TDGF1P4	1.86238	-0.372954	0.438747	-0.850043	0.395301	0.575011	stable	TDGF1P4
TDGF1P2	1.25843	-0.99948	0.616981	-1.61995	0.105243	0.232425	stable	TDGF1P2
TCP1P2	1.10245	-0.351454	0.579678	-0.606292	0.544321	0.703462	stable	TCP1P2
TCP11	0.915709	-0.425679	0.742696	-0.573154	0.56654	0.717508	stable	TCP11
TCP10L3	30.5319	0.238931	0.135757	1.75999	0.0784097	0.188614	stable	TCP10L3
TCOF1	31.3314	-0.370868	0.221064	-1.67765	0.0934157	0.213431	stable	TCOF1
TCN2	0.563556	-0.410723	0.757979	-0.541866	0.587911	0.735244	stable	TCN2
TCL6	1.25717	-0.0654653	0.570765	-0.114697	0.908685	0.948882	stable	TCL6
TCL4	1.01179	0.96799	0.507096	1.90889	0.0562763	0.149589	stable	TCL4
TCIRG1	9.57988	-0.279402	0.192475	-1.45162	0.146607	0.290709	stable	TCIRG1
TCFL5	16.8979	0.109332	0.330391	0.330916	0.740708	0.841527	stable	TCFL5
TCF7L2	248.405	-0.321122	0.0785041	-4.09051	4.30423e-05	0.000553999	stable	TCF7L2
TCF4	4.635	-0.329303	0.293784	-1.1209	0.262329	0.437263	stable	TCF4
TCF3	10.8881	-0.287158	0.255664	-1.12318	0.261359	0.436289	stable	TCF3
TCF21	0.760714	-0.550477	0.700485	-0.785851	0.431955	0.609564	stable	TCF21
TCF20	7.77935	-0.129286	0.212297	-0.608989	0.542532	0.70205	stable	TCF20
TCF19	87.0917	0.269992	0.0841042	3.21021	0.00132638	0.00856028	stable	TCF19
TCF15	6.72461	0.369436	0.214418	1.72297	0.0848943	0.199572	stable	TCF15
TCERG1	0.612561	0.232098	0.693377	0.334736	0.737825	0.840169	stable	TCERG1
TCEAL1	22.6234	0.191283	0.10641	1.79761	0.0722395	0.178994	stable	TCEAL1
TCEA2	21.3953	-0.714311	0.187769	-3.80419	0.000142268	0.00146624	stable	TCEA2
TCAP	8.88482	0.334897	0.239654	1.39742	0.162288	0.312016	stable	TCAP
TCAF1	43.6402	-0.214827	0.111626	-1.92452	0.0542893	0.145685	stable	TCAF1
TBXA2R	407.852	-0.210359	0.0888602	-2.3673	0.0179182	0.0645169	stable	TBXA2R
TBX4	1.15807	-1.58509	0.676314	-2.34372	0.0190927	0.0678439	stable	TBX4
TBX21	2.28803	-0.829157	0.544664	-1.52233	0.127927	0.267565	stable	TBX21
TBX18	16.6889	0.300444	0.365292	0.822477	0.410805	0.590468	stable	TBX18
TBX15	1.50618	-0.126561	0.46959	-0.269513	0.787535	0.870296	stable	TBX15
TBX1	0.959788	-0.461812	0.663376	-0.696154	0.486333	0.656872	stable	TBX1
TBRG4	5.18085	0.237856	0.263842	0.901509	0.367318	0.548183	stable	TBRG4
TBL2	1.85931	-0.602251	0.471349	-1.27772	0.201349	0.362606	stable	TBL2
TBL1X	41.4806	-0.320854	0.188467	-1.70244	0.0886728	0.206363	stable	TBL1X
TBKBP1	3.37855	0.544071	0.334663	1.62573	0.104008	0.230883	stable	TBKBP1
TBK1	24.073	-0.140027	0.144915	-0.96627	0.333909	0.513269	stable	TBK1
TBCE	0.728616	-0.834334	0.713544	-1.16928	0.24229	0.413062	stable	TBCE
TBCC	7.57092	-0.548195	0.291219	-1.88242	0.0597796	0.156146	stable	TBCC
TBC1D5	2.14279	-0.811377	0.514736	-1.5763	0.114957	0.247162	stable	TBC1D5
TBC1D4	28.0314	-0.182936	0.123677	-1.47914	0.139104	0.281424	stable	TBC1D4
TBC1D30	110.214	-0.0730389	0.10543	-0.692769	0.488455	0.65824	stable	TBC1D30
TBC1D2B	151.429	-0.234277	0.154504	-1.51632	0.129439	0.269265	stable	TBC1D2B
TBC1D25	7.28474	-0.646273	0.351429	-1.83899	0.0659173	0.167937	stable	TBC1D25
TBC1D22A	9.98091	-0.630102	0.268982	-2.34254	0.019153	0.068016	stable	TBC1D22A
TBC1D12	3.28316	0.255408	0.30844	0.828067	0.407633	0.586658	stable	TBC1D12
TBC1D10B	145.33	0.501413	0.132676	3.77923	0.000157315	0.00158681	stable	TBC1D10B
TAX1BP3	3.64304	0.141555	0.27045	0.523404	0.600693	0.745657	stable	TAX1BP3
TATDN2	0.840036	0.426223	0.513707	0.8297	0.406708	0.585956	stable	TATDN2
TASOR	4.04329	0.165145	0.328584	0.502598	0.615247	0.754434	stable	TASOR
TAS2R7	1.27602	-0.232133	0.526084	-0.441246	0.659035	0.785512	stable	TAS2R7
TAS2R4	1.50257	-1.74527	0.659598	-2.64596	0.0081459	0.0354755	down	TAS2R4
TAS2R38	10.7727	-0.482498	0.287112	-1.68052	0.0928554	0.212577	stable	TAS2R38
TAS2R14	1.99008	0.544554	0.36184	1.50496	0.132335	0.273367	stable	TAS2R14
TARBP2	17.7351	0.187147	0.293527	0.637581	0.523747	0.687017	stable	TARBP2
TAPVR1	0.725581	-0.990784	0.661762	-1.49719	0.134344	0.276013	stable	TAPVR1
TAP2	0.860271	-1.03978	0.713908	-1.45647	0.145263	0.288749	stable	TAP2
TAP1	1.05697	-1.8462	0.719066	-2.5675	0.0102434	0.0418929	down	TAP1
TANK	135.02	-0.146193	0.232675	-0.628313	0.529799	0.691198	stable	TANK
TAM	4.0929	-0.374634	0.360902	-1.03805	0.299247	0.476733	stable	TAM
TALDO1P1	0.489336	-0.141792	0.857948	-0.165269	0.868732	0.92447	stable	TALDO1P1
TAGLN2	7.87145	0.344849	0.284363	1.21271	0.225242	0.39331	stable	TAGLN2
TAGLN	89.5664	0.767066	0.184105	4.16647	3.09355e-05	0.000430299	stable	TAGLN
TAFA5	6.98375	-0.0466252	0.251988	-0.18503	0.853206	0.912213	stable	TAFA5
TAF7	0.889666	-1.38938	0.723395	-1.92064	0.0547768	0.146372	stable	TAF7
TAF5L	3.02931	-0.351448	0.356301	-0.986377	0.323948	0.503398	stable	TAF5L
TAF5	1.12405	-0.971378	0.670951	-1.44776	0.147683	0.29203	stable	TAF5
TAF2	102.919	0.37412	0.141308	2.64756	0.00810759	0.0354256	stable	TAF2
TAF1C	34.7836	-0.093549	0.129522	-0.722261	0.470134	0.643921	stable	TAF1C
TAF1B	1.7531	0.956642	0.332073	2.88082	0.00396647	0.0205058	stable	TAF1B
TAF15	25.8568	-0.135939	0.174318	-0.779835	0.435488	0.612786	stable	TAF15
TAF13	1.944	0.0289829	0.40561	0.071455	0.943036	0.971863	stable	TAF13
TAF11	0.8507	-0.0180119	0.546589	-0.0329533	0.973712	0.987072	stable	TAF11
TAF1	6.87189	0.745233	0.350898	2.12379	0.0336878	0.103131	stable	TAF1
TADA3	152.331	0.555398	0.179858	3.08798	0.00201524	0.011856	stable	TADA3
TAB1	21.2025	-0.0361851	0.208391	-0.17364	0.862148	0.919183	stable	TAB1
TAAR5	0.406356	-0.844896	0.791546	-1.0674	0.285791	0.463473	stable	TAAR5
SZRD1	0.606887	0.443452	0.690008	0.642676	0.520434	0.6852	stable	SZRD1
SYT5	0.929393	0.506534	0.654323	0.774134	0.438851	0.615387	stable	SYT5
SYT11	7.32718	1.50331	0.173168	8.68127	3.91387e-18	2.78325e-15	up	SYT11
SYP	0.700179	-0.759089	0.700458	-1.0837	0.278496	0.455338	stable	SYP
SYNRG	26.9665	0.978753	0.223416	4.38086	1.18213e-05	0.000195497	stable	SYNRG
SYNPO	1.10462	0.357675	0.524468	0.681977	0.495254	0.664499	stable	SYNPO
SYNM	17.8008	-0.514302	0.26995	-1.90517	0.0567575	0.150355	stable	SYNM
SYNJ1	28.0092	1.51341	0.357882	4.22878	2.34959e-05	0.000346291	up	SYNJ1
SYNGR3	180.63	-0.277993	0.103486	-2.68629	0.00722505	0.0324573	stable	SYNGR3
SYNGR2	34.0419	0.985874	0.17419	5.65977	1.51573e-08	8.79898e-07	stable	SYNGR2
SYNGAP1	0.697024	-0.527319	0.77382	-0.68145	0.495587	0.664531	stable	SYNGAP1
SYNE2	1.67037	1.01244	0.451047	2.24465	0.0247904	0.0828143	stable	SYNE2
SYN1	2.45946	-1.02933	0.526309	-1.95575	0.0504943	0.137974	stable	SYN1
SYMPK	0.582473	0.136587	0.663093	0.205985	0.836803	0.902307	stable	SYMPK
SYK	90.8211	-0.0473704	0.0826383	-0.573226	0.566492	0.717508	stable	SYK
SYF2	30.4848	-0.371836	0.127091	-2.92575	0.00343622	0.0182187	stable	SYF2
SYCP2	124.165	0.109787	0.0770664	1.42458	0.154278	0.300539	stable	SYCP2
SVIL	2.68128	-0.387248	0.427604	-0.905624	0.365135	0.545784	stable	SVIL
SV2C	3.55371	-1.59619	0.436097	-3.66018	0.000252037	0.00231264	down	SV2C
SV2B	11.7977	-0.430238	0.239499	-1.79641	0.0724294	0.179222	stable	SV2B
SUSD6	2.97647	-0.630016	0.37047	-1.70058	0.0890213	0.206543	stable	SUSD6
SURF6	2.55678	-0.911791	0.500114	-1.82317	0.0682782	0.171646	stable	SURF6
SURF4	0.905888	-0.537973	0.693285	-0.775977	0.437763	0.61477	stable	SURF4
SURF1	61.3729	0.448016	0.118425	3.7831	0.000154887	0.00156788	stable	SURF1
SUPV3L1	48.5796	0.904899	0.206927	4.37303	1.22533e-05	0.000201471	stable	SUPV3L1
SUPT7L	20.5621	-0.389177	0.148285	-2.62451	0.00867738	0.0370613	stable	SUPT7L
SUPT5H	3.29643	0.819468	0.371534	2.20563	0.0274098	0.0889023	stable	SUPT5H
SUPT3H	29.596	-0.468121	0.238184	-1.96537	0.0493709	0.135883	stable	SUPT3H
SUPT16H	92.0908	-0.0451993	0.101834	-0.443851	0.65715	0.784246	stable	SUPT16H
SUOX	3.85915	1.50994	0.36348	4.15413	3.26526e-05	0.000447615	up	SUOX
SUN2	11.5272	-0.265103	0.214446	-1.23623	0.216375	0.381101	stable	SUN2
SUN1	109.895	-0.425777	0.126668	-3.36136	0.000775589	0.00574521	stable	SUN1
SUMO3	73.7106	0.376595	0.0987512	3.81358	0.000136971	0.00142977	stable	SUMO3
SUMO2	20.9359	0.51587	0.298339	1.72914	0.0837835	0.197614	stable	SUMO2
SUMF2	6.12402	-0.0904493	0.233406	-0.387518	0.698372	0.811118	stable	SUMF2
SULT1C4	151.678	-0.318376	0.0806476	-3.94775	7.88907e-05	0.000901223	stable	SULT1C4
SULT1C2	215.817	0.751799	0.188824	3.98147	6.84893e-05	0.000798433	stable	SULT1C2
SULT1B1	68.3521	-0.550368	0.123931	-4.4409	8.9582e-06	0.000153043	stable	SULT1B1
SULT1A3	57.0887	-0.329752	0.15809	-2.08585	0.0369923	0.11053	stable	SULT1A3
SULT1A2	0.462674	-0.126626	0.756955	-0.167284	0.867147	0.922956	stable	SULT1A2
SUGT1	3.81587	-0.555802	0.41302	-1.3457	0.178398	0.332539	stable	SUGT1
SUGP2	7.5137	-0.220703	0.33397	-0.660845	0.508712	0.675878	stable	SUGP2
SUCLG2	5.54238	0.275715	0.266908	1.033	0.301605	0.479015	stable	SUCLG2
SUCLA2	1.19469	0.265759	0.453222	0.586377	0.557622	0.711422	stable	SUCLA2
STXBP6	99.8223	0.813594	0.2103	3.86874	0.000109401	0.00119723	stable	STXBP6
STXBP3	4.49816	-1.03441	0.385539	-2.68303	0.00729584	0.0326819	down	STXBP3
STXBP2	0.746441	-0.057763	0.623018	-0.0927147	0.92613	0.960926	stable	STXBP2
STUB1	198.496	-0.480629	0.204727	-2.34765	0.018892	0.0672992	stable	STUB1
STSP1	1.80893	0.0407279	0.492883	0.0826318	0.934144	0.965324	stable	STSP1
STRAP	2.42758	-0.942545	0.456083	-2.06661	0.0387711	0.114403	stable	STRAP
STOM	49.816	0.00593188	0.148111	0.0400502	0.968053	0.984954	stable	STOM
STMN2	2.3514	-0.764703	0.453541	-1.68607	0.0917816	0.210712	stable	STMN2
STMN1	0.437473	-0.388918	0.743057	-0.523403	0.600694	0.745657	stable	STMN1
STK4	0.953231	-0.198148	0.588118	-0.336919	0.736178	0.838515	stable	STK4
STK38	19.2579	-0.605546	0.216154	-2.80146	0.00508721	0.0249924	stable	STK38
STK19	15.2573	0.34323	0.174922	1.96219	0.0497404	0.136702	stable	STK19
STK17A	15.9435	-0.222373	0.192588	-1.15465	0.248232	0.420451	stable	STK17A
STK11	16.6621	-0.136255	0.186953	-0.728822	0.466111	0.640508	stable	STK11
STIM1	95.7969	-0.396134	0.0798984	-4.95797	7.12318e-07	1.94826e-05	stable	STIM1
STEAP1	5.85743	-1.02378	0.364632	-2.80772	0.00498932	0.0246177	down	STEAP1
STC2	17.3337	0.425197	0.342366	1.24194	0.214259	0.378678	stable	STC2
STC1	0.730643	-0.862173	0.665346	-1.29583	0.195035	0.353812	stable	STC1
STBD1	0.55877	-0.0319909	0.648631	-0.0493207	0.960664	0.981012	stable	STBD1
STAU2	28.1136	0.811755	0.191143	4.24685	2.16796e-05	0.000327762	stable	STAU2
STATH	208.446	-0.327086	0.113437	-2.88342	0.00393384	0.0204007	stable	STATH
STAT6	13.3472	1.00548	0.252506	3.98198	6.83425e-05	0.000798358	up	STAT6
STAT5A	12.8317	0.732785	0.269105	2.72305	0.00646828	0.029927	stable	STAT5A
STAT2	4.32656	-0.49138	0.338007	-1.45375	0.146015	0.289737	stable	STAT2
STAT1	88.7686	-0.3848	0.098259	-3.91618	8.99642e-05	0.00101148	stable	STAT1
STARP1	2.06734	-0.597035	0.451698	-1.32176	0.186249	0.342128	stable	STARP1
STARD8	1.47723	-1.90042	0.68005	-2.79453	0.00519755	0.025381	down	STARD8
STARD10	3.05301	-1.21819	0.482653	-2.52395	0.0116044	0.0458138	down	STARD10
STAR	19.4633	0.0105324	0.148961	0.0707056	0.943632	0.971863	stable	STAR
STAP1	14.392	-0.510766	0.227313	-2.24697	0.0246417	0.0824362	stable	STAP1
STAMBP	3.30042	-0.179821	0.342964	-0.524315	0.600059	0.745195	stable	STAMBP
STAG3	1.79142	-0.556383	0.524393	-1.061	0.288688	0.465913	stable	STAG3
STAG2	1.3278	-0.792116	0.602151	-1.31548	0.18835	0.345207	stable	STAG2
ST8SIA4	7076.73	1.08612	0.237381	4.57543	4.75235e-06	9.35506e-05	up	ST8SIA4
ST8SIA2	639.152	0.0893966	0.15426	0.579518	0.56224	0.714986	stable	ST8SIA2
ST8SIA1	3.07243	-0.856537	0.399148	-2.14591	0.0318799	0.099378	stable	ST8SIA1
ST8	114.151	0.0601669	0.101074	0.595278	0.551658	0.708766	stable	ST8
ST6GAL1	2.56025	-0.619973	0.455963	-1.3597	0.173925	0.327418	stable	ST6GAL1
ST3GAL5	103.544	-0.165181	0.0819342	-2.01602	0.0437976	0.124895	stable	ST3GAL5
ST3GAL4	0.563408	2.54854	0.456523	5.5825	2.37091e-08	1.28458e-06	up	ST3GAL4
ST3GAL2	18.6165	0.672185	0.266026	2.52676	0.0115119	0.0456384	stable	ST3GAL2
ST3	3.01543	-0.46741	0.402245	-1.162	0.245234	0.416832	stable	ST3
ST2	3.22503	-0.53588	0.439137	-1.2203	0.222351	0.389335	stable	ST2
ST14	2.35041	0.199194	0.380901	0.522955	0.601006	0.745801	stable	ST14
ST13	72.7776	0.0760564	0.123606	0.615314	0.538347	0.69898	stable	ST13
SSX4	0.879761	-0.0595281	0.662962	-0.0897911	0.928453	0.96208	stable	SSX4
SSX2	0.61389	-1.07474	0.705847	-1.52262	0.127853	0.267509	stable	SSX2
SSX1	5193.15	0.152839	0.234741	0.651098	0.514983	0.680543	stable	SSX1
SSU72	5.43287	0.412059	0.244199	1.68739	0.0915279	0.210221	stable	SSU72
SSTR4	3.17117	-0.912768	0.481565	-1.89542	0.0580369	0.152716	stable	SSTR4
SSTR3	0.845438	-0.4965	0.681635	-0.728396	0.466371	0.640557	stable	SSTR3
SST	0.855696	-0.801192	0.666469	-1.20214	0.229307	0.397844	stable	SST
SSR4	0.575728	-0.371101	0.804162	-0.461476	0.644457	0.775098	stable	SSR4
SSR1	30.5282	-0.307785	0.222655	-1.38234	0.166867	0.318133	stable	SSR1
SSPOP	1.17701	0.634037	0.534323	1.18662	0.235378	0.405512	stable	SSPOP
SSPN	9.1009	-1.0158	0.282042	-3.60159	0.000316272	0.00275316	down	SSPN
SSNA1	82.339	-0.396957	0.118603	-3.34694	0.000817089	0.00597483	stable	SSNA1
SSAV1	0.674398	-1.02303	0.672886	-1.52036	0.128421	0.26815	stable	SSAV1
SS18L1	1.58728	-1.26728	0.604459	-2.09655	0.0360334	0.108348	stable	SS18L1
SS18	58.7022	0.908644	0.194568	4.67006	3.0111e-06	6.46422e-05	stable	SS18
SRY	0.737989	-0.612881	0.691932	-0.885753	0.375751	0.556533	stable	SRY
SRSF8	73.7589	-0.154909	0.102362	-1.51334	0.130193	0.270218	stable	SRSF8
SRSF5	0.548908	0.105778	0.760146	0.139154	0.889328	0.939145	stable	SRSF5
SRSF4	2.87602	-1.05736	0.443461	-2.38435	0.0171094	0.0622749	stable	SRSF4
SRSF3	16.8909	-0.479967	0.161788	-2.96664	0.00301073	0.0163124	stable	SRSF3
SRSF2	13.1151	0.206613	0.179725	1.14961	0.250306	0.422926	stable	SRSF2
SRSF1	3.93363	-0.221909	0.316693	-0.700706	0.483486	0.654894	stable	SRSF1
SRRM1	21.0834	0.395628	0.132308	2.99021	0.00278783	0.0153831	stable	SRRM1
SRPRA	27.5089	0.498374	0.153445	3.24789	0.00116262	0.00772683	stable	SRPRA
SRPK3	2.1286	0.556516	0.341969	1.62739	0.103655	0.230349	stable	SRPK3
SRPK2	4.26393	-0.0520081	0.263026	-0.19773	0.843256	0.906279	stable	SRPK2
SRP9	362.373	-0.280791	0.0784215	-3.58054	0.000342889	0.00294449	stable	SRP9
SRP68	57.1079	-0.40166	0.110598	-3.63171	0.000281549	0.00251782	stable	SRP68
SRL	12.0786	0.625069	0.169515	3.6874	0.000226556	0.00210946	stable	SRL
SRIP1	4.93271	0.166154	0.23861	0.696342	0.486215	0.656869	stable	SRIP1
SRI	3.47393	-0.188104	0.330084	-0.569867	0.568768	0.719529	stable	SRI
SRGAP3	5.52906	0.29115	0.27423	1.0617	0.288371	0.465582	stable	SRGAP3
SRGAP2	30.7339	0.195697	0.185261	1.05633	0.290817	0.467758	stable	SRGAP2
SRF	0.524618	-0.917358	0.781077	-1.17448	0.240204	0.410596	stable	SRF
SREBF2	6.71321	-0.251632	0.318593	-0.789822	0.429632	0.60755	stable	SREBF2
SRD5A2	0.751551	-0.469198	0.708885	-0.661883	0.508046	0.675298	stable	SRD5A2
SRD5A1P1	0.643075	0.449177	0.664999	0.675455	0.499387	0.667688	stable	SRD5A1P1
SRCAP	2.02252	-0.0487724	0.42021	-0.116067	0.9076	0.948378	stable	SRCAP
SRC	348.769	-0.145863	0.196051	-0.744006	0.456873	0.632691	stable	SRC
SRA1	103.053	0.298563	0.171896	1.73688	0.0824082	0.19526	stable	SRA1
SPTBN2	10.1365	1.17109	0.253049	4.62791	3.69373e-06	7.6457e-05	up	SPTBN2
SPTBN1	5.84399	-0.248647	0.319912	-0.777235	0.43702	0.614163	stable	SPTBN1
SPRY2	40.2969	0.245157	0.156651	1.56499	0.117586	0.251767	stable	SPRY2
SPRR3	57.7628	-0.334463	0.187266	-1.78603	0.0740943	0.181769	stable	SPRR3
SPRR2F	245.256	-0.148195	0.0713865	-2.07595	0.0378982	0.112573	stable	SPRR2F
SPRR2D	8.34149	-0.222553	0.218266	-1.01964	0.307897	0.485216	stable	SPRR2D
SPRR2C	0.695036	0.232626	0.674064	0.345109	0.730012	0.833175	stable	SPRR2C
SPRR2B	4.01595	0.612763	0.300265	2.04074	0.0412768	0.120092	stable	SPRR2B
SPRR2A	3.7723	-0.261322	0.411669	-0.634786	0.525568	0.687978	stable	SPRR2A
SPRR1B	5.55708	-1.17634	0.350597	-3.35526	0.000792902	0.00582041	down	SPRR1B
SPRR1A	0.710847	-0.232606	0.76747	-0.303082	0.761827	0.854165	stable	SPRR1A
SPR	107.564	0.395608	0.218704	1.80888	0.0704704	0.175791	stable	SPR
SPPM	117.401	-0.236898	0.0975565	-2.42831	0.0151693	0.0567377	stable	SPPM
SPP1	20.8722	0.033693	0.136159	0.247453	0.804557	0.880047	stable	SPP1
SPON2	0.682399	-0.877575	0.789372	-1.11174	0.266251	0.441861	stable	SPON2
SPOCK2	10.3838	-0.630231	0.216483	-2.91122	0.00360017	0.0189991	stable	SPOCK2
SPO11	2.73684	-0.912045	0.460464	-1.98071	0.0476239	0.132485	stable	SPO11
SPN	2.68272	-0.0464131	0.333269	-0.139266	0.88924	0.939145	stable	SPN
SPINT2	2.31057	-0.165543	0.496186	-0.333631	0.738658	0.840277	stable	SPINT2
SPINK4	110.532	-0.413626	0.100636	-4.11011	3.95472e-05	0.000518397	stable	SPINK4
SPINK1	7.1363	0.843389	0.318185	2.65062	0.0080343	0.0352678	stable	SPINK1
SPIDR	67.4832	0.0143783	0.119983	0.119836	0.904613	0.946716	stable	SPIDR
SPHK1	48.9803	-0.0902629	0.109171	-0.8268	0.408351	0.587385	stable	SPHK1
SPG7	0.909686	-0.868617	0.737565	-1.17768	0.238924	0.409408	stable	SPG7
SPG5B	0.473273	-0.702209	0.858755	-0.817706	0.413525	0.592856	stable	SPG5B
SPEN	2.92525	-0.139624	0.439583	-0.317629	0.750766	0.848284	stable	SPEN
SPEG	819.323	-0.365401	0.0654883	-5.57964	2.41012e-08	1.29351e-06	stable	SPEG
SPCS2	6.60294	-1.16761	0.290313	-4.0219	5.77294e-05	0.000704769	down	SPCS2
SPCS1	2.06384	0.84656	0.320897	2.63811	0.00833703	0.0359229	stable	SPCS1
SPATA31A7	33.9284	-0.512824	0.15445	-3.32032	0.000899153	0.00636229	stable	SPATA31A7
SPAST	2.29854	0.152338	0.364303	0.418163	0.675828	0.797848	stable	SPAST
SPARC	68.3702	0.310926	0.142394	2.18356	0.0289947	0.0925132	stable	SPARC
SPAG9	29.4548	0.0626948	0.200611	0.312519	0.754646	0.849549	stable	SPAG9
SPAG6	1.85331	-0.145774	0.458765	-0.317752	0.750673	0.848284	stable	SPAG6
SPACA9	1.72276	-0.00847174	0.443559	-0.0190995	0.984762	0.993047	stable	SPACA9
SP140	67.714	1.39005	0.186938	7.43588	1.03874e-13	2.81398e-11	up	SP140
SP110	10.2586	0.163995	0.182777	0.897238	0.369592	0.550133	stable	SP110
SP100	0.926548	-0.409753	0.670617	-0.611009	0.541194	0.701173	stable	SP100
SOX9	8.95595	-0.343289	0.264309	-1.29882	0.194007	0.352622	stable	SOX9
SOX8	4.84697	-0.597467	0.31002	-1.92719	0.053956	0.145064	stable	SOX8
SOX5	0.564194	0.400439	0.638457	0.627198	0.530529	0.691383	stable	SOX5
SOX4	342.546	-0.132111	0.0681453	-1.93867	0.0525415	0.142133	stable	SOX4
SOX21	44.1175	-0.0668294	0.0997184	-0.670182	0.502742	0.670755	stable	SOX21
SOX2	42.6882	-0.432578	0.130683	-3.31013	0.000932537	0.00650148	stable	SOX2
SOX14	6.90503	-0.683322	0.26682	-2.56098	0.0104377	0.0425663	stable	SOX14
SOX13	1.77362	0.224985	0.478256	0.470428	0.638049	0.770366	stable	SOX13
SOX11	45.7755	-0.522498	0.204509	-2.55489	0.0106222	0.0431025	stable	SOX11
SOX1	7.03048	-0.700533	0.272871	-2.56726	0.0102505	0.0418929	stable	SOX1
SOS1	27.8959	-0.0170599	0.119182	-0.143142	0.886178	0.938122	stable	SOS1
SORD	1.45379	0.363895	0.535803	0.679158	0.497038	0.665485	stable	SORD
SORCS3	1.7955	-0.039913	0.456726	-0.0873894	0.930362	0.963033	stable	SORCS3
SORBS3	0.677954	0.300321	0.597114	0.502954	0.614996	0.754417	stable	SORBS3
SORBS2	1.0775	0.324685	0.525588	0.617756	0.536736	0.697772	stable	SORBS2
SOD3	13.2287	0.435798	0.228705	1.90551	0.056714	0.150348	stable	SOD3
SOD2	2.02824	0.721299	0.381474	1.89082	0.0586484	0.153827	stable	SOD2
SOD1	83.9719	0.189304	0.124137	1.52496	0.127269	0.266582	stable	SOD1
SOCS7	0.93709	-0.664229	0.673914	-0.985629	0.324315	0.503653	stable	SOCS7
SOCS1	0.477133	1.58529	0.585213	2.70891	0.00675042	0.0309935	up	SOCS1
SNX4	5.36665	-0.17896	0.276568	-0.647076	0.517583	0.682868	stable	SNX4
SNX3	0.609426	-0.533312	0.765289	-0.696877	0.48588	0.656573	stable	SNX3
SNX24	0.554748	0.762344	0.662214	1.15121	0.249648	0.422068	stable	SNX24
SNX2	1.81108	-0.256296	0.490905	-0.522088	0.601609	0.745979	stable	SNX2
SNX12	20.5908	-0.00530661	0.238673	-0.0222338	0.982261	0.99245	stable	SNX12
SNW1	16.0222	0.0524833	0.14774	0.355241	0.722409	0.827085	stable	SNW1
SNURF	24.9272	0.206532	0.36498	0.565871	0.571481	0.721678	stable	SNURF
SNTA1	3.77055	-0.0263114	0.377054	-0.0697815	0.944368	0.971872	stable	SNTA1
SNRPF	11.9817	0.373584	0.246997	1.5125	0.130406	0.270463	stable	SNRPF
SNRPD2	2.69923	1.18863	0.358245	3.31793	0.000906866	0.00638762	up	SNRPD2
SNRPB2	72.9501	0.466694	0.368317	1.2671	0.20512	0.367042	stable	SNRPB2
SNRPA	1.48377	-0.433568	0.510787	-0.848824	0.395979	0.575425	stable	SNRPA
SNRNP70	1.32328	-0.846433	0.555562	-1.52356	0.127618	0.267214	stable	SNRNP70
SNRNP35	53.2681	-0.570482	0.126811	-4.49868	6.83775e-06	0.000125484	stable	SNRNP35
SNPH	3.41783	-0.099962	0.335528	-0.297925	0.765761	0.85655	stable	SNPH
SNORD81	2.81177	-0.613813	0.399583	-1.53614	0.124505	0.262403	stable	SNORD81
SNORD80	0.944634	-0.64091	0.730799	-0.876999	0.380487	0.560799	stable	SNORD80
SNORD61	15.6704	-0.50611	0.24855	-2.03625	0.0417253	0.120863	stable	SNORD61
SNORD57	20.6917	-0.501866	0.152003	-3.30169	0.000961043	0.00665131	stable	SNORD57
SNORD56	34.5159	-0.0101609	0.156715	-0.0648367	0.948304	0.974337	stable	SNORD56
SNORD55	32.2459	0.0494861	0.12567	0.393777	0.693745	0.808603	stable	SNORD55
SNORD54	0.621165	-0.843221	0.675808	-1.24772	0.212133	0.376123	stable	SNORD54
SNORD53	2.37325	-0.29215	0.454323	-0.643045	0.520195	0.685043	stable	SNORD53
SNORD52	2.80077	-0.482734	0.394712	-1.223	0.221329	0.388264	stable	SNORD52
SNORD4B	4.06994	-1.50084	0.432029	-3.47392	0.000512905	0.00409245	down	SNORD4B
SNORD48	0.793748	-0.772777	0.684264	-1.12936	0.258748	0.433155	stable	SNORD48
SNORD45B	0.584185	0.850945	0.655961	1.29725	0.194546	0.353037	stable	SNORD45B
SNORD44	3.1893	-1.11503	0.414954	-2.68711	0.00720726	0.0324478	down	SNORD44
SNORD43	32.4994	0.349179	0.140569	2.48404	0.01299	0.0499663	stable	SNORD43
SNORD42B	27.855	0.712023	0.212479	3.35103	0.000805121	0.00590249	stable	SNORD42B
SNORD41	25.1637	-0.273581	0.134786	-2.02974	0.0423828	0.122146	stable	SNORD41
SNORD3P1	11.5203	0.833259	0.179613	4.6392	3.4976e-06	7.31538e-05	stable	SNORD3P1
SNORD3B-1	152.566	0.474743	0.239285	1.98401	0.0472548	0.131716	stable	SNORD3B-1
SNORD37	10.541	-0.639796	0.247327	-2.58684	0.00968592	0.0401334	stable	SNORD37
SNORD36C	134.256	-0.223989	0.0946049	-2.36763	0.0179026	0.0645015	stable	SNORD36C
SNORD31	3.75594	0.658085	0.326355	2.01647	0.0437508	0.124824	stable	SNORD31
SNORD30	42.4847	0.679402	0.100761	6.7427	1.5547e-11	2.60137e-09	stable	SNORD30
SNORD29	0.524519	-0.340714	0.706827	-0.482033	0.629782	0.764582	stable	SNORD29
SNORD28	143.25	1.02292	0.20017	5.11027	3.21698e-07	1.03985e-05	up	SNORD28
SNORD27	1691.11	0.916848	0.172577	5.3127	1.08012e-07	4.26723e-06	stable	SNORD27
SNORD26	149.509	-0.216719	0.076324	-2.83947	0.00451892	0.0226503	stable	SNORD26
SNORD25	2.99021	-1.56989	0.490361	-3.20151	0.00136711	0.00877822	down	SNORD25
SNORD14A	76.5959	-0.348846	0.107456	-3.24642	0.00116866	0.00775789	stable	SNORD14A
SNORD102	40.2324	-0.410591	0.1851	-2.21821	0.0265407	0.0868757	stable	SNORD102
SNORA72	2.67786	0.193612	0.388185	0.498763	0.617947	0.756021	stable	SNORA72
SNORA71A	5.65383	-0.472707	0.252651	-1.87099	0.0613471	0.159217	stable	SNORA71A
SNORA70	53.6769	-0.119505	0.147274	-0.811446	0.417109	0.596665	stable	SNORA70
SNORA69	0.829583	-1.31406	0.74419	-1.76576	0.077436	0.187381	stable	SNORA69
SNORA68	1.49013	-0.196351	0.470938	-0.416937	0.676725	0.798069	stable	SNORA68
SNORA64	2.80166	0.117203	0.334173	0.350724	0.725795	0.82996	stable	SNORA64
SNORA63	110.515	0.659097	0.299119	2.20346	0.0275624	0.0891428	stable	SNORA63
SNORA62	5.65907	0.588214	0.392209	1.49975	0.13368	0.274849	stable	SNORA62
SND1-IT1	23.3054	0.14593	0.116751	1.24993	0.211326	0.375112	stable	SND1-IT1
SNAPIN	0.858728	-1.2775	0.710007	-1.79928	0.071974	0.178492	stable	SNAPIN
SNAPC3	1.4476	-0.273622	0.524964	-0.52122	0.602214	0.746404	stable	SNAPC3
SNAPC1	22.7964	0.142171	0.347242	0.40943	0.682224	0.802227	stable	SNAPC1
SNAP25	0.416743	0.0320331	0.862876	0.0371237	0.970386	0.985763	stable	SNAP25
SNAI2	73.9643	-0.162775	0.103113	-1.5786	0.114427	0.246382	stable	SNAI2
SNAI1P1	15.6032	-0.29949	0.276949	-1.08139	0.279523	0.456693	stable	SNAI1P1
SNAI1	3.8644	-0.610359	0.373308	-1.635	0.102049	0.22817	stable	SNAI1
SMS	0.848367	0.731929	0.523567	1.39797	0.162123	0.311804	stable	SMS
SMR3B	0.835601	-0.567159	0.671083	-0.845141	0.398032	0.57736	stable	SMR3B
SMR3A	2.26407	-0.788561	0.472931	-1.66739	0.0954371	0.216743	stable	SMR3A
SMPD2	2.19695	0.368177	0.444184	0.828884	0.40717	0.58628	stable	SMPD2
SMPD1	6.07659	-0.310922	0.272676	-1.14026	0.254178	0.42769	stable	SMPD1
SMO	1.12966	0.189124	0.483568	0.3911	0.695723	0.809566	stable	SMO
SMNDC1	254.822	-0.00851667	0.0647705	-0.13149	0.895388	0.94139	stable	SMNDC1
SMN2	18.3692	-0.340395	0.149995	-2.26937	0.0232458	0.0788582	stable	SMN2
SMN1	0.584966	1.35474	0.634638	2.13466	0.0327885	0.101212	stable	SMN1
SMG5	2.47882	-1.10742	0.511174	-2.16642	0.0302791	0.0953807	stable	SMG5
SMC4	75.0854	-0.239297	0.11528	-2.07579	0.0379136	0.112573	stable	SMC4
SMC3	96.6406	0.0493349	0.0794539	0.620924	0.534649	0.695946	stable	SMC3
SMC2	41.3587	-0.302133	0.109578	-2.75725	0.00582899	0.0277734	stable	SMC2
SMC1B	4.59973	0.000501853	0.278406	0.00180259	0.998562	0.999089	stable	SMC1B
SMC1A	1.95582	-2.49566	0.683015	-3.65388	0.000258305	0.00235496	down	SMC1A
SMARCE1	37.9822	0.0663213	0.0959376	0.691296	0.489379	0.658753	stable	SMARCE1
SMARCD3	77.8009	-0.264122	0.100568	-2.6263	0.00863192	0.0369226	stable	SMARCD3
SMARCC2	61.6615	0.0965409	0.125269	0.770668	0.440904	0.617707	stable	SMARCC2
SMARCC1	4.82861	-0.11642	0.297901	-0.390802	0.695944	0.809657	stable	SMARCC1
SMARCA5	2.3956	0.276545	0.450486	0.613883	0.539293	0.699347	stable	SMARCA5
SMARCA4	74.9268	-0.0758607	0.08019	-0.946012	0.344142	0.524324	stable	SMARCA4
SMARCA1	18.4831	-0.375513	0.207	-1.81407	0.0696664	0.174365	stable	SMARCA1
SMAD9	6.99362	-0.48712	0.256841	-1.89658	0.0578832	0.152523	stable	SMAD9
SMAD7	57.8496	0.232989	0.146076	1.59498	0.110716	0.240958	stable	SMAD7
SMAD6	4.26021	-0.641635	0.314905	-2.03755	0.0415949	0.120608	stable	SMAD6
SMAD5	290.957	-0.179904	0.138134	-1.30239	0.192784	0.351146	stable	SMAD5
SMAD3	3.65996	-0.284614	0.340823	-0.835077	0.403674	0.583241	stable	SMAD3
SMAD1	0.64406	-0.435976	0.728753	-0.598249	0.549673	0.707807	stable	SMAD1
SM1	4.47337	-1.40783	0.417197	-3.37449	0.000739531	0.00552125	down	SM1
SLMAP	0.581516	-0.754136	0.741553	-1.01697	0.309168	0.486826	stable	SLMAP
SLK	81.9556	-0.0838356	0.0960265	-0.873047	0.382638	0.562924	stable	SLK
SLITRK5	0.977814	-0.840894	0.674483	-1.24672	0.212499	0.376372	stable	SLITRK5
SLIT1	2.02	-0.780975	0.456144	-1.71213	0.0868735	0.2033	stable	SLIT1
SLCO3A1	1.27558	0.202329	0.521947	0.387643	0.69828	0.811118	stable	SLCO3A1
SLCO2A1	17.6973	0.144188	0.195779	0.736484	0.461436	0.635907	stable	SLCO2A1
SLCO1A2	12.9628	-0.491507	0.235584	-2.08634	0.0369481	0.110456	stable	SLCO1A2
SLC9A8	5.55409	0.199999	0.26658	0.75024	0.45311	0.630101	stable	SLC9A8
SLC9A6	15.3553	0.0266207	0.179907	0.14797	0.882367	0.934435	stable	SLC9A6
SLC9A5	4.98842	-0.116384	0.282563	-0.411886	0.680423	0.800933	stable	SLC9A5
SLC9A3R2	3.61514	-0.0506725	0.300328	-0.168724	0.866014	0.922281	stable	SLC9A3R2
SLC9A3R1	1.04237	0.0307362	0.578449	0.0531356	0.957624	0.979598	stable	SLC9A3R1
SLC9A3P1	2.04036	-0.0208805	0.462879	-0.04511	0.96402	0.982577	stable	SLC9A3P1
SLC9A2	0.716558	-1.29412	0.760948	-1.70067	0.0890054	0.206543	stable	SLC9A2
SLC7A9	75.7459	0.32287	0.122222	2.64168	0.00824967	0.0357172	stable	SLC7A9
SLC7A8	113.565	-0.190849	0.0926245	-2.06045	0.0393551	0.115766	stable	SLC7A8
SLC7A5	0.894934	-0.0331189	0.614253	-0.0539173	0.957001	0.979205	stable	SLC7A5
SLC7A2	0.512255	1.64434	0.616329	2.66795	0.00763151	0.0339982	up	SLC7A2
SLC6A9	83.4171	-0.244305	0.0961622	-2.54055	0.0110678	0.0443103	stable	SLC6A9
SLC6A6	4.20287	-0.758581	0.362443	-2.09297	0.0363523	0.109076	stable	SLC6A6
SLC6A5	23.8111	-0.460999	0.18215	-2.53088	0.0113778	0.0452551	stable	SLC6A5
SLC6A4	1.26074	0.431085	0.527415	0.817353	0.413727	0.592869	stable	SLC6A4
SLC6A2	2.3109	1.41274	0.353015	4.00192	6.28309e-05	0.000757299	up	SLC6A2
SLC6A16	48.9161	1.13576	0.191044	5.94503	2.7641e-09	2.45703e-07	up	SLC6A16
SLC6A11	2.30532	-0.0544959	0.4509	-0.12086	0.903802	0.946388	stable	SLC6A11
SLC5A6	42.1502	0.0540364	0.100713	0.536539	0.591586	0.738055	stable	SLC5A6
SLC5A5	8.54258	-0.293675	0.255791	-1.14811	0.250925	0.423719	stable	SLC5A5
SLC4A7	1.72069	-0.801391	0.563814	-1.42138	0.155208	0.30146	stable	SLC4A7
SLC4A2	90.6885	-0.680666	0.122688	-5.54794	2.89051e-08	1.48145e-06	stable	SLC4A2
SLC4A1AP	13.1429	0.100087	0.209104	0.478646	0.63219	0.765869	stable	SLC4A1AP
SLC43A3	7.2162	0.627661	0.254137	2.46977	0.0135199	0.051517	stable	SLC43A3
SLC43A1	3.68272	0.659679	0.385557	1.71098	0.0870853	0.203624	stable	SLC43A1
SLC40A1	4.57955	-0.831315	0.422302	-1.96853	0.0490068	0.135274	stable	SLC40A1
SLC3A1	1.68544	-0.132358	0.495284	-0.267237	0.789286	0.871386	stable	SLC3A1
SLC39A2	28.5334	-0.106797	0.128216	-0.832946	0.404875	0.584588	stable	SLC39A2
SLC39A1	38.6547	0.004879	0.145539	0.0335237	0.973257	0.986786	stable	SLC39A1
SLC37A4	20.5334	0.543162	0.179096	3.03279	0.00242302	0.0137297	stable	SLC37A4
SLC35D1	6.905	1.36009	0.270477	5.0285	4.94334e-07	1.42755e-05	up	SLC35D1
SLC35A2	913.845	0.00327345	0.0727203	0.0450142	0.964096	0.982577	stable	SLC35A2
SLC34A2	31.019	0.429862	0.157572	2.72803	0.0063714	0.0295893	stable	SLC34A2
SLC34A1	10.5009	1.17319	0.312054	3.75957	0.000170207	0.00168989	up	SLC34A1
SLC31A1	28.0817	-0.43318	0.152147	-2.84711	0.00441178	0.0223102	stable	SLC31A1
SLC30A9	17.9688	0.00271096	0.221462	0.0122412	0.990233	0.995398	stable	SLC30A9
SLC30A4	16.1974	-0.058913	0.186766	-0.315437	0.75243	0.84877	stable	SLC30A4
SLC30A1	16.8329	0.266167	0.170395	1.56206	0.118273	0.252669	stable	SLC30A1
SLC2A5	41.0706	-0.556993	0.189061	-2.9461	0.00321803	0.0172224	stable	SLC2A5
SLC2A4	0.820559	1.04854	0.463243	2.26349	0.0236056	0.079841	stable	SLC2A4
SLC2A3	41.2903	-0.455579	0.113214	-4.02404	5.7208e-05	0.000701415	stable	SLC2A3
SLC2A2	85.8081	-0.180686	0.0855665	-2.11165	0.0347168	0.105491	stable	SLC2A2
SLC28A2	56.5993	-0.0683583	0.16185	-0.422356	0.672765	0.795569	stable	SLC28A2
SLC27A6	21.5102	0.856437	0.202192	4.23575	2.27786e-05	0.000338348	stable	SLC27A6
SLC27A5	0.478283	-0.00778235	0.78913	-0.00986194	0.992131	0.995778	stable	SLC27A5
SLC27A4	15.1263	-0.862694	0.230347	-3.74519	0.00018026	0.00177096	stable	SLC27A4
SLC26A4	0.483392	0.329668	0.724986	0.454723	0.649308	0.779307	stable	SLC26A4
SLC26A2	3.72649	-0.434654	0.346626	-1.25396	0.209858	0.372971	stable	SLC26A2
SLC26A1	84.48	-0.160458	0.0843452	-1.9024	0.0571194	0.15086	stable	SLC26A1
SLC25A4	5.01426	-0.495281	0.295736	-1.67474	0.093985	0.214387	stable	SLC25A4
SLC25A20P1	144.695	-0.133325	0.0692483	-1.92532	0.0541889	0.145484	stable	SLC25A20P1
SLC25A17	3.95945	0.204513	0.312292	0.654876	0.512547	0.678902	stable	SLC25A17
SLC25A16	2.60175	-0.270537	0.395475	-0.684081	0.493924	0.662877	stable	SLC25A16
SLC25A15	93.2673	0.150754	0.0848583	1.77654	0.0756434	0.184353	stable	SLC25A15
SLC25A14	0.466522	-0.751726	0.898964	-0.836214	0.403034	0.582979	stable	SLC25A14
SLC25A12	33.62	0.327998	0.160015	2.04979	0.0403846	0.118062	stable	SLC25A12
SLC25A11	0.684204	-1.21585	0.700203	-1.73642	0.082489	0.19537	stable	SLC25A11
SLC24A2	26.4556	-0.414554	0.164768	-2.51599	0.0118698	0.0465386	stable	SLC24A2
SLC23A1	301.447	-0.547895	0.0815725	-6.71666	1.85938e-11	3.02229e-09	stable	SLC23A1
SLC22A6	26.6	-0.298719	0.128267	-2.32888	0.0198656	0.070141	stable	SLC22A6
SLC22A4	238.656	-0.401705	0.156053	-2.57415	0.0100485	0.0413947	stable	SLC22A4
SLC22A3	19.6865	-0.44246	0.235588	-1.87811	0.0603662	0.15715	stable	SLC22A3
SLC22A18	15.6112	-0.955219	0.21529	-4.4369	9.12649e-06	0.000154987	stable	SLC22A18
SLC22A1	32.8615	-0.184717	0.199573	-0.925561	0.354674	0.535288	stable	SLC22A1
SLC1A6	201.649	-0.0805197	0.0756356	-1.06457	0.287069	0.464883	stable	SLC1A6
SLC1A5	15.783	0.127894	0.160645	0.796132	0.425956	0.604908	stable	SLC1A5
SLC1A4	218.771	-0.25329	0.103257	-2.45301	0.0141667	0.053551	stable	SLC1A4
SLC1A3	1.43043	0.0698712	0.533023	0.131085	0.895708	0.941553	stable	SLC1A3
SLC1A1	0.546487	-1.48483	0.742562	-1.99961	0.0455424	0.128628	stable	SLC1A1
SLC19A1	22.7731	-0.0564088	0.195841	-0.288034	0.773321	0.862629	stable	SLC19A1
SLC18A2	0.791585	-1.13321	0.669798	-1.69187	0.0906706	0.20926	stable	SLC18A2
SLC18A1	5.90893	-0.228695	0.277042	-0.825489	0.409094	0.588305	stable	SLC18A1
SLC17A4	1.50433	0.41945	0.45024	0.931614	0.351536	0.532736	stable	SLC17A4
SLC17A3	7.98997	-0.316983	0.389295	-0.814249	0.415503	0.594964	stable	SLC17A3
SLC17A1	8.78441	0.636988	0.31399	2.02869	0.0424897	0.122392	stable	SLC17A1
SLC16A7	2.69887	0.242854	0.335112	0.724696	0.468639	0.642354	stable	SLC16A7
SLC16A6	5.55538	0.364297	0.31379	1.16096	0.245658	0.417209	stable	SLC16A6
SLC16A4	1.04077	1.26528	0.409088	3.09293	0.00198193	0.0117328	up	SLC16A4
SLC16A2	85.2446	-0.304937	0.100512	-3.03384	0.00241462	0.0136957	stable	SLC16A2
SLC16A1	5.87396	-0.612012	0.294365	-2.07909	0.0376092	0.111903	stable	SLC16A1
SLC15A1	14.4823	0.335224	0.179646	1.86603	0.0620374	0.160436	stable	SLC15A1
SLC14A2	42.5623	0.451712	0.123522	3.65694	0.000255248	0.002336	stable	SLC14A2
SLC14A1	4.28165	-0.97094	0.353095	-2.74979	0.00596326	0.0282708	stable	SLC14A1
SLC13A4	7.43393	1.06626	0.262469	4.06241	4.85681e-05	0.000613605	up	SLC13A4
SLC13A2	1.12791	-1.22309	0.72399	-1.68938	0.0911469	0.209594	stable	SLC13A2
SLC13A1	1.9142	2.70622	0.371122	7.29199	3.05406e-13	6.68253e-11	up	SLC13A1
SLC12A7	1.85594	-1.24369	0.592331	-2.09965	0.0357599	0.10782	stable	SLC12A7
SLC12A6	0.519817	-0.376692	0.753044	-0.500226	0.616916	0.75541	stable	SLC12A6
SLC12A2	0.840377	-1.00751	0.709666	-1.41969	0.155698	0.302207	stable	SLC12A2
SLC11A2	0.493725	0.679455	0.635611	1.06898	0.285079	0.462847	stable	SLC11A2
SLC11A1	3.99847	-0.598242	0.343826	-1.73995	0.081867	0.194302	stable	SLC11A1
SLC10A3	5.63625	0.187035	0.244205	0.765895	0.443739	0.620207	stable	SLC10A3
SLC10A2	14.0239	1.18495	0.327957	3.61311	0.000302541	0.00266021	up	SLC10A2
SLBP	9.21825	0.01288	0.230876	0.0557876	0.955511	0.978087	stable	SLBP
SLAMF1	0.52744	-0.0963535	0.713054	-0.135128	0.892511	0.940751	stable	SLAMF1
SKP2	0.796166	-0.770559	0.682369	-1.12924	0.258796	0.433155	stable	SKP2
SKP1	0.852154	-0.617209	0.677327	-0.911243	0.362168	0.542431	stable	SKP1
SIX3	0.634233	0.809708	0.640134	1.2649	0.205906	0.367939	stable	SIX3
SIX2	437.028	-0.360696	0.0970729	-3.71572	0.000202622	0.00194387	stable	SIX2
SIX1	24.3596	-0.2387	0.166902	-1.43018	0.152665	0.298225	stable	SIX1
SIRT1	18.0404	-0.269259	0.25438	-1.05849	0.289831	0.467172	stable	SIRT1
SIRPAP1	16.6439	-0.662637	0.159784	-4.14708	3.36746e-05	0.00045613	stable	SIRPAP1
SIPA1L3	84.4359	-0.362048	0.120144	-3.01344	0.00258303	0.014492	stable	SIPA1L3
SIPA1L1	2.77821	0.618346	0.323319	1.9125	0.0558127	0.148721	stable	SIPA1L1
SIPA1	0.897061	1.30474	0.511764	2.5495	0.0107878	0.0435261	up	SIPA1
SIM2	2.6916	-0.628087	0.433959	-1.44734	0.147801	0.292162	stable	SIM2
SIGMAR1	5.22808	-1.52718	0.402034	-3.79864	0.000145494	0.00149138	down	SIGMAR1
SIGLEC7	0.412366	-0.814221	0.796768	-1.02191	0.306826	0.484197	stable	SIGLEC7
SIGLEC6	9.98932	-0.361465	0.308038	-1.17344	0.240618	0.410828	stable	SIGLEC6
SIGLEC1	0.828551	-1.02106	0.695381	-1.46834	0.142011	0.284572	stable	SIGLEC1
SHROOM2P1	12.7266	-0.340466	0.235927	-1.4431	0.148992	0.293292	stable	SHROOM2P1
SHROOM2	0.703754	-0.92503	0.744912	-1.2418	0.214311	0.378678	stable	SHROOM2
SHOC2	2.25342	-0.53429	0.486327	-1.09862	0.271932	0.448283	stable	SHOC2
SHMT2	94.4866	-0.658145	0.118884	-5.53604	3.09384e-08	1.57151e-06	stable	SHMT2
SHMT1P1	8.5804	0.17186	0.218278	0.787342	0.431082	0.608844	stable	SHMT1P1
SHMT1	2.04721	0.316295	0.368455	0.858436	0.390652	0.570567	stable	SHMT1
SHH	2.00605	-1.4358	0.552391	-2.59924	0.00934299	0.0391978	down	SHH
SHFM2	21.1593	-0.557213	0.179154	-3.11025	0.00186927	0.0112294	stable	SHFM2
SHC1P2	3.23931	-0.494391	0.461214	-1.07194	0.283749	0.461214	stable	SHC1P2
SHC1P1	0.628911	-0.969551	0.744211	-1.30279	0.192646	0.351134	stable	SHC1P1
SHC1	10.864	-0.10214	0.216187	-0.472461	0.636598	0.769245	stable	SHC1
SHBG	4.79537	-0.335366	0.286998	-1.16853	0.242592	0.413363	stable	SHBG
SHB	32.4931	0.392468	0.103439	3.7942	0.000148122	0.00151015	stable	SHB
SHANK2	0.420709	-0.369197	0.869946	-0.424391	0.671281	0.794614	stable	SHANK2
SH3YL1	114.115	-0.0698614	0.0826232	-0.845542	0.397808	0.577329	stable	SH3YL1
SH3KBP1	3.07745	0.605411	0.326106	1.85649	0.0633845	0.163165	stable	SH3KBP1
SH3GL2	2.00758	-0.56179	0.444447	-1.26402	0.206223	0.368352	stable	SH3GL2
SH3GL1	30.2897	-0.241497	0.115845	-2.08466	0.0371002	0.110678	stable	SH3GL1
SH3BP5	150.083	0.293491	0.0680006	4.316	1.58882e-05	0.000250382	stable	SH3BP5
SH3BP1	40.4837	-0.0213843	0.095519	-0.223875	0.822855	0.891661	stable	SH3BP1
SH3BGR	2.70146	-1.21506	0.547091	-2.22096	0.026354	0.0864138	stable	SH3BGR
SH2D3C	19.1509	0.346332	0.146196	2.36896	0.017838	0.0643093	stable	SH2D3C
SH2B3	5.76506	0.0699887	0.300999	0.232521	0.816133	0.88759	stable	SH2B3
SH2B1	3.24453	-0.751581	0.425762	-1.76526	0.0775196	0.187504	stable	SH2B1
SGSM3	17.2458	-0.104998	0.141106	-0.74411	0.45681	0.632691	stable	SGSM3
SGPL1	2.63451	-0.246382	0.434916	-0.566505	0.57105	0.721454	stable	SGPL1
SGCE	33.3755	-0.874647	0.176118	-4.96624	6.82618e-07	1.88367e-05	stable	SGCE
SFTPD	1.21056	-1.97534	0.68106	-2.90039	0.00372703	0.0195781	down	SFTPD
SFRP4	1.46532	-0.20037	0.479922	-0.417505	0.676309	0.797915	stable	SFRP4
SFRP1	39.1401	-0.099732	0.304693	-0.32732	0.743426	0.843004	stable	SFRP1
SFPQP1	11.6746	-0.431722	0.177279	-2.43526	0.0148811	0.0558066	stable	SFPQP1
SFI1	146.439	0.12369	0.157983	0.782936	0.433665	0.611632	stable	SFI1
SF3B4	1.10678	-0.166564	0.535812	-0.310863	0.755905	0.850158	stable	SF3B4
SF3A2	188.242	-0.26183	0.0807232	-3.24355	0.00118051	0.0077911	stable	SF3A2
SF1	11.7585	-0.70455	0.323435	-2.17833	0.0293812	0.0933275	stable	SF1
SF	37.7247	-0.455009	0.256226	-1.77581	0.0757646	0.184356	stable	SF
SEZ6L2	109.387	-0.549924	0.132318	-4.15609	3.23742e-05	0.000444871	stable	SEZ6L2
SEZ6L	0.456615	-0.799951	0.780409	-1.02504	0.305344	0.482816	stable	SEZ6L
SETMAR	15.1424	-0.0470034	0.351166	-0.13385	0.893521	0.940751	stable	SETMAR
SETDB1	17.2251	-0.236359	0.160392	-1.47363	0.140581	0.282894	stable	SETDB1
SETD2	17.6349	1.34167	0.227218	5.90476	3.53159e-09	2.95459e-07	up	SETD2
SETD1A	52.2268	-0.227874	0.0902011	-2.52629	0.0115274	0.0456681	stable	SETD1A
SESN1	1.81988	0.265002	0.392223	0.675641	0.499268	0.667686	stable	SESN1
SERTAD1	1.10532	-0.780432	0.617017	-1.26485	0.205927	0.367939	stable	SERTAD1
SERPINI2	0.66615	0.483838	0.610361	0.792707	0.427948	0.606136	stable	SERPINI2
SERPINI1	2.99319	-0.570699	0.509304	-1.12055	0.262481	0.437263	stable	SERPINI1
SERPINF1	2.76634	0.741948	0.296736	2.50036	0.0124067	0.0483679	stable	SERPINF1
SERPINE2	3.32768	-1.15071	0.435781	-2.64058	0.00827643	0.0357243	down	SERPINE2
SERPIND1	287.906	0.216091	0.193734	1.1154	0.264679	0.440152	stable	SERPIND1
SERPINB9	10.3677	0.115533	0.183517	0.629549	0.52899	0.690551	stable	SERPINB9
SERPINB6	30.1208	-0.68961	0.297018	-2.32178	0.0202448	0.0710131	stable	SERPINB6
SERPINB4	33.0026	0.816333	0.1628	5.01432	5.32214e-07	1.52917e-05	stable	SERPINB4
SERPINB3	6.85132	-0.000475529	0.223676	-0.00212597	0.998304	0.999089	stable	SERPINB3
SERPINB2	22.9657	0.23372	0.185179	1.26214	0.2069	0.369446	stable	SERPINB2
SERPINB13	4.3123	0.168686	0.28701	0.587734	0.556711	0.711422	stable	SERPINB13
SERPINA4	0.494798	-0.348781	0.77888	-0.447799	0.654298	0.782654	stable	SERPINA4
SERPINA3	84.4659	-0.953348	0.260218	-3.66366	0.000248641	0.00228516	stable	SERPINA3
SERPINA1	1.75733	-0.107179	0.450352	-0.23799	0.811889	0.884057	stable	SERPINA1
SERP1	0.591421	-1.28182	0.703026	-1.82328	0.0682604	0.171646	stable	SERP1
SERF2	18.2146	-0.436187	0.293623	-1.48554	0.137401	0.27957	stable	SERF2
SERBP1	113.426	-0.399907	0.105551	-3.78874	0.000151412	0.00153818	stable	SERBP1
SEPTIN9	1.18944	-0.303074	0.545464	-0.555626	0.578467	0.727431	stable	SEPTIN9
SEPTIN7	30.8185	0.878445	0.221105	3.97298	7.09786e-05	0.000820726	stable	SEPTIN7
SEPTIN6	2.55253	1.05743	0.386837	2.73353	0.00626585	0.0292184	up	SEPTIN6
SEPTIN1	31.2694	-0.466444	0.141588	-3.29438	0.000986392	0.00680192	stable	SEPTIN1
SENP6	318.342	-0.207851	0.158653	-1.3101	0.190163	0.347857	stable	SENP6
SENP3	91.4352	-0.0974916	0.0949629	-1.02663	0.304596	0.482149	stable	SENP3
SENP1	1.21664	-1.27783	0.67513	-1.89272	0.0583945	0.153444	stable	SENP1
SEMG2	5.93746	-0.0320399	0.302715	-0.105842	0.915708	0.95455	stable	SEMG2
SEMG1	1.19027	0.53577	0.519089	1.03213	0.302009	0.479523	stable	SEMG1
SEMA7A	47.1989	-0.455176	0.120342	-3.78234	0.000155361	0.00156989	stable	SEMA7A
SEMA6C	5.81655	0.261658	0.282477	0.926302	0.354289	0.535055	stable	SEMA6C
SEMA4D	24.4373	-0.460326	0.160434	-2.86925	0.00411448	0.0211211	stable	SEMA4D
SEMA3F	2.28764	-0.39185	0.452924	-0.865155	0.386954	0.567805	stable	SEMA3F
SEMA3E	6.30638	-0.694106	0.303563	-2.28653	0.0222232	0.076623	stable	SEMA3E
SEMA3C	0.647168	1.06406	0.600217	1.7728	0.0762624	0.18533	stable	SEMA3C
SEMA3A	42.9936	-0.53331	0.139992	-3.80957	0.00013921	0.0014452	stable	SEMA3A
SELP	2.0998	0.434515	0.421368	1.0312	0.302447	0.479951	stable	SELP
SELENOWP1	13.9455	0.54679	0.173373	3.15384	0.00161136	0.0100077	stable	SELENOWP1
SELENOW	76.8573	-0.420968	0.23028	-1.82807	0.0675389	0.170652	stable	SELENOW
SELENBP1	9.02447	-0.0914778	0.217808	-0.419992	0.674491	0.796922	stable	SELENBP1
SELE	1278.94	-0.0650456	0.15587	-0.417307	0.676454	0.797915	stable	SELE
SECISBP2L	14.9154	-0.205602	0.184647	-1.11349	0.2655	0.441203	stable	SECISBP2L
SEC63	40.949	-0.221058	0.145669	-1.51754	0.129131	0.268959	stable	SEC63
SEC62	96.4586	-0.235497	0.090549	-2.60076	0.00930163	0.0391108	stable	SEC62
SEC61B	1.84355	-0.309013	0.429655	-0.719212	0.472011	0.645652	stable	SEC61B
SEC31B	405.748	0.0408461	0.0621394	0.65733	0.510969	0.677442	stable	SEC31B
SEC31A	43.3369	-0.361308	0.188106	-1.92077	0.0547611	0.146372	stable	SEC31A
SEC24D	46.8528	0.219062	0.11769	1.86135	0.0626949	0.161903	stable	SEC24D
SEC24C	10.0893	-0.262136	0.260556	-1.00607	0.314383	0.492571	stable	SEC24C
SEC23IP	14.0889	-0.00880191	0.188897	-0.0465963	0.962835	0.982347	stable	SEC23IP
SEC23B	0.786873	-0.985076	0.676661	-1.45579	0.145451	0.288989	stable	SEC23B
SEC22B	24.7207	0.00184433	0.142089	0.0129801	0.989644	0.995242	stable	SEC22B
SEC14L5	1.1576	-0.973755	0.690069	-1.4111	0.158216	0.306361	stable	SEC14L5
SEC14L2	1.01229	0.627192	0.517671	1.21157	0.225678	0.393709	stable	SEC14L2
SEC11A	131.569	-0.361388	0.0954024	-3.78803	0.000151844	0.00153983	stable	SEC11A
SDHDP5	21.2965	-0.304947	0.135364	-2.25279	0.0242723	0.0813703	stable	SDHDP5
SDHDP4	31.6626	-0.61905	0.121893	-5.07864	3.8014e-07	1.17534e-05	stable	SDHDP4
SDHC	23.3866	-0.470468	0.170471	-2.75981	0.00578355	0.027626	stable	SDHC
SDF2L1	430.692	0.467322	0.131464	3.55474	0.000378355	0.00316478	stable	SDF2L1
SDF2	1.11243	-0.066819	0.539074	-0.123951	0.901354	0.94452	stable	SDF2
SDCBP2	2.81168	-0.192875	0.417166	-0.462347	0.643832	0.774657	stable	SDCBP2
SDCBP	6.43674	0.0493843	0.217455	0.227101	0.820345	0.890298	stable	SDCBP
SCZD2	0.833447	0.251094	0.600485	0.418153	0.675835	0.797848	stable	SCZD2
SCT	45.6675	0.871514	0.159697	5.4573	4.83422e-08	2.20467e-06	stable	SCT
SCRG1	1.96975	-0.106799	0.398803	-0.267799	0.788854	0.871184	stable	SCRG1
SCP2	140.146	0.45515	0.150153	3.03125	0.00243547	0.0137864	stable	SCP2
SCO2	21.4274	-0.131737	0.166591	-0.79078	0.429072	0.60712	stable	SCO2
SCNN1D	107.634	0.0222804	0.144943	0.153718	0.877832	0.93154	stable	SCNN1D
SCNN1A	7.48125	0.103317	0.206524	0.500265	0.616889	0.75541	stable	SCNN1A
SCN5A	41.86	0.391784	0.169602	2.31001	0.0208873	0.0728559	stable	SCN5A
SCN4B	120.866	-0.093833	0.13412	-0.699619	0.484165	0.655345	stable	SCN4B
SCN3A	2.4784	-0.0975633	0.368892	-0.264476	0.791413	0.872045	stable	SCN3A
SCN2A	0.612922	-1.05384	0.709931	-1.48442	0.137697	0.279871	stable	SCN2A
SCN11A	4.08166	-0.131987	0.320126	-0.412297	0.680122	0.800881	stable	SCN11A
SCML2	1.47863	0.605248	0.400125	1.51265	0.13037	0.270463	stable	SCML2
SCMH1	54.5648	-0.424206	0.118988	-3.56511	0.000363706	0.00306365	stable	SCMH1
SCLC1	1.23421	-0.487468	0.550218	-0.885954	0.375642	0.556518	stable	SCLC1
SCHIP1	0.829106	0.204755	0.647322	0.316311	0.751767	0.848547	stable	SCHIP1
SCGN	3.47675	-0.139159	0.337648	-0.412142	0.680235	0.800881	stable	SCGN
SCGB2A2	82.2796	0.154751	0.0947967	1.63245	0.102585	0.228418	stable	SCGB2A2
SCGB2A1	0.871594	-0.94042	0.674033	-1.39521	0.162951	0.312657	stable	SCGB2A1
SCARB1	1.58689	-0.808503	0.613023	-1.31888	0.18721	0.343228	stable	SCARB1
SCAP	3.87168	-0.381195	0.358602	-1.063	0.287781	0.465242	stable	SCAP
SCAMP1	0.633172	-0.47737	0.847706	-0.563132	0.573345	0.723229	stable	SCAMP1
SCAF11	2.72964	0.865457	0.367184	2.35701	0.0184227	0.0659162	stable	SCAF11
SC5D	70.4768	0.113819	0.128637	0.884808	0.37626	0.556853	stable	SC5D
SC4MOP	43.9954	0.250729	0.129658	1.93377	0.0531416	0.143225	stable	SC4MOP
SBF1	4.94044	-0.938691	0.31678	-2.96323	0.00304427	0.0164573	stable	SBF1
SATB2	2.3797	0.333861	0.339695	0.982826	0.325693	0.504456	stable	SATB2
SAT1	12.08	0.114469	0.181996	0.62896	0.529375	0.690896	stable	SAT1
SASH1	32.9521	-0.144297	0.139626	-1.03345	0.301391	0.478943	stable	SASH1
SART3	219.768	-0.145484	0.0827762	-1.75756	0.0788221	0.189419	stable	SART3
SART1	3.35199	-0.22005	0.372066	-0.591427	0.554234	0.709634	stable	SART1
SARS1	45.3567	0.495538	0.112236	4.41513	1.00951e-05	0.000169914	stable	SARS1
SAP30BP	38.6002	0.120802	0.0996413	1.21237	0.225371	0.393413	stable	SAP30BP
SAMHD1	1.12917	0.133195	0.630197	0.211355	0.83261	0.899662	stable	SAMHD1
SALL3	4.28417	0.0111162	0.265755	0.0418289	0.966635	0.984106	stable	SALL3
SALL2	7.89278	1.62051	0.285369	5.67865	1.35763e-08	8.13006e-07	up	SALL2
SALL1	24.2284	0.082429	0.129478	0.636627	0.524368	0.687124	stable	SALL1
SAI1	199.962	0.576533	0.121032	4.76346	1.90298e-06	4.33041e-05	stable	SAI1
SAC3D1	101.608	-0.118571	0.144924	-0.81816	0.413266	0.592656	stable	SAC3D1
SAA4	5.39588	-0.197075	0.279783	-0.704387	0.481192	0.653186	stable	SAA4
SAA3P	108.554	0.0841889	0.130661	0.644331	0.519361	0.684421	stable	SAA3P
SAA2	124.045	0.226275	0.152854	1.48033	0.138784	0.281221	stable	SAA2
S1PR4	291.023	1.03811	0.213448	4.86354	1.15306e-06	2.90254e-05	up	S1PR4
S1PR3	191.333	-0.379864	0.176916	-2.14714	0.0317819	0.0991268	stable	S1PR3
S100G	169.526	-0.412408	0.131407	-3.1384	0.00169874	0.0104027	stable	S100G
S100A10	1.25788	-1.86414	0.708824	-2.6299	0.00854105	0.0365889	down	S100A10
S100A1	10.6223	-0.088778	0.178979	-0.496025	0.619877	0.757568	stable	S100A1
RYR3	13.758	-0.225346	0.167123	-1.34839	0.177533	0.331361	stable	RYR3
RYR2	26.4151	0.280901	0.146119	1.92241	0.0545547	0.145984	stable	RYR2
RYR1	78.4495	0.199235	0.0913363	2.18133	0.029159	0.0927773	stable	RYR1
RYKP1	0.966914	0.96594	0.487671	1.98072	0.0476226	0.132485	stable	RYKP1
RYK	173.301	0.444237	0.202624	2.19242	0.0283494	0.0910157	stable	RYK
RYBP	139.702	-0.0959975	0.0891349	-1.07699	0.281484	0.4588	stable	RYBP
RXRA	3.39679	-0.625015	0.402068	-1.5545	0.120065	0.255341	stable	RXRA
RWS	451.355	-0.0116824	0.0823583	-0.141849	0.887199	0.938568	stable	RWS
RUVBL2	239.75	-0.207929	0.0803277	-2.58851	0.00963912	0.0400562	stable	RUVBL2
RUVBL1	29.8712	0.200238	0.108617	1.84353	0.0652523	0.166841	stable	RUVBL1
RUSC1	144.19	-0.170185	0.0764206	-2.22695	0.0259505	0.0855053	stable	RUSC1
RUNX2	33.703	-0.579151	0.122892	-4.7127	2.44458e-06	5.34423e-05	stable	RUNX2
RUNX1T1	0.761	-1.09358	0.67786	-1.61328	0.106683	0.234629	stable	RUNX1T1
RUNX1	5.17492	-1.19241	0.357513	-3.33529	0.000852113	0.00613599	down	RUNX1
RUNDC3A	77.6606	0.151968	0.150109	1.01239	0.311353	0.489171	stable	RUNDC3A
RTTN	0.540308	1.47298	0.625043	2.35661	0.0184428	0.0659467	stable	RTTN
RTN3	80.417	-0.256361	0.10262	-2.49815	0.0124843	0.0485131	stable	RTN3
RTN1	9.92714	-0.336028	0.27643	-1.2156	0.224138	0.391742	stable	RTN1
RTL8C	190.395	-0.441912	0.0767982	-5.75421	8.70505e-09	6.06038e-07	stable	RTL8C
RTL8A	35.8354	-1.00279	0.328895	-3.04896	0.00229637	0.0131033	down	RTL8A
RTF1	2.47493	0.571389	0.306296	1.86548	0.0621143	0.160549	stable	RTF1
RTCA	236.292	-0.323817	0.146291	-2.21352	0.026862	0.0875246	stable	RTCA
RSPH14	3.64681	-0.198914	0.334371	-0.594889	0.551918	0.708772	stable	RSPH14
RSL1D1	0.89095	0.122295	0.618138	0.197845	0.843167	0.906279	stable	RSL1D1
RRS1	15.4516	1.09624	0.171493	6.39235	1.63357e-10	2.16125e-08	up	RRS1
RRP8	1.62158	0.337685	0.688171	0.4907	0.623639	0.760206	stable	RRP8
RRP7A	0.812462	-1.51506	0.759106	-1.99584	0.045951	0.129206	stable	RRP7A
RRP1	480.955	0.2127	0.118021	1.80222	0.0715106	0.177885	stable	RRP1
RRM2P4	0.626538	-0.926417	0.699133	-1.32509	0.18514	0.340751	stable	RRM2P4
RRM2P2	0.734	-0.158291	0.675565	-0.234309	0.814745	0.886419	stable	RRM2P2
RRM1	3.22377	-1.39473	0.464097	-3.00526	0.00265354	0.0147855	down	RRM1
RRAS	2.76298	-0.215899	0.397477	-0.543174	0.58701	0.734602	stable	RRAS
RRAGA	4.43361	-0.0578534	0.324885	-0.178073	0.858665	0.916672	stable	RRAGA
RPUSD2	105.256	-0.0482665	0.0947062	-0.509645	0.6103	0.751743	stable	RPUSD2
RPSA	2.68869	0.0658891	0.337	0.195517	0.844988	0.906996	stable	RPSA
RPS6KC1	6.18903	0.795079	0.252948	3.14325	0.00167084	0.0102761	stable	RPS6KC1
RPS6KA4	63.6468	0.056619	0.0869387	0.651252	0.514884	0.680543	stable	RPS6KA4
RPS28	3.06041	1.27065	0.331205	3.83643	0.000124835	0.00132994	up	RPS28
RPS26	34.7105	-0.408428	0.189386	-2.1566	0.0310372	0.0973524	stable	RPS26
RPS25	6.01434	-0.874141	0.400188	-2.18432	0.0289386	0.0924377	stable	RPS25
RPS24	2.6994	-0.650739	0.500177	-1.30102	0.193253	0.351813	stable	RPS24
RPS20P4	5.62652	-0.610178	0.421972	-1.44602	0.148173	0.29258	stable	RPS20P4
RPS20P3	1.64773	0.557652	0.486824	1.14549	0.252006	0.424412	stable	RPS20P3
RPS18	0.65537	-0.574293	0.747433	-0.768355	0.442277	0.618817	stable	RPS18
RPP30	19.3614	0.205237	0.180262	1.13855	0.254891	0.428763	stable	RPP30
RPLP0	0.804469	-1.25304	0.749645	-1.67151	0.0946215	0.215752	stable	RPLP0
RPL41P3	10.9609	-0.129953	0.21985	-0.591099	0.554454	0.709634	stable	RPL41P3
RPL41P2	42.8992	-0.0426183	0.111109	-0.383573	0.701295	0.81256	stable	RPL41P2
RPL41P1	246.497	-0.507624	0.0998555	-5.08359	3.70375e-07	1.1514e-05	stable	RPL41P1
RPL3P1	116.008	-0.100549	0.087764	-1.14568	0.251929	0.424412	stable	RPL3P1
RPL3L	37.7084	-0.241212	0.165411	-1.45826	0.144769	0.28802	stable	RPL3L
RPL34P1	38.1993	-0.16579	0.110986	-1.49379	0.13523	0.277234	stable	RPL34P1
RPL3	3.10638	0.138874	0.407635	0.340683	0.733342	0.836236	stable	RPL3
RPL23AP3	3.8809	0.0939303	0.297637	0.315587	0.752316	0.84877	stable	RPL23AP3
RPL14	45.5099	1.03007	0.211544	4.8693	1.11996e-06	2.8444e-05	up	RPL14
RPH3A	3.17754	-0.155376	0.387412	-0.401062	0.688374	0.804779	stable	RPH3A
RPGRIP1L	5.7898	-0.433764	0.271163	-1.59964	0.109678	0.239247	stable	RPGRIP1L
RPA4	2.97838	0.818737	0.352596	2.32202	0.0202317	0.0710131	stable	RPA4
RP9	140.357	-0.0147843	0.0744233	-0.198652	0.842535	0.906084	stable	RP9
RP6	1.314	-0.399958	0.499683	-0.800423	0.423466	0.602425	stable	RP6
RP24	7.54263	-1.23285	0.368568	-3.34496	0.000822939	0.0059945	down	RP24
RP22	74.5889	0.134499	0.136068	0.98847	0.322923	0.502354	stable	RP22
RP1	3.16339	-0.676114	0.456756	-1.48025	0.138806	0.281221	stable	RP1
RORB	0.704242	-0.552254	0.731837	-0.754614	0.450481	0.62782	stable	RORB
ROR2	0.880371	-0.881901	0.714151	-1.2349	0.216869	0.381809	stable	ROR2
ROM1	126.725	-0.258951	0.149184	-1.73579	0.0826015	0.195556	stable	ROM1
ROCK1	11.8451	-1.29242	0.399561	-3.23459	0.00121816	0.007984	down	ROCK1
ROBO2	32.7287	-0.206242	0.117585	-1.75399	0.0794325	0.19027	stable	ROBO2
ROBO1	40.5579	-0.284824	0.186362	-1.52833	0.12643	0.265507	stable	ROBO1
RNY5	14.8542	-0.346733	0.241815	-1.43388	0.151608	0.296768	stable	RNY5
RNY4P2	0.735136	0.580514	0.560012	1.03661	0.299918	0.477401	stable	RNY4P2
RNY4	151.828	-0.341815	0.180689	-1.89173	0.0585273	0.153685	stable	RNY4
RNY3	2.75501	-0.355514	0.416274	-0.854037	0.393085	0.572665	stable	RNY3
RNVU1-7	6.0621	-0.786151	0.31638	-2.48483	0.0129614	0.0499158	stable	RNVU1-7
RNVU1-2	37.8291	0.0504113	0.163228	0.30884	0.757443	0.85129	stable	RNVU1-2
RNU7-68P	74.3773	-0.293556	0.106856	-2.7472	0.00601058	0.0283736	stable	RNU7-68P
RNU7-55P	17.8502	-0.393871	0.212333	-1.85497	0.0636008	0.163648	stable	RNU7-55P
RNU7-24P	7.76441	-0.24691	0.257721	-0.958051	0.338037	0.517935	stable	RNU7-24P
RNU6V	10.7267	-1.72067	0.436145	-3.94517	7.9743e-05	0.000905505	down	RNU6V
RNU6-6P	0.962034	-2.05918	0.68134	-3.02225	0.00250906	0.0141748	down	RNU6-6P
RNU6-50P	2.07743	-0.0156031	0.432457	-0.0360802	0.971218	0.985948	stable	RNU6-50P
RNU6-1	8.69559	-0.799851	0.292668	-2.73297	0.00627668	0.0292449	stable	RNU6-1
RNU5F-1	177.873	0.354301	0.0854176	4.14787	3.35579e-05	0.00045613	stable	RNU5F-1
RNU5D-1	11.0063	0.254991	0.231828	1.09991	0.271371	0.447616	stable	RNU5D-1
RNU5A-1	182.74	-0.492632	0.143321	-3.43726	0.000587627	0.0046047	stable	RNU5A-1
RNU4-7P	114.438	-0.274408	0.14587	-1.88118	0.0599473	0.156441	stable	RNU4-7P
RNU4-6P	122.935	-0.520534	0.0872785	-5.96406	2.46047e-09	2.37248e-07	stable	RNU4-6P
RNU4-4P	5.00894	-0.856457	0.31178	-2.74699	0.00601451	0.0283736	stable	RNU4-4P
RNU4-3P	12.6356	0.214073	0.257504	0.831336	0.405784	0.585469	stable	RNU4-3P
RNU4-1	251.265	0.752565	0.321001	2.34443	0.019056	0.0677561	stable	RNU4-1
RNU2-5P	6.01297	-0.658196	0.286936	-2.29388	0.0217974	0.075567	stable	RNU2-5P
RNU2-4P	56.6778	-0.253026	0.144158	-1.75521	0.0792237	0.19001	stable	RNU2-4P
RNU2-2P	34.9089	-0.533017	0.144338	-3.69284	0.000221764	0.00208188	stable	RNU2-2P
RNU2-1	17.2128	-0.890455	0.216089	-4.12078	3.77593e-05	0.000500729	stable	RNU2-1
RNU11	75.8256	-0.0418107	0.139846	-0.298977	0.764958	0.856325	stable	RNU11
RNU1-4	14.9299	-0.350252	0.170578	-2.05333	0.0400408	0.117348	stable	RNU1-4
RNU1-3	0.722293	2.17958	0.558511	3.90249	9.52092e-05	0.00106205	up	RNU1-3
RNU1-28P	7.28148	-0.17728	0.215778	-0.821586	0.411313	0.591048	stable	RNU1-28P
RNU1-27P	23.3192	0.139681	0.13503	1.03444	0.300931	0.478344	stable	RNU1-27P
RNU1-2	9.32218	0.240878	0.201507	1.19539	0.231936	0.401377	stable	RNU1-2
RNU1-15P	6.18417	0.306352	0.279118	1.09757	0.272392	0.448465	stable	RNU1-15P
RNU1-14P	105.741	0.166951	0.0985056	1.69484	0.0901062	0.208295	stable	RNU1-14P
RNU1-11P	1.16906	-0.619053	0.61388	-1.00843	0.31325	0.491472	stable	RNU1-11P
RNR5	11.5783	0.550904	0.203905	2.70177	0.00689722	0.0314885	stable	RNR5
RNR3	111.151	-0.182105	0.0843061	-2.16004	0.0307695	0.0966581	stable	RNR3
RNR1	73.5825	-0.0648201	0.104052	-0.62296	0.533311	0.694599	stable	RNR1
RNPEP	27.6802	-0.351941	0.152809	-2.30314	0.0212709	0.0739802	stable	RNPEP
RNH1	8.15267	-0.144153	0.243187	-0.592765	0.553338	0.709477	stable	RNH1
RNGTT	1.43328	-0.389442	0.566978	-0.686872	0.492163	0.661294	stable	RNGTT
RNF8	124.675	-0.0868792	0.11721	-0.741228	0.458555	0.634235	stable	RNF8
RNF7	14.0745	-0.220143	0.203615	-1.08117	0.279621	0.456723	stable	RNF7
RNF6	2.25859	-2.29232	0.641159	-3.57528	0.000349849	0.00297305	down	RNF6
RNF4	72.7	-0.187021	0.113068	-1.65406	0.0981148	0.221674	stable	RNF4
RNF24	79.219	0.371675	0.125437	2.96304	0.00304616	0.0164573	stable	RNF24
RNF217-AS1	88.2926	-0.216909	0.0774725	-2.79982	0.00511309	0.0250546	stable	RNF217-AS1
RNF19A	25.6448	-0.0781413	0.135064	-0.578549	0.562894	0.715438	stable	RNF19A
RNF167	2.95462	0.476281	0.304833	1.56244	0.118186	0.252576	stable	RNF167
RNF14	1.25673	-1.90418	0.684683	-2.78111	0.00541737	0.0262293	down	RNF14
RNF13	5.63233	-0.591025	0.35106	-1.68354	0.09227	0.211577	stable	RNF13
RNF112	97.8119	-0.295771	0.121281	-2.43873	0.0147388	0.0553824	stable	RNF112
RNF11	0.402205	1.04956	0.669253	1.56825	0.116822	0.250414	stable	RNF11
RNF103	100.15	0.015448	0.0833665	0.185303	0.852992	0.912156	stable	RNF103
RNF10	37.9876	1.3659	0.382104	3.57468	0.000350662	0.00297305	up	RNF10
RND3	2.53482	-0.298724	0.423219	-0.705839	0.480288	0.652582	stable	RND3
RND2	1.82057	-0.219163	0.423005	-0.518111	0.604381	0.747949	stable	RND2
RNASEL	0.418454	0.849768	0.646397	1.31462	0.188637	0.345592	stable	RNASEL
RNASEH2A	6.33004	-0.823271	0.338361	-2.43311	0.0149697	0.0560649	stable	RNASEH2A
RNASE4	65.0348	-0.334209	0.102841	-3.24975	0.00115507	0.00768561	stable	RNASE4
RNASE3	3.89765	1.46071	0.330712	4.41686	1.00147e-05	0.000169062	up	RNASE3
RNASE2	68.3369	0.749762	0.185307	4.04605	5.20888e-05	0.000651282	stable	RNASE2
RNASE1	10.9266	0.69791	0.213599	3.26738	0.00108548	0.00732536	stable	RNASE1
RN7SL8P	31.5544	0.595117	0.141744	4.19855	2.68632e-05	0.00038302	stable	RN7SL8P
RN7SL7P	13.1838	0.83613	0.258141	3.23905	0.00119929	0.00788762	stable	RN7SL7P
RN7SL6P	1.80198	0.368166	0.466037	0.789992	0.429532	0.60755	stable	RN7SL6P
RN7SL5P	1.22524	-0.37877	0.568349	-0.66644	0.50513	0.672994	stable	RN7SL5P
RMRP	40.1426	0.300036	0.158355	1.89471	0.0581308	0.152892	stable	RMRP
RLN1	122.591	-0.312927	0.0814864	-3.84023	0.000122919	0.00131692	stable	RLN1
RLBP1	17.382	-0.16972	0.185694	-0.913979	0.360728	0.540998	stable	RLBP1
RIT2	176.308	-0.47247	0.112104	-4.21457	2.50255e-05	0.000361345	stable	RIT2
RIT1	0.533375	0.360276	0.663633	0.542885	0.587209	0.73469	stable	RIT1
RIPOR2	2.56826	-0.797874	0.456398	-1.7482	0.08043	0.192104	stable	RIPOR2
RIPK2	0.653907	1.68031	0.504344	3.33169	0.000863219	0.00617717	up	RIPK2
RING1	0.430449	-1.25052	0.757717	-1.65037	0.0988668	0.223196	stable	RING1
RIN1	26.5013	0.331193	0.188051	1.76118	0.0782072	0.188351	stable	RIN1
RIMS1	3.16843	0.132828	0.374716	0.354476	0.722982	0.827574	stable	RIMS1
RIEG2	2.93293	0.464424	0.411663	1.12817	0.25925	0.433786	stable	RIEG2
RIBC2	0.533855	-1.45888	0.7871	-1.85349	0.0638122	0.164117	stable	RIBC2
RHOC	1.16748	0.493408	0.440931	1.11901	0.263134	0.438095	stable	RHOC
RHOBTB1	88.284	-0.160036	0.0908672	-1.76121	0.0782033	0.188351	stable	RHOBTB1
RHO	1.06396	-0.752811	0.632328	-1.19054	0.233835	0.403149	stable	RHO
RHEB	1.26853	0.366024	0.486817	0.751871	0.452128	0.629044	stable	RHEB
RHCE	289.598	0.0822728	0.171534	0.479631	0.63149	0.765838	stable	RHCE
RHBDL1	86.9133	0.528997	0.143272	3.69226	0.000222269	0.00208318	stable	RHBDL1
RHBDD3	6.28665	-0.616192	0.30225	-2.03869	0.0414813	0.120402	stable	RHBDD3
RGS6	12.0223	-0.310225	0.294536	-1.05327	0.292218	0.469241	stable	RGS6
RGS5	19.1941	0.36034	0.127496	2.82629	0.00470908	0.0234588	stable	RGS5
RGS22	4.90658	-0.0364835	0.268046	-0.136109	0.891735	0.940637	stable	RGS22
RGS17	175.954	0.058795	0.0992193	0.592577	0.553465	0.709477	stable	RGS17
RGS12	26.4546	-0.222829	0.157685	-1.41313	0.157618	0.305412	stable	RGS12
RGS11	27.3159	-0.0489089	0.120826	-0.404789	0.685633	0.803246	stable	RGS11
RGS10	36.1184	0.475521	0.128069	3.71302	0.0002048	0.00195288	stable	RGS10
RGR	0.800841	-0.666896	0.77253	-0.863262	0.387993	0.568451	stable	RGR
RGP1	5.94515	-0.244927	0.330324	-0.741476	0.458405	0.634235	stable	RGP1
RGN	2.61237	0.126964	0.380424	0.333744	0.738572	0.840277	stable	RGN
RGL2	1.41395	-0.659653	0.572602	-1.15203	0.24931	0.421743	stable	RGL2
RGCC	11.4603	0.00175617	0.22511	0.00780139	0.993775	0.996511	stable	RGCC
RFXAP	1.0784	0.0216787	0.597972	0.0362537	0.97108	0.985948	stable	RFXAP
RFX5	1.48426	0.536865	0.44518	1.20595	0.227837	0.396139	stable	RFX5
RFPL1S	0.99791	0.108939	0.557634	0.195359	0.845112	0.906996	stable	RFPL1S
RFC3	14.3179	-0.334664	0.271667	-1.23189	0.21799	0.38359	stable	RFC3
REXO2	5.14994	0.419002	0.25004	1.67574	0.0937895	0.214141	stable	REXO2
REV3L	1.67655	1.56698	0.500003	3.13394	0.00172476	0.0105174	up	REV3L
RET	1.2233	0.565572	0.440323	1.28445	0.198985	0.359373	stable	RET
RERE	2.64608	-0.314504	0.441065	-0.713055	0.475812	0.648613	stable	RERE
REPS2	1.24183	-0.510245	0.5958	-0.856403	0.391775	0.571196	stable	REPS2
REM1	60.0939	-0.0965768	0.104212	-0.926733	0.354065	0.535055	stable	REM1
RELA	38.5112	-0.49288	0.226228	-2.17868	0.0293551	0.0932969	stable	RELA
REG3A	397.732	-0.143579	0.0601923	-2.38533	0.0170636	0.0621478	stable	REG3A
REEP5	1.43353	0.166646	0.435142	0.38297	0.701742	0.812746	stable	REEP5
RECQL5	11.2829	-0.258243	0.306836	-0.841632	0.399994	0.579762	stable	RECQL5
RDX	1.09708	0.2413	0.56781	0.424966	0.670861	0.794283	stable	RDX
RDPA	1.13582	-1.20269	0.715167	-1.68168	0.0926301	0.212147	stable	RDPA
RDH5	0.516592	-0.147759	0.823405	-0.179449	0.857585	0.916035	stable	RDH5
RCOR1	2.37155	1.53005	0.381511	4.0105	6.05891e-05	0.000736521	up	RCOR1
RCBTB2	8.50595	0.110116	0.230529	0.477668	0.632886	0.766062	stable	RCBTB2
RCAN2	0.429614	-0.55666	0.803129	-0.693114	0.488238	0.65824	stable	RCAN2
RBX1	12.0066	-0.00421314	0.239968	-0.0175571	0.985992	0.99403	stable	RBX1
RBPJP2	150.529	0.185814	0.150141	1.2376	0.215866	0.38052	stable	RBPJP2
RBPJL	62.8598	-0.311581	0.0965215	-3.2281	0.00124617	0.00812861	stable	RBPJL
RBPJ	8.48152	1.68563	0.314174	5.36529	8.08206e-08	3.40584e-06	up	RBPJ
RBP3	10.1453	-0.090769	0.263443	-0.344549	0.730433	0.833175	stable	RBP3
RBMY1HP	22.3848	-0.0642305	0.231181	-0.277837	0.781138	0.867305	stable	RBMY1HP
RBMXP1	10.6099	-0.457967	0.202982	-2.25619	0.0240585	0.080701	stable	RBMXP1
RBMXL2	47.2144	0.0841452	0.0916498	0.918116	0.358558	0.538927	stable	RBMXL2
RBMX	13.596	-0.67299	0.252722	-2.66297	0.00774544	0.034398	stable	RBMX
RBMS2	2.66638	0.641379	0.357686	1.79314	0.0729512	0.179896	stable	RBMS2
RBMS1P1	70.148	-0.468319	0.127507	-3.67288	0.000239828	0.00221851	stable	RBMS1P1
RBM6	5.58425	-0.0321123	0.270621	-0.118662	0.905543	0.946794	stable	RBM6
RBM5	70.9795	0.251746	0.0961574	2.61806	0.00884305	0.0375154	stable	RBM5
RBM4	26.1293	0.264924	0.162514	1.63016	0.103068	0.229314	stable	RBM4
RBM39	0.657629	-0.978019	0.799992	-1.22254	0.221505	0.388453	stable	RBM39
RBM15B	104.048	0.573173	0.137714	4.16206	3.15385e-05	0.00043562	stable	RBM15B
RBM10	9.19834	-0.611881	0.261549	-2.33945	0.0193123	0.0685389	stable	RBM10
RBL2	1.4541	-1.07336	0.656922	-1.63393	0.102275	0.228227	stable	RBL2
RBFOX2	0.761672	-0.803381	0.767781	-1.04637	0.295392	0.472178	stable	RBFOX2
RBBP9	51.9554	-0.4049	0.129812	-3.11913	0.00181388	0.0109344	stable	RBBP9
RBBP6	30.968	0.00739958	0.200193	0.0369622	0.970515	0.985763	stable	RBBP6
RBBP4	17.1948	-0.330239	0.164292	-2.01007	0.0444236	0.126189	stable	RBBP4
RB1CC1	2.48876	0.744453	0.307637	2.41991	0.0155244	0.0575364	stable	RB1CC1
RASSF9	596.415	-0.637034	0.136101	-4.68058	2.86061e-06	6.18784e-05	stable	RASSF9
RASSF2	1.20685	0.420387	0.527921	0.796307	0.425854	0.604908	stable	RASSF2
RASL10A	0.411183	-0.0175194	0.73761	-0.0237515	0.981051	0.991692	stable	RASL10A
RASGRP3	5.98974	-0.592079	0.387485	-1.52801	0.126511	0.26558	stable	RASGRP3
RASGRP1	44.1888	1.29339	0.213302	6.06368	1.33045e-09	1.40165e-07	up	RASGRP1
RASGRF2	16.9186	-0.230975	0.536515	-0.43051	0.666825	0.790821	stable	RASGRF2
RASGRF1	56.0258	0.240774	0.176836	1.36156	0.173335	0.326633	stable	RASGRF1
RASAL1	266.568	-0.32619	0.0979325	-3.33077	0.00086607	0.00618979	stable	RASAL1
RASA1	4.14199	-0.068919	0.303293	-0.227236	0.82024	0.890298	stable	RASA1
RARRES2	0.901815	0.249369	0.514389	0.484787	0.627827	0.763023	stable	RARRES2
RARRES1	37.9017	0.15787	0.1533	1.02981	0.3031	0.480718	stable	RARRES1
RARB	8.29418	-0.0357026	0.27111	-0.131691	0.895229	0.94139	stable	RARB
RARA	36.2446	0.753513	0.18173	4.14634	3.37839e-05	0.000456524	stable	RARA
RAPSN	5.59381	-0.0160189	0.275669	-0.0581094	0.953661	0.977194	stable	RAPSN
RAPGEF5	74.563	0.0624122	0.110806	0.563258	0.573259	0.723229	stable	RAPGEF5
RAPGEF3	5.54217	-0.93246	0.326739	-2.85384	0.00431943	0.02196	stable	RAPGEF3
RAPGEF1	423.328	-0.0909805	0.122722	-0.741353	0.458479	0.634235	stable	RAPGEF1
RAP2A	72.7618	0.741731	0.128916	5.75362	8.73531e-09	6.06038e-07	stable	RAP2A
RAP1GDS1	0.421436	-0.304102	0.694281	-0.43801	0.661379	0.78664	stable	RAP1GDS1
RAP1B	2.34937	0.768095	0.344923	2.22686	0.0259567	0.0855053	stable	RAP1B
RAP1A	0.558982	-0.247868	0.753531	-0.328942	0.742199	0.842317	stable	RAP1A
RANGRF	0.523425	-0.953871	0.735295	-1.29726	0.194541	0.353037	stable	RANGRF
RANGAP1	17.0101	0.395198	0.164209	2.40667	0.0160987	0.0592022	stable	RANGAP1
RANBP2	57.0492	0.730724	0.172101	4.24591	2.17707e-05	0.000327762	stable	RANBP2
RANBP1	36.5989	1.33029	0.19	7.00154	2.53172e-12	5.33443e-10	up	RANBP1
RALY	0.830778	-0.668683	0.697177	-0.959129	0.337494	0.517242	stable	RALY
RALGPS1	251.284	1.08134	0.437069	2.47408	0.013358	0.0511053	stable	RALGPS1
RALBP1	14.1515	0.0518336	0.205117	0.252702	0.800498	0.877828	stable	RALBP1
RALB	0.414501	0.269132	0.728579	0.369393	0.711835	0.819597	stable	RALB
RALA	2.84387	-0.734396	0.370527	-1.98203	0.0474757	0.132202	stable	RALA
RAI2	1.18795	-0.130072	0.551484	-0.235858	0.813543	0.88545	stable	RAI2
RAI14	152.697	-0.169179	0.096286	-1.75705	0.0789095	0.189496	stable	RAI14
RAI1	0.681962	-0.656293	0.720787	-0.910523	0.362547	0.54277	stable	RAI1
RAG2	13.7529	0.216617	0.170632	1.2695	0.204263	0.366231	stable	RAG2
RAF1	0.504014	0.65167	0.661338	0.98538	0.324437	0.503653	stable	RAF1
RAD9A	309.937	0.0733367	0.0873538	0.839536	0.401168	0.58102	stable	RAD9A
RAD54B	1.03679	-0.330872	0.552034	-0.599369	0.548927	0.707641	stable	RAD54B
RAD51D	19.8527	0.571481	0.199289	2.8676	0.00413597	0.0211978	stable	RAD51D
RAD51C	32.146	-0.175526	0.134279	-1.30717	0.191155	0.349037	stable	RAD51C
RAD51AP1	7.04114	-0.13068	0.222697	-0.586806	0.557334	0.711422	stable	RAD51AP1
RAD51	28.7821	0.17072	0.124287	1.37359	0.169568	0.321664	stable	RAD51
RAD50	2.09162	0.210005	0.34748	0.604366	0.5456	0.704476	stable	RAD50
RAD23B	60.5861	-0.0611174	0.111031	-0.550454	0.582008	0.73011	stable	RAD23B
RAD23A	11.2944	0.739111	0.153527	4.8142	1.4779e-06	3.57778e-05	stable	RAD23A
RAD21	8.56683	0.478634	0.230133	2.07981	0.0375426	0.111763	stable	RAD21
RAD17P1	5.16597	0.218469	0.295069	0.740399	0.459058	0.634495	stable	RAD17P1
RAD17	13.543	-0.508573	0.234033	-2.17308	0.0297745	0.0941562	stable	RAD17
RAD1	0.753153	-0.477677	0.657978	-0.725977	0.467853	0.641817	stable	RAD1
RACGAP1	0.539023	0.566239	0.658922	0.859342	0.390152	0.570211	stable	RACGAP1
RAC3	7.54619	-0.715134	0.244802	-2.92128	0.00348597	0.0184652	stable	RAC3
RAC2	43.054	0.0450112	0.139295	0.323135	0.746593	0.844791	stable	RAC2
RAC1	2.26631	-1.44387	0.567152	-2.54583	0.0109018	0.0437995	down	RAC1
RABL2B	2.67895	-0.878955	0.43976	-1.99872	0.0456392	0.128706	stable	RABL2B
RABGGTB	47.6001	0.13011	0.0811546	1.60323	0.108884	0.23843	stable	RABGGTB
RABGGTA	0.890257	0.577389	0.487723	1.18385	0.236474	0.406559	stable	RABGGTA
RABGEF1	0.883518	-0.0586486	0.588901	-0.09959	0.92067	0.95753	stable	RABGEF1
RABEP1	21.8401	0.266574	0.1588	1.67868	0.0932142	0.213227	stable	RABEP1
RAB9A	0.921122	0.687145	0.456976	1.50368	0.132664	0.273849	stable	RAB9A
RAB6A	20.6677	-0.244315	0.235272	-1.03844	0.299067	0.476581	stable	RAB6A
RAB5A	3.64532	-1.26924	0.424308	-2.99132	0.00277771	0.0153421	down	RAB5A
RAB40B	784.013	-0.216187	0.0947529	-2.28158	0.0225139	0.0771719	stable	RAB40B
RAB3B	66.7935	-0.521138	0.101539	-5.13239	2.86088e-07	9.63049e-06	stable	RAB3B
RAB38	7.37347	0.562902	0.236331	2.38183	0.0172268	0.0626218	stable	RAB38
RAB35	3.94889	-0.11902	0.307249	-0.387371	0.698481	0.811118	stable	RAB35
RAB32	361.378	-0.0521924	0.266158	-0.196096	0.844535	0.90696	stable	RAB32
RAB30	32.8002	0.0128445	0.132809	0.0967141	0.922953	0.959204	stable	RAB30
RAB2A	0.628697	-0.603845	0.778987	-0.775167	0.438241	0.614834	stable	RAB2A
RAB29	174.515	-0.364237	0.081058	-4.49353	7.00516e-06	0.000125983	stable	RAB29
RAB28	3.42154	-0.445813	0.401358	-1.11076	0.266671	0.442115	stable	RAB28
RAB27B	4.17137	-0.672137	0.623631	-1.07778	0.281132	0.458532	stable	RAB27B
RAB27A	35.3673	0.126942	0.105061	1.20828	0.226941	0.395184	stable	RAB27A
RAB21	13.8356	-0.688847	0.184136	-3.74097	0.000183313	0.00179187	stable	RAB21
RAB18	0.858668	-1.347	0.813037	-1.65676	0.0975689	0.220704	stable	RAB18
RAB13	17.8366	0.150804	0.182308	0.827193	0.408128	0.587213	stable	RAB13
RAB11FIP5	229.046	0.0694317	0.17026	0.407799	0.683421	0.802613	stable	RAB11FIP5
RAB11FIP3	66.8226	0.354462	0.120297	2.94655	0.00321341	0.0172139	stable	RAB11FIP3
RAB11B	1.84094	-0.591154	0.529538	-1.11636	0.264269	0.439598	stable	RAB11B
RAB11A	0.859013	-0.871532	0.675191	-1.29079	0.196775	0.356174	stable	RAB11A
RAB10	1.22531	0.257372	0.525407	0.489852	0.624239	0.760285	stable	RAB10
R3HDM1	7.23222	-0.157415	0.242592	-0.648888	0.516411	0.681672	stable	R3HDM1
R3HCC1L	297.612	-0.35419	0.129462	-2.73586	0.00622169	0.0291079	stable	R3HCC1L
QSOX1	123.845	0.0747727	0.128209	0.583211	0.559751	0.712878	stable	QSOX1
QARS1	20.1215	0.166903	0.141801	1.17702	0.239188	0.409659	stable	QARS1
PZP	39.1354	0.608343	0.174294	3.49033	0.000482421	0.00390398	stable	PZP
PYY2	65.8357	0.115213	0.14263	0.807775	0.41922	0.59863	stable	PYY2
PYY	4.02207	0.878143	0.314805	2.78948	0.00527927	0.0257138	stable	PYY
PYGL	33.5044	-0.172275	0.121049	-1.42319	0.154682	0.300953	stable	PYGL
PYGB	145.744	0.973236	0.235013	4.14119	3.45505e-05	0.000464796	stable	PYGB
PYCR2	6.3013	0.0999137	0.249299	0.400779	0.688583	0.804779	stable	PYCR2
PYCR1	2.42679	1.02175	0.433856	2.35504	0.0185209	0.0661426	stable	PYCR1
PYCARD	1.90013	0.205011	0.414986	0.494019	0.621293	0.758809	stable	PYCARD
PWP2	2.16119	0.471409	0.417083	1.13025	0.25837	0.432951	stable	PWP2
PWP1	376.062	-0.18081	0.078516	-2.30284	0.0212877	0.0739802	stable	PWP1
PWAR5	275.843	-0.168911	0.0533253	-3.16757	0.00153719	0.00968449	stable	PWAR5
PVALB	0.613751	0.916932	0.601172	1.52524	0.127199	0.266582	stable	PVALB
PURG	5.85218	-0.15312	0.243731	-0.628235	0.52985	0.691198	stable	PURG
PURB	17.581	-0.0597936	0.158256	-0.377827	0.705559	0.814679	stable	PURB
PUM1	11.5579	0.0746549	0.18587	0.40165	0.687941	0.804779	stable	PUM1
PTX3	0.922166	1.23914	0.532669	2.32628	0.0200035	0.0705081	stable	PTX3
PTTG3P	0.501428	-0.0137457	0.807877	-0.0170146	0.986425	0.994177	stable	PTTG3P
PTTG2	1.28929	0.246043	0.492679	0.499398	0.617499	0.755636	stable	PTTG2
PTTG1IP	37.4025	0.32288	0.117181	2.75538	0.00586232	0.0278619	stable	PTTG1IP
PTPRZ1	98.686	-0.239122	0.0873246	-2.73831	0.00617556	0.0289159	stable	PTPRZ1
PTPRU	2.24968	0.013886	0.399711	0.0347401	0.972287	0.98633	stable	PTPRU
PTPRS	33.7945	-0.243272	0.118223	-2.05773	0.039616	0.116353	stable	PTPRS
PTPRR	2.45502	-0.219789	0.367603	-0.597897	0.549908	0.707949	stable	PTPRR
PTPRO	0.684096	0.424324	0.622901	0.681207	0.495741	0.664531	stable	PTPRO
PTPRN2	458.974	0.240567	0.196917	1.22166	0.221835	0.388673	stable	PTPRN2
PTPRN	250.796	-0.328256	0.197611	-1.66112	0.0966884	0.218886	stable	PTPRN
PTPRM	9.71433	0.403471	0.36613	1.10199	0.270466	0.446643	stable	PTPRM
PTPRK	871.196	0.184964	0.202346	0.914099	0.360665	0.540998	stable	PTPRK
PTPRJ	58.1824	1.06604	0.182574	5.83897	5.25255e-09	4.03808e-07	up	PTPRJ
PTPRH	68.3845	0.0420313	0.0856427	0.490776	0.623585	0.760206	stable	PTPRH
PTPRG	120.024	0.00190893	0.0887873	0.0215001	0.982847	0.992618	stable	PTPRG
PTPRD	806.133	-0.144512	0.0988898	-1.46134	0.143922	0.287443	stable	PTPRD
PTPRC	43.4622	-0.10949	0.102961	-1.06342	0.287593	0.465203	stable	PTPRC
PTPRB	87.2413	-0.365788	0.0926991	-3.94598	7.94758e-05	0.000905505	stable	PTPRB
PTPN6	8.10129	0.130658	0.214005	0.610537	0.541506	0.701418	stable	PTPN6
PTPN4	586.553	0.13203	0.088522	1.4915	0.135832	0.27769	stable	PTPN4
PTPN3	0.694021	-0.39786	0.686084	-0.5799	0.561982	0.714919	stable	PTPN3
PTPN21	3.68077	0.114668	0.296311	0.386985	0.698767	0.811118	stable	PTPN21
PTPN2	42.0486	-0.187761	0.100331	-1.87143	0.0612861	0.159131	stable	PTPN2
PTPN13	9.44518	-0.749426	0.303669	-2.4679	0.0135907	0.0517173	stable	PTPN13
PTPN1	3.41938	-0.00260452	0.360396	-0.00722685	0.994234	0.996511	stable	PTPN1
PTP4A2	3.34955	-0.431858	0.351944	-1.22706	0.219799	0.386176	stable	PTP4A2
PTP4A1	7.87478	0.0620692	0.234518	0.264668	0.791265	0.872045	stable	PTP4A1
PTOS1	42.0536	-0.285434	0.133388	-2.13988	0.0323644	0.100338	stable	PTOS1
PTN	692.683	0.0509663	0.0863282	0.590379	0.554937	0.710012	stable	PTN
PTMS	43.2385	-0.0735133	0.117461	-0.625852	0.531412	0.692284	stable	PTMS
PTMAP3	1.89168	-0.912222	0.483989	-1.8848	0.0594569	0.155517	stable	PTMAP3
PTMAP2	17.5867	1.05812	0.215545	4.90907	9.15094e-07	2.39906e-05	up	PTMAP2
PTMA	1.09031	-1.15456	0.713246	-1.61874	0.105502	0.232908	stable	PTMA
PTLAH	9.1856	-0.950973	0.373352	-2.54712	0.0108615	0.0437489	stable	PTLAH
PTK2B	199.286	0.436189	0.183593	2.37585	0.0175087	0.063525	stable	PTK2B
PTH2R	0.913191	-1.12968	0.838643	-1.34703	0.177971	0.33196	stable	PTH2R
PTGS2	6.60978	-0.332567	0.278318	-1.19491	0.232121	0.4015	stable	PTGS2
PTGIS	7.95176	0.266451	0.271681	0.980751	0.326715	0.505215	stable	PTGIS
PTGES3	1.45555	-1.09811	0.618125	-1.77652	0.0756475	0.184353	stable	PTGES3
PTGER4P2	0.61234	-0.363663	0.712015	-0.510752	0.609525	0.751373	stable	PTGER4P2
PTGER4	9.72392	-0.300598	0.261161	-1.151	0.24973	0.422078	stable	PTGER4
PTGER2	1.29791	-0.31652	0.539611	-0.586571	0.557492	0.711422	stable	PTGER2
PTGDR2	107.432	-0.285736	0.0910758	-3.13734	0.0017049	0.0104292	stable	PTGDR2
PTENP1	0.558513	0.104903	0.711276	0.147486	0.882748	0.934665	stable	PTENP1
PTCH2	2.95454	-0.306725	0.444866	-0.689477	0.490523	0.659713	stable	PTCH2
PTAFR	0.479499	-1.11496	0.841058	-1.32567	0.18495	0.340512	stable	PTAFR
PSTPIP2	5.95646	0.21117	0.350954	0.601702	0.547372	0.706603	stable	PSTPIP2
PSPHP1	196.457	-0.6381	0.181421	-3.51722	0.000436088	0.00356531	stable	PSPHP1
PSMF1	237.944	0.0270316	0.395668	0.0683189	0.945532	0.9726	stable	PSMF1
PSME4	13.7901	0.224397	0.152692	1.46961	0.141667	0.284493	stable	PSME4
PSME2	652.738	0.158361	0.0765597	2.06847	0.0385958	0.114004	stable	PSME2
PSME1	5.54683	-0.559792	0.38722	-1.44567	0.14827	0.29258	stable	PSME1
PSMD9	21.7465	0.00933165	0.171638	0.0543683	0.956642	0.979013	stable	PSMD9
PSMD8	21.7836	-0.528195	0.159186	-3.3181	0.000906334	0.00638762	stable	PSMD8
PSMD7	0.444254	-1.27658	0.776336	-1.64436	0.100101	0.225089	stable	PSMD7
PSMD5	29.3423	-0.15905	0.186898	-0.850999	0.39477	0.574532	stable	PSMD5
PSMD14	40.3094	-0.0934198	0.159854	-0.584408	0.558946	0.71249	stable	PSMD14
PSMD13	261.494	0.099912	0.0830287	1.20334	0.228844	0.397323	stable	PSMD13
PSMD11	61.9602	-0.329867	0.122104	-2.70153	0.00690213	0.0314885	stable	PSMD11
PSMD10	1.17133	0.631759	0.448215	1.4095	0.158687	0.306867	stable	PSMD10
PSMC6	95.2236	-0.403433	0.082752	-4.87521	1.08693e-06	2.79597e-05	stable	PSMC6
PSMC4	3.10581	-0.162714	0.337979	-0.481432	0.63021	0.764722	stable	PSMC4
PSMC2	135.111	-0.106926	0.0720091	-1.4849	0.137571	0.279814	stable	PSMC2
PSMC1	1.38949	-0.952961	0.644207	-1.47928	0.139066	0.281424	stable	PSMC1
PSMB8	2.2076	-0.139104	0.47443	-0.293202	0.769368	0.859064	stable	PSMB8
PSMB7	7.93345	0.0153868	0.26714	0.0575984	0.954069	0.977259	stable	PSMB7
PSMB2	18.6756	0.270786	0.22968	1.17897	0.238409	0.408772	stable	PSMB2
PSMB1	23.0375	-0.121245	0.21044	-0.576153	0.564512	0.716215	stable	PSMB1
PSMA7	1.62925	0.668164	0.405523	1.64766	0.0994224	0.224094	stable	PSMA7
PSMA6	267.1	0.104024	0.137912	0.754279	0.450682	0.62782	stable	PSMA6
PSMA4	125.38	-0.109934	0.0681454	-1.61323	0.106694	0.234629	stable	PSMA4
PSMA1	77.7609	-0.175362	0.0847412	-2.06938	0.0385103	0.11387	stable	PSMA1
PSIP1	13.937	0.0566628	0.172244	0.328969	0.742179	0.842317	stable	PSIP1
PSG2	1.53774	-0.156632	0.561234	-0.279085	0.78018	0.867053	stable	PSG2
PSG1	1.80166	-0.341636	0.438909	-0.778375	0.436348	0.61357	stable	PSG1
PSEN2	4.44806	-0.348603	0.347475	-1.00324	0.315743	0.493905	stable	PSEN2
PSD4	31.9717	-0.314091	0.127985	-2.45413	0.0141226	0.0534556	stable	PSD4
PSD3	1.98197	0.0596285	0.432584	0.137843	0.890365	0.939756	stable	PSD3
PSCA	30.556	0.922351	0.113043	8.15931	3.36949e-16	1.2939e-13	stable	PSCA
PSAP	3.74913	-1.35484	0.407965	-3.32096	0.000897084	0.00636229	down	PSAP
PRY	3.13266	0.404272	0.293128	1.37916	0.167844	0.319246	stable	PRY
PRSS23	9.70508	1.07803	0.277737	3.88147	0.000103826	0.00114693	up	PRSS23
PRSS21	18.2098	0.20866	0.134151	1.55542	0.119847	0.254977	stable	PRSS21
PRSS1	256.418	-0.242194	0.106192	-2.28072	0.0225648	0.0772019	stable	PRSS1
PRS	492.193	-0.507045	0.0874377	-5.79893	6.67393e-09	4.93091e-07	stable	PRS
PRRG2	21.7457	0.391151	0.141436	2.76557	0.00568229	0.0273028	stable	PRRG2
PRR4	23.7114	0.0338717	0.146232	0.23163	0.816826	0.887664	stable	PRR4
PRPS2	29.8197	-0.534077	0.129989	-4.10864	3.97998e-05	0.000520508	stable	PRPS2
PRPS1	45.6562	-0.369873	0.119576	-3.09321	0.00198003	0.0117328	stable	PRPS1
PRPH	3.76963	-1.04072	0.399616	-2.60429	0.00920643	0.0387679	down	PRPH
PRPF8	14.0854	-0.279075	0.163752	-1.70425	0.0883341	0.205703	stable	PRPF8
PRPF6	57.1969	0.268629	0.128605	2.08879	0.0367264	0.109967	stable	PRPF6
PRPF4B	5.21807	0.522517	0.244442	2.13759	0.0325498	0.100726	stable	PRPF4B
PRPF4	211.884	-0.142213	0.0740435	-1.92067	0.0547734	0.146372	stable	PRPF4
PRPF3	0.832453	-0.710119	0.662253	-1.07228	0.283596	0.461096	stable	PRPF3
PRPF19	8.18972	-1.31956	0.365839	-3.60693	0.000309837	0.00271179	down	PRPF19
PRPF18	0.92858	-0.684369	0.650002	-1.05287	0.292399	0.469373	stable	PRPF18
PROX1	4.72132	0.413111	0.255782	1.61509	0.106292	0.234034	stable	PROX1
PROS2P	237.998	-0.163676	0.0893199	-1.83247	0.066881	0.169633	stable	PROS2P
PRORP	11.8714	0.362841	0.158948	2.28276	0.0224442	0.0771511	stable	PRORP
PROP1	5.3625	-0.624047	0.303643	-2.0552	0.0398597	0.116948	stable	PROP1
PRODH	74.7227	-0.268139	0.0891348	-3.00825	0.00262761	0.0146554	stable	PRODH
PRND	1.07377	0.071247	0.470432	0.15145	0.879621	0.932568	stable	PRND
PRMT2	14.1286	-0.0173873	0.155926	-0.11151	0.911212	0.951034	stable	PRMT2
PRMT1	1.16136	-1.03056	0.664461	-1.55097	0.120909	0.256565	stable	PRMT1
PRM2	201.712	-0.112182	0.122554	-0.915371	0.359997	0.540375	stable	PRM2
PRM1	3.94978	-0.479205	0.346425	-1.38329	0.166577	0.317838	stable	PRM1
PRL	7.39871	-0.882836	0.285694	-3.09015	0.00200057	0.0118041	stable	PRL
PRKRA	8.74458	-0.42779	0.233209	-1.83436	0.0666001	0.169146	stable	PRKRA
PRKG2	1.28697	-1.19116	0.71657	-1.6623	0.0964522	0.218525	stable	PRKG2
PRKD3	45.7795	-0.121363	0.145326	-0.835105	0.403659	0.583241	stable	PRKD3
PRKD2	167.352	-0.205062	0.206309	-0.993952	0.320246	0.499282	stable	PRKD2
PRKD1	4.96584	0.502402	0.285116	1.7621	0.0780525	0.188232	stable	PRKD1
PRKCI	46.1827	-0.0742354	0.170354	-0.435772	0.663002	0.78793	stable	PRKCI
PRKCH	210.958	-0.0219354	0.0567631	-0.386438	0.699172	0.811412	stable	PRKCH
PRKCG	46.8663	-0.212241	0.10635	-1.99568	0.0459683	0.129206	stable	PRKCG
PRKCE	1.41191	-0.536462	0.57461	-0.93361	0.350505	0.531456	stable	PRKCE
PRKCD	131.053	0.12092	0.0765923	1.57874	0.114395	0.246382	stable	PRKCD
PRKCB	4.34867	0.0163095	0.358069	0.0455485	0.96367	0.982577	stable	PRKCB
PRKCA	26.3591	0.262274	0.114484	2.29092	0.0219682	0.0759809	stable	PRKCA
PRKAR2B	1006.85	0.561289	0.231903	2.42036	0.0155053	0.0575032	stable	PRKAR2B
PRKAR1B	21.684	-0.483471	0.179312	-2.69625	0.00701255	0.0319145	stable	PRKAR1B
PRKAR1AP1	2.0689	-0.853967	0.534025	-1.59911	0.109795	0.239411	stable	PRKAR1AP1
PRKACG	1.57956	-1.30911	0.595646	-2.1978	0.0279635	0.0901568	stable	PRKACG
PRKAB1	134.721	-0.175172	0.110491	-1.58539	0.112878	0.244355	stable	PRKAB1
PRKAA2	1.50342	-0.195801	0.502167	-0.389912	0.696602	0.810143	stable	PRKAA2
PRIM1	51.4531	-0.437588	0.143306	-3.05352	0.00226176	0.012984	stable	PRIM1
PRICKLE4	0.419454	-1.15331	0.917281	-1.25731	0.20864	0.371271	stable	PRICKLE4
PRICKLE3	0.602467	-0.573342	0.664766	-0.862472	0.388428	0.568728	stable	PRICKLE3
PRH2	3.02595	-0.760908	0.42593	-1.78646	0.0740245	0.181676	stable	PRH2
PRG2	177.52	-0.3655	0.0775664	-4.7121	2.45183e-06	5.34423e-05	stable	PRG2
PREPL	4.13541	-0.392597	0.36075	-1.08828	0.276472	0.453305	stable	PREPL
PRELID1	2.49842	-0.528685	0.419674	-1.25975	0.207758	0.370397	stable	PRELID1
PRDX5	5.87036	0.268044	0.304057	0.881559	0.378015	0.558579	stable	PRDX5
PRDX4	53.3259	-0.253716	0.084977	-2.98571	0.00282924	0.0155213	stable	PRDX4
PRDX3	3.94084	0.578277	0.346697	1.66796	0.0953234	0.216614	stable	PRDX3
PRDX2	1.30134	0.213182	0.465866	0.457603	0.647238	0.777314	stable	PRDX2
PRDX1P1	5.40492	0.394663	0.23009	1.71525	0.0862985	0.202121	stable	PRDX1P1
PRDM7	1.38994	0.0459039	0.485354	0.0945782	0.92465	0.96027	stable	PRDM7
PRDM5	37.2898	-0.104685	0.129786	-0.806597	0.419899	0.599095	stable	PRDM5
PRDM4	1.67023	0.0421717	0.433968	0.0971771	0.922586	0.958997	stable	PRDM4
PRDM1	37.1364	-0.41806	0.186801	-2.238	0.0252213	0.0838108	stable	PRDM1
PRCP	15.8259	-0.375892	0.159745	-2.35307	0.0186191	0.06641	stable	PRCP
PRCC	3.08965	0.622694	0.350232	1.77795	0.0754127	0.183972	stable	PRCC
PRC1	8.69985	-0.480064	0.256914	-1.86858	0.0616814	0.159835	stable	PRC1
PRB3	1.31098	0.289461	0.452712	0.639393	0.522567	0.686509	stable	PRB3
PPT2	464.049	-0.34529	0.126008	-2.74023	0.00613967	0.0287771	stable	PPT2
PPRC1	9.70545	-0.387244	0.288925	-1.34029	0.18015	0.334296	stable	PPRC1
PPP6R1	257.65	-0.72936	0.143943	-5.06699	4.04149e-07	1.23162e-05	stable	PPP6R1
PPP3CA	48.2296	-0.545391	0.181168	-3.01042	0.00260889	0.0145652	stable	PPP3CA
PPP2R5C	40.9271	-0.507737	0.197312	-2.57327	0.0100743	0.0414707	stable	PPP2R5C
PPP2R5A	2.97045	-0.136463	0.382221	-0.357026	0.721072	0.82622	stable	PPP2R5A
PPP2R3B	3.60997	-0.0827654	0.290524	-0.284883	0.775734	0.863968	stable	PPP2R3B
PPP2R2C	6.33936	-0.409043	0.32904	-1.24314	0.213816	0.378234	stable	PPP2R2C
PPP2R2B	0.796936	-1.22652	0.752601	-1.62971	0.103163	0.229435	stable	PPP2R2B
PPP2CA	1.1715	-1.01256	0.61907	-1.63562	0.101919	0.228006	stable	PPP2CA
PPP1R8	26.4691	-0.52804	0.149703	-3.52725	0.000419893	0.003447	stable	PPP1R8
PPP1R3C	5.74352	-0.423611	0.284041	-1.49137	0.135863	0.27769	stable	PPP1R3C
PPP1R26	2.20327	0.0359018	0.400246	0.0896992	0.928526	0.96208	stable	PPP1R26
PPP1R15A	0.716385	1.27291	0.552635	2.30335	0.0212592	0.0739802	stable	PPP1R15A
PPP1R12B	449.599	-0.197999	0.107265	-1.84588	0.0649092	0.166409	stable	PPP1R12B
PPP1R10	342.872	-0.042137	0.0589127	-0.715245	0.474457	0.647287	stable	PPP1R10
PPP1CC	67.7611	0.0137609	0.0729227	0.188705	0.850324	0.910229	stable	PPP1CC
PPP1CB	1.75192	-1.11669	0.558772	-1.99848	0.0456649	0.128706	stable	PPP1CB
PPOX	0.953717	-0.146282	0.552944	-0.264551	0.791355	0.872045	stable	PPOX
PPM1D	5.39249	-0.592756	0.303556	-1.95271	0.0508542	0.138624	stable	PPM1D
PPM1B	1.66818	-1.82888	0.666417	-2.74435	0.00606315	0.0284885	down	PPM1B
PPM1A	59.8458	-0.375489	0.130182	-2.88433	0.00392248	0.0203604	stable	PPM1A
PPIP5K2	108.722	0.379863	0.146697	2.58945	0.00961297	0.0400284	stable	PPIP5K2
PPIL2	4.49253	-0.373126	0.289659	-1.28816	0.19769	0.357489	stable	PPIL2
PPIG	23.3042	1.05594	0.184484	5.72374	1.04202e-08	6.97417e-07	up	PPIG
PPIC	30.0363	-0.380112	0.156589	-2.42745	0.0152052	0.0568295	stable	PPIC
PPIB	2.57691	-0.0771963	0.369714	-0.2088	0.834605	0.900619	stable	PPIB
PPIAP7	16.6491	-0.616549	0.231068	-2.66826	0.00762454	0.0339937	stable	PPIAP7
PPIAP16	388.663	0.268603	0.0714049	3.76169	0.000168769	0.00168033	stable	PPIAP16
PPIAP15	29.6852	-0.485671	0.15359	-3.16212	0.00156626	0.00977534	stable	PPIAP15
PPIAP14	213.886	-0.0473565	0.0802276	-0.590277	0.555005	0.710012	stable	PPIAP14
PPIAP13	38.917	0.169556	0.1059	1.60109	0.109356	0.239004	stable	PPIAP13
PPIAP11	1.35936	-0.636749	0.542393	-1.17396	0.24041	0.410596	stable	PPIAP11
PPIA	30.9359	-0.550883	0.151491	-3.63642	0.000276452	0.00248458	stable	PPIA
PPFIBP2	0.603933	0.101261	0.662684	0.152804	0.878553	0.931783	stable	PPFIBP2
PPFIA4	26.9844	0.306764	0.143645	2.13557	0.0327143	0.101093	stable	PPFIA4
PPFIA3	95.0008	-0.171511	0.118566	-1.44654	0.148026	0.292505	stable	PPFIA3
PPFIA2	1.7583	-0.657493	0.531205	-1.23774	0.215813	0.38052	stable	PPFIA2
PPFIA1	14.7244	0.724622	0.188465	3.84486	0.000120623	0.00129966	stable	PPFIA1
PPBP	34.1599	0.594933	0.14881	3.99794	6.38962e-05	0.000765274	stable	PPBP
PPARGC1A	32.2767	0.0361867	0.17892	0.202251	0.839721	0.904425	stable	PPARGC1A
PPARG	0.419205	-0.311617	0.800313	-0.389369	0.697003	0.810393	stable	PPARG
PPARA	2.04903	-0.0604658	0.427758	-0.141355	0.887589	0.938568	stable	PPARA
PPA2	2.08066	-1.26022	0.550413	-2.2896	0.0220447	0.0761459	stable	PPA2
PP7080	0.84003	-1.25019	0.77409	-1.61505	0.106301	0.234034	stable	PP7080
POU6F2	112.675	-0.132964	0.0772759	-1.72064	0.0853153	0.200216	stable	POU6F2
POU4F3	335.129	-0.549556	0.118994	-4.61834	3.86826e-06	7.92449e-05	stable	POU4F3
POU4F2	0.715756	1.0524	0.536983	1.95984	0.0500142	0.13719	stable	POU4F2
POU4F1	117.115	-0.447521	0.125536	-3.56487	0.00036404	0.00306365	stable	POU4F1
POU3F1	2.21139	-2.22442	0.657274	-3.38432	0.00071355	0.00535539	down	POU3F1
POU2F3	2.51761	-1.57383	0.53079	-2.96507	0.0030261	0.0163801	down	POU2F3
POTEH	17.326	1.03647	0.229158	4.52293	6.09881e-06	0.000114132	up	POTEH
POP7	159.658	0.807498	0.142812	5.65427	1.56512e-08	8.99392e-07	stable	POP7
POP1	1.84053	-2.17171	0.673345	-3.22525	0.00125861	0.0081831	down	POP1
PON2	0.493882	-0.607798	0.726495	-0.836617	0.402808	0.582801	stable	PON2
POMZP3	56.475	-0.349939	0.104629	-3.34458	0.000824083	0.00599515	stable	POMZP3
POMT1	164.85	-0.268837	0.0750953	-3.57994	0.000343671	0.00294449	stable	POMT1
POMC	424.983	-0.293117	0.110787	-2.64578	0.00815019	0.0354755	stable	POMC
POM121L9P	7.9712	1.24573	0.267844	4.65096	3.30393e-06	7.01345e-05	up	POM121L9P
POM121	135.975	-0.149273	0.108049	-1.38153	0.167115	0.318465	stable	POM121
POLRMT	38.6313	-0.306342	0.139801	-2.19127	0.0284322	0.0911365	stable	POLRMT
POLR3C	10.567	0.632867	0.191259	3.30896	0.000936434	0.00650644	stable	POLR3C
POLR2L	13.0869	-0.276249	0.170417	-1.62102	0.105014	0.232099	stable	POLR2L
POLR2K	6.45318	1.22774	0.306683	4.00329	6.24672e-05	0.000754514	up	POLR2K
POLR2J	351.794	-0.0841196	0.0563866	-1.49184	0.135742	0.27769	stable	POLR2J
POLR2I	0.839148	0.318905	0.57771	0.552016	0.580938	0.72941	stable	POLR2I
POLR2H	80.4552	0.148898	0.102623	1.45093	0.146799	0.290888	stable	POLR2H
POLR2F	1.64089	0.145019	0.402306	0.360468	0.718497	0.82438	stable	POLR2F
POLR2E	0.448056	-0.379969	0.685361	-0.554408	0.5793	0.728157	stable	POLR2E
POLR2C	5.76126	-0.259432	0.263668	-0.983935	0.325147	0.504052	stable	POLR2C
POLR1H	7.89749	-0.795674	0.268568	-2.96265	0.00305	0.0164625	stable	POLR1H
POLR1G	0.879252	-0.248568	0.748084	-0.332273	0.739683	0.841275	stable	POLR1G
POLR1A	187.012	-0.182704	0.0845009	-2.16215	0.0306066	0.0962526	stable	POLR1A
POLQ	2.64173	-0.0601803	0.404811	-0.148663	0.88182	0.934029	stable	POLQ
POLH	15.0349	-0.583133	0.281086	-2.07457	0.038026	0.112848	stable	POLH
POLG	297.505	-0.192605	0.058985	-3.26532	0.00109339	0.00736133	stable	POLG
POLE	179.263	0.536953	0.201477	2.66508	0.00769699	0.0342236	stable	POLE
POLDIP2	13.9321	-0.697987	0.240932	-2.89703	0.00376714	0.0197523	stable	POLDIP2
POLD2	27.9443	0.333966	0.177267	1.88398	0.0595683	0.155737	stable	POLD2
POLB	116.463	-0.466083	0.167544	-2.78185	0.00540495	0.0261914	stable	POLB
POLA1	2.23225	-0.411712	0.435417	-0.945558	0.344374	0.524425	stable	POLA1
POGZ	77.9763	-0.361898	0.144913	-2.49735	0.0125125	0.0485564	stable	POGZ
POFUT1	13.8894	0.116373	0.194421	0.59856	0.549466	0.707807	stable	POFUT1
POC1A	2.10153	1.68445	0.345566	4.87446	1.09106e-06	2.79597e-05	up	POC1A
PNPLA6	1.64002	-0.025226	0.476822	-0.0529044	0.957808	0.979598	stable	PNPLA6
PNPLA4	2.50505	-0.794603	0.486725	-1.63255	0.102563	0.228418	stable	PNPLA4
PNP	0.807448	-1.00803	0.67213	-1.49975	0.133679	0.274849	stable	PNP
PNOC	0.55368	-0.678445	0.748773	-0.906076	0.364896	0.545569	stable	PNOC
PNMT	7.75183	-1.13602	0.312975	-3.62976	0.000283688	0.00252251	down	PNMT
PNLIPRP2	0.920628	0.0420953	0.537359	0.0783373	0.93756	0.967842	stable	PNLIPRP2
PNLIPRP1	29.509	0.450032	0.146389	3.07422	0.00211056	0.0122896	stable	PNLIPRP1
PNLIP	1.76716	0.869921	0.359149	2.42217	0.015428	0.0573462	stable	PNLIP
PNKP	22.7245	-0.115641	0.154053	-0.750656	0.45286	0.629907	stable	PNKP
PMVK	1.45219	-1.75888	0.652854	-2.69413	0.00705721	0.0320419	down	PMVK
PMS2P5	30.9565	-0.0609103	0.123878	-0.491695	0.622935	0.760179	stable	PMS2P5
PMS2P4	1.0211	-2.02653	0.765401	-2.64767	0.00810478	0.0354256	down	PMS2P4
PMS2P3	513.029	-0.653943	0.321594	-2.03344	0.0420079	0.121558	stable	PMS2P3
PMS2P2	71.2068	-0.225079	0.0904641	-2.48805	0.0128444	0.0496076	stable	PMS2P2
PMS2P1	7.45263	-0.564909	0.324049	-1.74328	0.0812844	0.193484	stable	PMS2P1
PMS2	12.4121	-0.613256	0.282852	-2.16812	0.0301499	0.0950793	stable	PMS2
PMPCB	120.807	-0.101778	0.0980868	-1.03763	0.29944	0.476774	stable	PMPCB
PMPCA	50.6186	0.435841	0.192668	2.26213	0.0236892	0.080072	stable	PMPCA
PMM2	0.707603	0.782169	0.582221	1.34342	0.179135	0.333255	stable	PMM2
PMF1	40.8024	0.644942	0.149094	4.32575	1.52015e-05	0.000241568	stable	PMF1
PMEL	5.34078	0.267446	0.356904	0.74935	0.453646	0.630442	stable	PMEL
PMCHL2	63.0957	-0.101559	0.0991179	-1.02463	0.305538	0.482816	stable	PMCHL2
PMCHL1	3.24201	-0.046651	0.329662	-0.141511	0.887466	0.938568	stable	PMCHL1
PMAIP1	58.3215	0.913222	0.178404	5.11885	3.07399e-07	1.01674e-05	stable	PMAIP1
PLXND1	1.3439	0.361325	0.454344	0.795267	0.426458	0.60532	stable	PLXND1
PLXNB1	48.4459	0.0741584	0.172386	0.430188	0.667059	0.790934	stable	PLXNB1
PLXNA1	5.13683	-0.548234	0.297035	-1.84569	0.0649371	0.166409	stable	PLXNA1
PLSCR1	0.736054	-1.39049	0.847923	-1.63988	0.101029	0.226818	stable	PLSCR1
PLS3	68.578	-0.538632	0.110559	-4.87191	1.10525e-06	2.81962e-05	stable	PLS3
PLPP3	102.744	-0.86238	0.157624	-5.47113	4.47174e-08	2.08522e-06	stable	PLPP3
PLPP1	129.826	-0.025998	0.0680497	-0.382044	0.702429	0.813256	stable	PLPP1
PLPBP	3.44724	-1.17155	0.382029	-3.06665	0.00216473	0.0125359	down	PLPBP
PLP1	3.62842	-0.199615	0.365741	-0.545784	0.585215	0.73326	stable	PLP1
PLOD3	22.6785	0.135893	0.255623	0.531614	0.594994	0.741485	stable	PLOD3
PLOD2	1.91638	-0.129871	0.437789	-0.296653	0.766732	0.85713	stable	PLOD2
PLOD1	4.23825	-0.39084	0.311593	-1.25433	0.209723	0.372848	stable	PLOD1
PLN	4.95706	0.465104	0.458446	1.01452	0.310333	0.487837	stable	PLN
PLK4	6.05775	0.53761	0.213443	2.51875	0.0117772	0.046239	stable	PLK4
PLK3	2.27174	0.524822	0.479038	1.09558	0.273264	0.449436	stable	PLK3
PLK1	8.30151	-0.437561	0.251446	-1.74017	0.0818283	0.194291	stable	PLK1
PLIN2	41.6448	-0.199084	0.148834	-1.33762	0.18102	0.334982	stable	PLIN2
PLIN1	4.35232	0.474086	0.298347	1.58905	0.11205	0.24321	stable	PLIN1
PLGLB2	29.2095	0.375936	0.147282	2.55248	0.0106958	0.0432775	stable	PLGLB2
PLGLB1	215.172	0.0693887	0.153253	0.452772	0.650713	0.780169	stable	PLGLB1
PLEKHM2	66.1996	-0.280257	0.110063	-2.54633	0.0108861	0.0437675	stable	PLEKHM2
PLEKHG4	10.3169	-0.366024	0.19503	-1.87676	0.0605516	0.15744	stable	PLEKHG4
PLEKHA6	4.5236	-1.20868	0.424879	-2.84476	0.00444455	0.0223761	down	PLEKHA6
PLEK	55.6405	0.357703	0.276963	1.29152	0.196524	0.355946	stable	PLEK
PLEC	77.3046	-0.00630055	0.0959829	-0.0656424	0.947663	0.974205	stable	PLEC
PLD2	18.1297	0.0222497	0.1272	0.17492	0.861143	0.918455	stable	PLD2
PLCH1	6.86039	0.776604	0.259529	2.99236	0.00276831	0.0153193	stable	PLCH1
PLCG2	34.6449	-0.190577	0.174636	-1.09128	0.275148	0.451361	stable	PLCG2
PLCG1	26.1582	-0.182201	0.174393	-1.04477	0.296129	0.472853	stable	PLCG1
PLCD1	1.78938	0.218449	0.485865	0.449608	0.652993	0.78175	stable	PLCD1
PLCB4	201.967	-0.307496	0.254838	-1.20663	0.227573	0.395922	stable	PLCB4
PLCB3	27.9433	-0.257976	0.162886	-1.58378	0.113243	0.244957	stable	PLCB3
PLCB2	177.032	-0.325019	0.110673	-2.93675	0.0033167	0.0176674	stable	PLCB2
PLCB1	3.37375	1.2159	0.37464	3.24552	0.00117236	0.00777336	up	PLCB1
PLAUR	214.78	-0.111133	0.0484282	-2.2948	0.0217444	0.0754654	stable	PLAUR
PLAU	6.50465	-0.60138	0.34423	-1.74703	0.0806326	0.192174	stable	PLAU
PLAGL1	46.9131	-0.0770723	0.101431	-0.759848	0.447345	0.62424	stable	PLAGL1
PLAAT4	2.36383	-0.920053	0.447265	-2.05706	0.03968	0.116481	stable	PLAAT4
PLAA	4.33339	0.0340397	0.287046	0.118586	0.905603	0.946794	stable	PLAA
PLA2G7	21.3901	0.00270595	0.140008	0.0193271	0.98458	0.993047	stable	PLA2G7
PLA2G6	0.682782	-0.667455	0.857537	-0.77834	0.436369	0.61357	stable	PLA2G6
PLA2G4C	205.194	-0.598012	0.0865303	-6.91101	4.81205e-12	8.83089e-10	stable	PLA2G4C
PLA2G2D	3.67727	-0.152501	0.311664	-0.489312	0.624621	0.760588	stable	PLA2G2D
PKP4	4.61623	0.215984	0.266158	0.811489	0.417085	0.596665	stable	PKP4
PKP3	62.1265	-0.167006	0.150337	-1.11087	0.266623	0.442115	stable	PKP3
PKP1	1.07456	-0.458231	0.622322	-0.736325	0.461533	0.635907	stable	PKP1
PKNOX1	1.22543	-0.357319	0.569501	-0.627424	0.530381	0.691383	stable	PKNOX1
PKN3	1.30363	-1.23269	0.61574	-2.00196	0.0452889	0.128103	stable	PKN3
PKN2	1.81015	-0.440622	0.480381	-0.917234	0.35902	0.539336	stable	PKN2
PKN1	1.42515	-0.531732	0.574755	-0.925145	0.354891	0.535288	stable	PKN1
PKM	0.572743	0.144907	0.656816	0.22062	0.825388	0.893896	stable	PKM
PKLR	1.00101	-1.59933	0.676422	-2.36439	0.0180597	0.0648622	stable	PKLR
PKIG	9.11661	0.0137128	0.184628	0.0742725	0.940794	0.9703	stable	PKIG
PKIA	27.8927	-0.621234	0.188786	-3.29067	0.000999474	0.00687294	stable	PKIA
PKHD1	0.951734	-1.22986	0.702227	-1.75137	0.0798823	0.191187	stable	PKHD1
PKDTS	289.605	-0.0130057	0.142099	-0.0915254	0.927075	0.961555	stable	PKDTS
PKD3	1.27128	-0.751939	0.55973	-1.3434	0.179144	0.333255	stable	PKD3
PKD2L2	0.626065	-1.12482	0.816522	-1.37757	0.168336	0.319861	stable	PKD2L2
PKD2L1	32.9936	0.116353	0.133507	0.871516	0.383472	0.563714	stable	PKD2L1
PJA2	0.55741	-0.923982	0.6989	-1.32205	0.186151	0.342058	stable	PJA2
PIWIL1	1.14656	0.325792	0.517261	0.629842	0.528798	0.69046	stable	PIWIL1
PITX2	33.4494	-0.394198	0.199519	-1.97574	0.048184	0.133586	stable	PITX2
PITPNB	305.646	-0.409595	0.0855478	-4.78791	1.6853e-06	3.99233e-05	stable	PITPNB
PIP5K1C	1.56842	-1.69675	0.780006	-2.17531	0.0296073	0.0937838	stable	PIP5K1C
PIP5K1B	73.1015	-0.182902	0.0916138	-1.99644	0.0458858	0.129102	stable	PIP5K1B
PIP4K2A	7.20567	-0.446976	0.237749	-1.88004	0.060103	0.156775	stable	PIP4K2A
PIP	12.8516	-0.0822286	0.182212	-0.45128	0.651788	0.780965	stable	PIP
PIM2	9.2629	-0.407755	0.2007	-2.03167	0.0421875	0.12183	stable	PIM2
PIM1	86.337	-0.360181	0.104954	-3.43181	0.000599568	0.00467253	stable	PIM1
PIK3R5	2.69294	-0.193379	0.370648	-0.521733	0.601856	0.746124	stable	PIK3R5
PIK3R4	0.787972	-0.0124626	0.605318	-0.0205885	0.983574	0.992823	stable	PIK3R4
PIK3R3	8.99437	-0.109318	0.206719	-0.528822	0.596929	0.742442	stable	PIK3R3
PIK3R2	0.658055	-0.369537	0.799514	-0.462202	0.643936	0.774657	stable	PIK3R2
PIK3CG	240.521	1.28051	0.28544	4.48609	7.25429e-06	0.000129779	up	PIK3CG
PIK3C2G	467.076	-0.41489	0.0833623	-4.97695	6.45954e-07	1.81922e-05	stable	PIK3C2G
PIK3C2B	81.0999	0.414004	0.0871497	4.75049	2.02924e-06	4.50952e-05	stable	PIK3C2B
PIK3C2A	87.5915	-0.142394	0.197237	-0.721943	0.47033	0.643972	stable	PIK3C2A
PIGR	63.5105	-0.0557336	0.102188	-0.545402	0.585477	0.73326	stable	PIGR
PIGN	2.11749	0.0308577	0.370216	0.0833504	0.933573	0.965303	stable	PIGN
PIGK	4.02884	-0.385678	0.376288	-1.02495	0.305385	0.482816	stable	PIGK
PIGH	154.016	-0.41149	0.0905427	-4.5447	5.50138e-06	0.000104673	stable	PIGH
PIGFP1	44.1664	-0.283805	0.160895	-1.76391	0.0777468	0.187734	stable	PIGFP1
PIGCP1	249.753	-0.359058	0.102894	-3.48958	0.00048378	0.00390822	stable	PIGCP1
PIGC	14.7382	-0.105369	0.155102	-0.679355	0.496913	0.665475	stable	PIGC
PIGB	2.69505	-0.475642	0.41195	-1.15461	0.24825	0.420451	stable	PIGB
PIGA	0.532741	-0.444929	0.698993	-0.636529	0.524432	0.687124	stable	PIGA
PIEZO1	0.580995	-0.76616	0.706249	-1.08483	0.277997	0.454722	stable	PIEZO1
PICK1	10.1333	-0.227234	0.183081	-1.24116	0.214545	0.378935	stable	PICK1
PICALM	32.3768	0.0781213	0.117313	0.66592	0.505462	0.673121	stable	PICALM
PIAS2	0.841985	-0.266615	0.664997	-0.400927	0.688474	0.804779	stable	PIAS2
PIAS1	5.97704	-0.587147	0.269662	-2.17734	0.0294549	0.0934538	stable	PIAS1
PI4KA	35.7914	-0.560777	0.186879	-3.00075	0.00269313	0.0149767	stable	PI4KA
PI3	0.454222	-0.546691	0.76761	-0.712199	0.476341	0.649079	stable	PI3
PHYHIP	2.06459	-0.819317	0.483146	-1.6958	0.0899245	0.208044	stable	PHYHIP
PHYH	166.524	-0.0808486	0.142863	-0.565917	0.57145	0.721678	stable	PHYH
PHTF1	1.68243	-0.511402	0.512794	-0.997286	0.318626	0.497301	stable	PHTF1
PHPT1	38.4073	0.165025	0.149023	1.10737	0.268132	0.443947	stable	PHPT1
PHLPP2	1.36036	0.0815132	0.53433	0.152552	0.878752	0.931821	stable	PHLPP2
PHLDA3	78.9715	-0.228942	0.103231	-2.21777	0.0265706	0.0869235	stable	PHLDA3
PHLDA2	18.8868	0.215804	0.227872	0.947041	0.343618	0.523665	stable	PHLDA2
PHLDA1	18.0215	-0.0868636	0.158049	-0.5496	0.582594	0.730521	stable	PHLDA1
PHKG2	156.012	0.0765492	0.130318	0.587403	0.556933	0.711422	stable	PHKG2
PHKG1P3	1.36269	0.315231	0.459881	0.685461	0.493053	0.66202	stable	PHKG1P3
PHKBP2	7.9859	-0.74384	0.260169	-2.85907	0.00424889	0.0216594	stable	PHKBP2
PHKBP1	47.3911	0.886658	0.162483	5.45694	4.84416e-08	2.20467e-06	stable	PHKBP1
PHKB	19.2628	-0.177287	0.247019	-0.717706	0.472939	0.646145	stable	PHKB
PHGDH	3.3962	-0.165849	0.318585	-0.520579	0.60266	0.746479	stable	PHGDH
PHF8	1.10138	1.55249	0.398884	3.89207	9.93912e-05	0.00110437	up	PHF8
PHF3	1.8498	-0.0493708	0.432635	-0.114116	0.909145	0.949189	stable	PHF3
PHF24	48.0818	-0.33712	0.130711	-2.57912	0.00990515	0.0409821	stable	PHF24
PHF2	65.8657	-0.258859	0.116235	-2.22703	0.0259456	0.0855053	stable	PHF2
PHF19	18.0793	0.12395	0.242528	0.511076	0.609298	0.751278	stable	PHF19
PHF14	2.49495	-0.48181	0.530645	-0.90797	0.363894	0.544501	stable	PHF14
PHEX	0.777605	0.746953	0.621301	1.20224	0.22927	0.397844	stable	PHEX
PHC1	3.68812	-0.142995	0.286128	-0.499757	0.617246	0.755636	stable	PHC1
PHBP1	79.9313	0.264108	0.111586	2.36686	0.0179396	0.0645529	stable	PHBP1
PHB2	0.551629	-1.10977	0.749812	-1.48006	0.138857	0.281224	stable	PHB2
PHB	34.8783	-0.387222	0.139078	-2.78422	0.00536567	0.0260233	stable	PHB
PHACTR2	43.1956	0.141806	0.180383	0.786138	0.431786	0.609537	stable	PHACTR2
PHA2A	8.99926	-0.767813	0.251604	-3.05167	0.0022757	0.0130292	stable	PHA2A
PGS1	152.104	-0.180315	0.169227	-1.06552	0.28664	0.46447	stable	PGS1
PGRMC2	0.464015	-1.24868	0.852873	-1.46408	0.143171	0.286292	stable	PGRMC2
PGM5	85.683	-0.508313	0.201639	-2.52091	0.0117051	0.0460904	stable	PGM5
PGM1	175.366	0.153381	0.201061	0.762859	0.445547	0.622322	stable	PGM1
PGLYRP1	6.21057	0.0801894	0.247389	0.324143	0.74583	0.844383	stable	PGLYRP1
PGLS	74.7162	-0.152124	0.0837952	-1.81543	0.0694575	0.173995	stable	PGLS
PGAP2	17.1058	-0.22937	0.151472	-1.51427	0.129957	0.269827	stable	PGAP2
PGAM1	284.037	-0.141245	0.0699434	-2.01942	0.0434432	0.124195	stable	PGAM1
PFN2	42.0901	0.26572	0.102818	2.58438	0.00975551	0.0403923	stable	PFN2
PFN1	14.1062	0.242622	0.168763	1.43765	0.150534	0.295305	stable	PFN1
PFKM	50.7175	-0.163254	0.121495	-1.34371	0.179043	0.333255	stable	PFKM
PFKFB4	4.44731	-0.949445	0.375259	-2.53011	0.0114027	0.0452686	stable	PFKFB4
PFKFB3	0.438031	0.220793	0.81603	0.27057	0.786721	0.870243	stable	PFKFB3
PFKFB2	13.384	-0.285681	0.187069	-1.52714	0.126725	0.265735	stable	PFKFB2
PFKFB1	3.2288	0.788397	0.293153	2.68937	0.00715863	0.0323475	stable	PFKFB1
PFDN6	2.1274	-0.222558	0.46448	-0.479154	0.631829	0.765869	stable	PFDN6
PFDN5	123.651	0.297274	0.0903668	3.28964	0.00100315	0.00687583	stable	PFDN5
PFDN2	58.4899	0.637183	0.158066	4.03111	5.5513e-05	0.000683579	stable	PFDN2
PFDN1	4.60706	0.104999	0.258974	0.405444	0.685151	0.803246	stable	PFDN1
PFBI	0.762904	-0.621301	0.75812	-0.819528	0.412485	0.591835	stable	PFBI
[truncated: 3,690 more rows]

## Sheet: WGCNA
	geneSymbol	moduleColor	GS.CNO	p.GS.CNO	MM.blue	p.MM.blue	MM.red	p.MM.red	MM.yellow	p.MM.yellow	MM.green	p.MM.green	MM.black	p.MM.black	MM.turquoise	p.MM.turquoise	MM.grey	p.MM.grey	MM.greenyellow	p.MM.greenyellow	MM.brown	p.MM.brown	MM.pink	p.MM.pink	MM.purple	p.MM.purple	MM.magenta	p.MM.magenta
CEBPD	CEBPD	black	-0.41155	6.43e-08	-0.635908	1.65e-19	-0.56414	7.96e-15	0.669163	3.98e-22	-0.617492	3.42e-18	0.787968	4.23e-35	-0.113979	0.151256	-0.128842	0.104434	0.028288	0.722527	-0.0219066	0.783347	-0.327773	2.33e-05	-0.137491	0.0829631	0.456447	1.31e-09
MMRN1	MMRN1	black	-0.409267	7.72e-08	-0.706933	1.53e-25	-0.440512	5.57e-09	0.718691	1.02e-26	-0.413522	5.48e-08	0.657831	3.38e-21	-0.339183	1.15e-05	-0.158265	0.045627	-0.0250119	0.753561	-0.0886387	0.26502	-0.242869	0.00197177	-0.434071	9.79e-09	0.21557	0.00618801
GTF3C4	GTF3C4	black	-0.409251	7.73e-08	-0.627722	6.51e-19	-0.482881	1e-10	0.686521	1.24e-23	-0.514619	3.37e-12	0.801392	4.28e-37	-0.167993	0.0337188	-0.105204	0.185509	-0.0925306	0.244525	-0.0327312	0.681157	-0.296729	0.00013891	-0.196202	0.012899	0.44258	4.63e-09
RBPJ	RBPJ	black	0.405192	1.07e-07	0.482825	1.01e-10	0.337459	1.28e-05	-0.44632	3.31e-09	0.24114	0.00212808	-0.494895	2.89e-11	0.181899	0.0213315	0.0851812	0.284185	0.0449059	0.572856	-0.0207828	0.794207	0.156147	0.0486388	0.194177	0.0138794	-0.14222	0.0728159
PLPP3	PLPP3	black	-0.394923	2.37e-07	-0.700698	6.11e-25	-0.714149	2.95e-26	0.428415	1.59e-08	-0.656108	4.64e-21	0.781765	3.16e-34	0.149724	0.0587994	0.103931	0.190919	-0.247358	0.00161339	0.336984	1.32e-05	-0.254931	0.00114075	0.0294436	0.711684	0.389532	3.56e-07
CASQ1	CASQ1	black	0.394526	2.44e-07	0.68194	3.18e-23	0.42797	1.65e-08	-0.739708	5.62e-29	0.456927	1.25e-09	-0.690425	5.52e-24	0.152844	0.0536644	0.0309068	0.698038	0.135596	0.0873343	0.130935	0.0988726	0.313285	5.49e-05	0.240853	0.00215511	-0.33053	1.97e-05
PHKBP1	PHKBP1	black	0.394408	2.46e-07	0.577871	1.24e-15	0.580789	8.24e-16	-0.627188	7.11e-19	0.65662	4.23e-21	-0.790046	2.12e-35	-0.07302	0.358817	-0.0472631	0.55286	0.106724	0.1792	0.0239378	0.763825	0.286574	0.000238935	-0.0709339	0.372748	-0.522697	1.34e-12
CLEC5A	CLEC5A	black	0.369545	1.52e-06	0.614625	5.39e-18	0.671844	2.37e-22	-0.525871	9.29e-13	0.692148	3.84e-24	-0.783505	1.81e-34	-0.0943017	0.235573	-0.0682746	0.390979	0.12404	0.118114	-0.155572	0.0494836	0.166504	0.0353497	0.00961732	0.903929	-0.474481	2.32e-10
PIK3C2G	PIK3C2G	black	-0.362261	2.51e-06	-0.634832	1.98e-19	-0.655762	4.95e-21	0.637625	1.23e-19	-0.678812	5.97e-23	0.877098	3.46e-52	-0.202607	0.0101872	-0.125971	0.112455	-0.0443285	0.577805	0.119337	0.132826	-0.263737	0.000752367	-0.20703	0.00862076	0.478432	1.57e-10
RPL41P1	RPL41P1	black	-0.360086	2.91e-06	-0.574161	2.06e-15	-0.673325	1.77e-22	0.508686	6.53e-12	-0.580217	8.93e-16	0.811679	9.92e-39	-0.175659	0.0262957	-0.115018	0.147539	-0.0569229	0.474634	0.219728	0.00524209	-0.138935	0.0797501	-0.179694	0.0229844	0.413188	5.63e-08
DUSP11	DUSP11	black	-0.359987	2.93e-06	-0.551593	4.05e-14	-0.478199	1.6e-10	0.514264	3.51e-12	-0.518325	2.22e-12	0.665182	8.53e-22	-0.245002	0.00179331	-0.159733	0.0436321	0.063314	0.42639	0.0963446	0.225535	-0.0358656	0.652526	-0.363253	2.35e-06	0.323294	3.05e-05
RPL14	RPL14	black	0.358352	3.28e-06	0.715789	2.02e-26	0.506037	8.73e-12	-0.754205	1.15e-30	0.509363	6.06e-12	-0.827214	2.13e-41	0.125626	0.113449	0.139376	0.0787907	0.118419	0.135855	0.0989151	0.213341	0.386851	4.35e-07	0.0927739	0.243281	-0.454531	1.56e-09
USP19	USP19	black	-0.355716	3.91e-06	-0.358404	3.26e-06	-0.275809	0.000415398	0.456151	1.35e-09	-0.334657	1.52e-05	0.515869	2.93e-12	-0.36601	1.94e-06	-0.270965	0.00052894	0.130251	0.100665	-0.0455822	0.567084	0.126018	0.112318	-0.371744	1.3e-06	0.305908	8.36e-05
PLS3	PLS3	black	-0.355032	4.09e-06	-0.513767	3.71e-12	-0.435589	8.58e-09	0.539846	1.75e-13	-0.512607	4.22e-12	0.722444	4.18e-27	-0.0104382	0.895773	-0.0683111	0.390725	-0.0662611	0.405133	0.0297642	0.708686	-0.488958	5.37e-11	-0.0259717	0.744426	0.474852	2.24e-10
GIGYF2	GIGYF2	black	-0.354507	4.24e-06	-0.178962	0.0235572	-0.256967	0.0010374	0.219939	0.00519761	-0.33445	1.54e-05	0.402489	1.32e-07	0.0750057	0.345862	0.0343475	0.666333	-0.0991992	0.212022	0.0632634	0.42676	-0.0958997	0.227695	0.118825	0.13451	0.345851	7.48e-06
PRG2	PRG2	black	-0.3507	5.45e-06	-0.472211	2.9e-10	-0.475238	2.15e-10	0.561775	1.09e-14	-0.635113	1.89e-19	0.775705	2.12e-33	-0.186304	0.0183344	-0.125504	0.113804	-0.00305245	0.969442	0.0470679	0.554502	-0.261038	0.000856039	-0.197485	0.0123104	0.547835	6.51e-14
NMU	NMU	black	-0.348132	6.45e-06	-0.55283	3.46e-14	-0.632071	3.15e-19	0.382374	6.05e-07	-0.505144	9.62e-12	0.680879	3.94e-23	0.129506	0.102643	0.102472	0.197253	-0.0779486	0.327214	0.212759	0.00691098	-0.0822199	0.301321	0.142499	0.0722495	0.349923	5.74e-06
ZNF223	ZNF223	black	-0.345251	7.78e-06	-0.456149	1.35e-09	-0.322545	3.19e-05	0.571299	3.05e-15	-0.337265	1.29e-05	0.660349	2.12e-21	-0.0872521	0.272597	-0.0767921	0.334464	-0.188385	0.0170503	-0.115827	0.144693	-0.293054	0.000169425	-0.0751246	0.345096	0.43342	1.04e-08
PITPNB	PITPNB	black	-0.344948	7.93e-06	-0.644923	3.46e-20	-0.641717	6.07e-20	0.586052	3.91e-16	-0.668742	4.32e-22	0.856046	3.86e-47	-0.129675	0.102193	-0.0320785	0.687179	-0.156059	0.0487669	0.156724	0.0478015	-0.082005	0.30259	-0.210521	0.00753919	0.497321	2.23e-11
RASSF9	RASSF9	black	-0.344358	8.24e-06	-0.608702	1.36e-17	-0.551176	4.27e-14	0.673201	1.82e-22	-0.598046	6.82e-17	0.93792	1.49e-74	-0.174769	0.027079	-0.211634	0.00722062	0.0205383	0.796575	0.0264755	0.739645	-0.413966	5.29e-08	-0.125304	0.114385	0.615239	4.89e-18
SNRNP35	SNRNP35	black	-0.330635	1.95e-05	-0.443844	4.14e-09	-0.499135	1.84e-11	0.286159	0.000244176	-0.37618	9.47e-07	0.561356	1.15e-14	0.0553271	0.487128	-0.0770997	0.332526	-0.0358955	0.652255	0.21125	0.00732925	-0.0469592	0.555418	0.146501	0.06452	0.26096	0.00085924
STAU2	STAU2	black	0.330273	2e-05	0.458003	1.13e-09	0.539562	1.81e-13	-0.51186	4.59e-12	0.70708	1.48e-25	-0.784763	1.2e-34	-0.106414	0.180477	-0.0247163	0.756382	0.10449	0.188529	-0.0591213	0.457713	0.314827	5.02e-05	-0.0594587	0.455146	-0.640562	7.42e-20
IL4R	IL4R	black	-0.330121	2.02e-05	-0.490298	4.68e-11	-0.565725	6.45e-15	0.391433	3.08e-07	-0.537739	2.26e-13	0.739278	6.28e-29	0.0828063	0.297874	0.0334863	0.674216	-0.118033	0.137143	0.222104	0.00476154	-0.208016	0.00830213	0.0134924	0.865532	0.458264	1.11e-09
HTRA1	HTRA1	black	-0.328265	2.26e-05	-0.52453	1.09e-12	-0.578348	1.16e-15	0.610296	1.06e-17	-0.629543	4.81e-19	0.851247	4.22e-46	-0.12692	0.109752	-0.133477	0.0924396	0.00492958	0.950669	0.0406086	0.61016	-0.33537	1.46e-05	-0.113667	0.152384	0.592567	1.53e-16
SLC13A4	SLC13A4	black	0.321109	3.47e-05	0.574248	2.04e-15	0.599506	5.49e-17	-0.41295	5.74e-08	0.581306	7.66e-16	-0.655453	5.24e-21	0.00544493	0.94552	-0.0031721	0.968245	0.0399243	0.616197	-0.226973	0.00389854	0.122599	0.122481	0.128147	0.106332	-0.325876	2.61e-05
E11S	E11S	black	-0.318408	4.07e-05	-0.394457	2.45e-07	-0.304859	8.87e-05	0.690113	5.89e-24	-0.441388	5.15e-09	0.764408	6.29e-32	-0.478976	1.48e-10	-0.310818	6.33e-05	0.0126476	0.873879	-0.148463	0.0609852	-0.221095	0.00496052	-0.397103	2e-07	0.562596	9.76e-15
ASS1P4	ASS1P4	black	-0.3165	4.55e-05	-0.622404	1.55e-18	-0.707039	1.5e-25	0.453019	1.8e-09	-0.673306	1.78e-22	0.860909	3.13e-48	0.0412807	0.604255	-0.00586943	0.94128	-0.0621848	0.434701	0.2941	0.000160163	-0.148129	0.0615756	-0.0130065	0.870332	0.523473	1.23e-12
CAPZA2	CAPZA2	black	-0.31593	4.71e-05	-0.653709	7.2e-21	-0.464172	6.32e-10	0.808924	2.78e-38	-0.559311	1.5e-14	0.899593	1e-58	-0.29008	0.000198583	-0.202892	0.010079	-0.0078899	0.921123	-0.132967	0.0937044	-0.416441	4.32e-08	-0.273094	0.000475905	0.581054	7.94e-16
GRK6	GRK6	black	0.302924	9.88e-05	0.553314	3.26e-14	0.361359	2.67e-06	-0.661621	1.67e-21	0.502669	1.26e-11	-0.718383	1.1e-26	0.111348	0.160982	-0.0213351	0.788865	0.185657	0.0187506	0.106104	0.181755	0.218077	0.0056008	0.0520244	0.513534	-0.475043	2.2e-10
PTPRB	PTPRB	black	-0.297577	0.000132632	-0.447746	2.91e-09	-0.376425	9.31e-07	0.606948	1.78e-17	-0.521248	1.59e-12	0.701224	5.44e-25	-0.0819312	0.303027	-0.00244485	0.975523	-0.016668	0.834295	-0.110269	0.165104	-0.316645	4.52e-05	-0.106014	0.182129	0.503774	1.12e-11
BTN2A1	BTN2A1	black	-0.296551	0.000140262	-0.314432	5.14e-05	-0.395375	2.29e-07	0.205339	0.0091927	-0.421483	2.85e-08	0.435943	8.32e-09	0.181008	0.0219873	0.151295	0.0561651	-0.17957	0.0230807	0.192009	0.0150001	-0.252652	0.00126756	0.0188289	0.813183	0.329363	2.11e-05
RLN1	RLN1	black	-0.293921	0.000161714	-0.4604	9.04e-10	-0.381122	6.63e-07	0.496632	2.4e-11	-0.542807	1.22e-13	0.624905	1.03e-18	0.0427222	0.591678	0.10869	0.171278	-0.214294	0.00650734	-0.0387728	0.626415	-0.0565157	0.477806	0.000738784	0.992602	0.50091	1.52e-11
MAGEB1	MAGEB1	black	0.289029	0.000209952	0.153953	0.0519306	0.271178	0.000523403	-0.233547	0.00295662	0.338131	1.23e-05	-0.368252	1.66e-06	-0.000814052	0.991849	0.0626174	0.431507	0.112555	0.156466	-0.0334436	0.674608	0.214104	0.00655602	-0.156034	0.048804	-0.311808	5.98e-05
MYH8	MYH8	black	-0.287861	0.000223312	-0.528837	6.56e-13	-0.500805	1.54e-11	0.527817	7.4e-13	-0.44816	2.81e-09	0.672139	2.23e-22	-0.335925	1.41e-05	-0.247825	0.00157973	0.105428	0.184568	0.0889806	0.263174	-0.0379393	0.633855	-0.291261	0.000186485	0.309377	6.87e-05
MECOM	MECOM	black	0.28671	0.000237233	0.507264	7.63e-12	0.468602	4.13e-10	-0.682287	2.96e-23	0.559336	1.5e-14	-0.812509	7.25e-39	0.106716	0.179234	0.11619	0.14343	-0.0184352	0.817019	0.122108	0.123999	0.350971	5.36e-06	0.137521	0.0828953	-0.59339	1.36e-16
SEZ6L2	SEZ6L2	black	-0.285826	0.000248462	-0.490985	4.35e-11	-0.393128	2.71e-07	0.727815	1.13e-27	-0.505193	9.57e-12	0.863538	7.72e-49	-0.222761	0.00463596	-0.18083	0.0221197	-0.0930651	0.241798	-0.151366	0.0560494	-0.477135	1.78e-10	-0.14724	0.0631707	0.646953	2.42e-20
BRD1	BRD1	black	-0.281925	0.000304222	-0.692697	3.42e-24	-0.593932	1.25e-16	0.657993	3.28e-21	-0.51603	2.87e-12	0.854306	9.28e-47	-0.285393	0.000254145	-0.210162	0.00764472	-0.0247211	0.756336	0.0802916	0.312838	-0.228901	0.00359751	-0.186443	0.0182462	0.374926	1.04e-06
RNASE4	RNASE4	black	-0.281574	0.000309756	-0.43535	8.76e-09	-0.428961	1.52e-08	0.381002	6.68e-07	-0.556689	2.11e-14	0.611824	8.36e-18	0.076163	0.338451	0.0536083	0.500779	-0.228541	0.00365204	0.111438	0.160641	-0.0716662	0.36782	0.0879905	0.268544	0.454323	1.6e-09
TYMS	TYMS	black	-0.279173	0.000350289	-0.68463	1.84e-23	-0.521391	1.56e-12	0.690124	5.88e-24	-0.572229	2.69e-15	0.809263	2.45e-38	-0.13567	0.0871614	-0.0616022	0.439026	-0.122749	0.122021	-0.0217685	0.784679	-0.29081	0.000191026	-0.10606	0.181938	0.446793	3.18e-09
NUDT4	NUDT4	black	-0.279109	0.00035145	-0.623108	1.39e-18	-0.579637	9.68e-16	0.548965	5.65e-14	-0.59726	7.67e-17	0.783056	2.09e-34	-0.13234	0.0952751	-0.0698861	0.379868	-0.0531249	0.504654	0.123477	0.119806	-0.05936	0.455896	-0.210333	0.00759416	0.433277	1.05e-08
SEMA3A	SEMA3A	black	-0.278745	0.000358022	-0.541048	1.51e-13	-0.618001	3.15e-18	0.367599	1.74e-06	-0.607777	1.57e-17	0.592104	1.64e-16	0.183865	0.0199454	0.193552	0.0141948	-0.275829	0.000414965	0.224507	0.00431633	-0.257192	0.00102653	0.077782	0.328252	0.329942	2.04e-05
TNS2	TNS2	black	-0.276625	0.000398646	-0.509291	6.1e-12	-0.364219	2.2e-06	0.739605	5.77e-29	-0.345164	7.82e-06	0.740728	4.31e-29	-0.484681	8.34e-11	-0.383417	5.6e-07	0.133927	0.0913358	-0.203394	0.00989135	-0.281144	0.000316687	-0.401757	1.4e-07	0.406057	9.97e-08
CACNG2	CACNG2	black	-0.273199	0.00047341	-0.482753	1.01e-10	-0.495569	2.69e-11	0.66042	2.09e-21	-0.71961	8.21e-27	0.794048	5.51e-36	-0.0232411	0.770506	0.0734563	0.355945	-0.277865	0.0003744	-0.0770161	0.333051	-0.376218	9.45e-07	-0.0825194	0.299557	0.664626	9.48e-22
GCAT	GCAT	black	-0.269236	0.000575953	-0.466094	5.26e-10	-0.486358	7.02e-11	0.623024	1.41e-18	-0.679469	5.24e-23	0.797826	1.5e-36	-0.109401	0.168476	-0.078583	0.32328	-0.0675774	0.395846	-0.0519245	0.514344	-0.248252	0.00154949	0.0186726	0.814706	0.63701	1.37e-19
IGHVII-33-1	IGHVII-33-1	black	-0.267681	0.000621535	-0.489248	5.21e-11	-0.299779	0.000117559	0.720946	5.98e-27	-0.491671	4.05e-11	0.810384	1.61e-38	-0.316063	4.67e-05	-0.220723	0.00503581	-0.0831839	0.295669	-0.177182	0.0250012	-0.295897	0.000145335	-0.381561	6.42e-07	0.5912	1.87e-16
SLC6A2	SLC6A2	black	0.267337	0.00063205	0.216465	0.00597229	0.267383	0.000630639	-0.299951	0.000116452	0.203657	0.0097941	-0.341764	9.73e-06	0.0350221	0.660183	0.0777091	0.328707	-0.116643	0.141865	0.070646	0.374695	0.132693	0.0943875	-0.0533163	0.503117	-0.259828	0.000906665
CD53	CD53	black	-0.265727	0.000683469	-0.677572	7.65e-23	-0.490623	4.52e-11	0.721043	5.84e-27	-0.541189	1.49e-13	0.838352	1.76e-43	-0.0690067	0.385907	-0.0313128	0.694267	-0.137889	0.0820682	-0.0943316	0.235424	-0.29436	0.000157933	-0.0186306	0.815114	0.505734	9.03e-12
CSK	CSK	black	-0.265519	0.000690397	-0.466845	4.89e-10	-0.465603	5.51e-10	0.680114	4.6e-23	-0.588798	2.64e-16	0.857893	1.5e-47	-0.265686	0.000684851	-0.203462	0.00986622	-0.122852	0.121706	-0.0643544	0.418813	-0.398751	1.76e-07	-0.339004	1.16e-05	0.670958	2.81e-22
PDK2	PDK2	black	-0.264262	0.000733607	-0.612985	6.97e-18	-0.40787	8.63e-08	0.703767	3.11e-25	-0.484373	8.6e-11	0.777216	1.32e-33	-0.218557	0.0054943	-0.135184	0.0883087	-0.140224	0.0769685	-0.1266	0.110656	-0.219467	0.00529734	-0.0741103	0.351667	0.449022	2.59e-09
RASAL1	RASAL1	black	-0.26263	0.000793418	-0.598484	6.39e-17	-0.28248	0.000295639	0.779747	5.99e-34	-0.323778	2.96e-05	0.700633	6.2e-25	-0.435461	8.67e-09	-0.340587	1.05e-05	0.0534786	0.501817	-0.262243	0.000808228	-0.22371	0.0044596	-0.37164	1.31e-06	0.341935	9.63e-06
UNC5C	UNC5C	black	0.257974	0.000989533	0.316452	4.57e-05	0.380779	6.79e-07	-0.411137	6.65e-08	0.568624	4.38e-15	-0.620239	2.2e-18	0.178311	0.0240769	0.209136	0.00795289	-0.0855805	0.281925	-0.0680368	0.392635	0.187102	0.0178322	0.27757	0.000380031	-0.499005	1.87e-11
GLUD1P3	GLUD1P3	black	-0.257574	0.00100831	-0.489202	5.24e-11	-0.348883	6.14e-06	0.579603	9.73e-16	-0.348562	6.28e-06	0.760843	1.76e-31	-0.103053	0.194714	-0.101173	0.203026	-0.187199	0.0177723	-0.0863709	0.277488	-0.341591	9.84e-06	-0.0578013	0.467833	0.538825	1.98e-13
NR6A1	NR6A1	black	-0.254524	0.00116251	-0.419472	3.37e-08	-0.280184	0.000332672	0.652616	8.77e-21	-0.547581	6.73e-14	0.723992	2.88e-27	-0.210775	0.00746538	-0.157946	0.0460699	0.0155842	0.844929	-0.180539	0.0223386	-0.34986	5.76e-06	-0.209907	0.00772033	0.619273	2.57e-18
CCNK	CCNK	black	-0.254125	0.00118422	-0.517443	2.45e-12	-0.384994	4.99e-07	0.78824	3.86e-35	-0.631969	3.21e-19	0.789526	2.52e-35	-0.284261	0.000269588	-0.154059	0.051768	-0.0844151	0.288554	-0.231348	0.00324588	-0.299239	0.000121103	-0.273958	0.000455801	0.578057	1.21e-15
SPATA31A7	SPATA31A7	black	-0.252042	0.00130365	-0.42365	2.38e-08	-0.368218	1.66e-06	0.448592	2.7e-09	-0.4057	1.03e-07	0.62568	9.11e-19	-0.106284	0.18101	-0.121833	0.124853	-0.0740658	0.351957	0.00976459	0.902465	-0.139126	0.0793336	-0.0499116	0.530805	0.405129	1.07e-07
POLG	POLG	black	-0.250732	0.00138429	-0.389087	3.68e-07	-0.308637	7.16e-05	0.664671	9.4e-22	-0.39874	1.77e-07	0.717618	1.31e-26	-0.275402	0.000423981	-0.180962	0.0220212	-0.05196	0.514056	-0.196566	0.0127295	-0.415842	4.54e-08	-0.198359	0.0119224	0.565679	6.49e-15
IL18	IL18	black	0.25001	0.00143064	0.659347	2.55e-21	0.711418	5.54e-26	-0.481261	1.18e-10	0.595038	1.06e-16	-0.780018	5.5e-34	-0.062468	0.432608	-0.0625742	0.431825	0.133132	0.0932926	-0.233867	0.00291656	0.211721	0.00719629	0.0718177	0.366806	-0.389604	3.54e-07
EEF1B2P2	EEF1B2P2	black	0.247638	0.00159313	0.539225	1.89e-13	0.621758	1.72e-18	-0.444495	3.9e-09	0.59393	1.25e-16	-0.69052	5.41e-24	-0.0155657	0.845111	-0.0222135	0.780389	0.0923109	0.245652	-0.193509	0.0142165	0.247515	0.00160202	0.0541188	0.496703	-0.399938	1.61e-07
ZNF17	ZNF17	black	0.246862	0.00164979	0.174062	0.0277151	0.146907	0.0637757	-0.323914	2.94e-05	0.144194	0.0688886	-0.431838	1.19e-08	0.431665	1.2e-08	0.406588	9.56e-08	-0.212042	0.00710686	0.0106071	0.894096	0.201427	0.0106455	0.386669	4.41e-07	-0.262493	0.00079864
CDY1	CDY1	black	-0.246677	0.00166359	-0.440201	5.72e-09	-0.239981	0.00223904	0.58425	5.06e-16	-0.294885	0.000153516	0.702836	3.82e-25	-0.310668	6.38e-05	-0.283911	0.000274531	-0.1179	0.137592	-0.0762647	0.337804	-0.484856	8.19e-11	-0.289846	0.000201066	0.481181	1.19e-10
PTGDR2	PTGDR2	black	-0.246676	0.00166368	-0.248419	0.00153784	-0.343694	8.6e-06	0.519252	1.99e-12	-0.455578	1.42e-09	0.731679	4.34e-28	-0.191325	0.0153699	-0.16901	0.0326421	-0.0647816	0.415725	-0.0744942	0.349171	-0.364693	2.12e-06	-0.134208	0.0906538	0.669974	3.4e-22
GLC3B	GLC3B	black	-0.243912	0.00188252	-0.348658	6.24e-06	-0.231685	0.00319989	0.386439	4.48e-07	-0.186343	0.01831	0.463919	6.47e-10	-0.207707	0.00840088	-0.216945	0.00585961	0.0475417	0.550519	-0.0234849	0.768166	-0.187472	0.0176039	-0.161103	0.0418356	0.229012	0.00358094
GNAO1-AS1	GNAO1-AS1	black	-0.242728	0.00198406	-0.311605	6.05e-05	-0.3473	6.81e-06	0.234246	0.00286963	-0.356366	3.74e-06	0.370723	1.4e-06	0.16797	0.0337439	0.159341	0.0441571	-0.0891023	0.262519	0.0739058	0.353001	-0.00530321	0.946936	0.158445	0.0453775	0.224813	0.00426235
PSPHP1	PSPHP1	black	-0.238545	0.00238389	-0.555099	2.59e-14	-0.359441	3.04e-06	0.657548	3.56e-21	-0.400478	1.54e-07	0.799424	8.57e-37	-0.263687	0.000754195	-0.289752	0.000202065	0.0358567	0.652607	-0.0840346	0.290741	-0.349475	5.91e-06	-0.107671	0.175351	0.479048	1.47e-10
ERC2	ERC2	black	-0.237761	0.00246647	-0.418933	3.52e-08	-0.411359	6.53e-08	0.339044	1.16e-05	-0.499273	1.81e-11	0.552233	3.74e-14	0.164574	0.0375624	0.14124	0.0748312	-0.176437	0.0256271	0.119934	0.130886	-0.20401	0.0096653	0.0759219	0.339986	0.382958	5.79e-07
RAB11FIP3	RAB11FIP3	black	0.237496	0.00249506	0.50595	8.81e-12	0.640328	7.72e-20	-0.310389	6.48e-05	0.547082	7.16e-14	-0.652627	8.76e-21	-0.112997	0.154834	-0.016472	0.836216	0.0856503	0.281532	-0.285691	0.000250228	0.187328	0.0176928	0.0422193	0.596053	-0.374848	1.04e-06
FRA5A	FRA5A	black	-0.23395	0.00290618	-0.455759	1.4e-09	-0.196956	0.0125502	0.507592	7.36e-12	-0.324161	2.89e-05	0.563864	8.26e-15	-0.323175	3.07e-05	-0.296111	0.000143656	0.0370514	0.641822	-0.0580774	0.465706	-0.194994	0.0134761	-0.295589	0.000147774	0.300629	0.000112179
FUT4	FUT4	black	-0.232851	0.00304549	-0.40557	1.04e-07	-0.271547	0.000513911	0.625948	8.72e-19	-0.547228	7.03e-14	0.689502	6.7e-24	-0.212854	0.00688515	-0.148389	0.0611163	0.0205161	0.796791	-0.168167	0.0335325	-0.306722	7.98e-05	-0.205766	0.00904516	0.591489	1.79e-16
OLIG2	OLIG2	black	0.23161	0.0032101	0.518593	2.15e-12	0.39739	1.96e-07	-0.554814	2.69e-14	0.280797	0.000322377	-0.692935	3.25e-24	-0.0303373	0.703338	0.0310899	0.696336	0.182018	0.0212454	0.0779142	0.327428	0.45109	2.15e-09	-0.194326	0.0138049	-0.408693	8.08e-08
MTRF1	MTRF1	black	0.229597	0.00349422	0.499587	1.75e-11	0.686301	1.3e-23	-0.249166	0.00148665	0.621975	1.67e-18	-0.641749	6.04e-20	-0.207254	0.00854755	-0.133534	0.0923003	0.147777	0.0622037	-0.382534	5.98e-07	0.186378	0.0182875	-0.06658	0.402872	-0.377632	8.53e-07
BMP7	BMP7	black	-0.229567	0.00349854	-0.499658	1.74e-11	-0.307969	7.44e-05	0.674598	1.38e-22	-0.462715	7.26e-10	0.739991	5.22e-29	-0.237024	0.00254653	-0.245772	0.00173253	0.0277248	0.727832	-0.168307	0.0333831	-0.363768	2.26e-06	-0.138463	0.080789	0.491477	4.14e-11
HABP4	HABP4	black	-0.228144	0.00371312	-0.379122	7.66e-07	-0.382725	5.89e-07	0.258261	0.00097629	-0.389851	3.47e-07	0.490134	4.76e-11	0.0497362	0.532251	0.0720591	0.365193	-0.171035	0.0305842	0.179938	0.0227965	-0.0611676	0.442268	-0.00207985	0.979176	0.26472	0.000717579
GUCY1A1	GUCY1A1	black	0.226985	0.00389646	0.159548	0.0438786	0.0837557	0.29235	-0.316309	4.61e-05	0.284119	0.000271576	-0.394429	2.46e-07	0.158678	0.0450582	0.155164	0.050092	-0.0133025	0.867407	0.0766104	0.335612	0.12771	0.107539	0.189658	0.0163041	-0.365002	2.08e-06
TNXB	TNXB	black	-0.226664	0.00394869	-0.301509	0.000106857	-0.300962	0.000110137	0.481616	1.14e-10	-0.308509	7.22e-05	0.588593	2.72e-16	-0.236779	0.00257368	-0.235582	0.00270988	0.097866	0.218259	-0.119664	0.131759	-0.174066	0.0277111	-0.0974766	0.220106	0.416687	4.24e-08
ITGA5	ITGA5	black	0.226601	0.00395906	0.680501	4.25e-23	0.61922	2.6e-18	-0.505222	9.54e-12	0.544061	1.04e-13	-0.742648	2.61e-29	-0.0579611	0.466601	0.0329238	0.679384	0.0286526	0.7191	-0.125759	0.113067	0.0952924	0.230667	-0.0320078	0.687832	-0.352296	4.91e-06
FDPSP3	FDPSP3	black	-0.224746	0.00427399	-0.426178	1.92e-08	-0.353149	4.64e-06	0.386172	4.57e-07	-0.557128	1.99e-14	0.560497	1.29e-14	0.1968	0.0126215	0.176969	0.0251787	-0.198543	0.0118425	0.0525034	0.509659	-0.132961	0.093718	0.0529509	0.506052	0.444456	3.92e-09
MYH11	MYH11	black	-0.221435	0.00489265	-0.447679	2.93e-09	-0.3031	9.78e-05	0.814958	2.85e-39	-0.519126	2.02e-12	0.781199	3.78e-34	-0.360622	2.81e-06	-0.245143	0.001782	-0.0186132	0.815284	-0.302205	0.000102813	-0.527353	7.81e-13	-0.210453	0.00755898	0.62629	8.24e-19
IGHD5OR15-5A	IGHD5OR15-5A	black	-0.221073	0.00496503	-0.409429	7.62e-08	-0.589525	2.38e-16	0.330712	1.94e-05	-0.461797	7.92e-10	0.706529	1.68e-25	-0.0832727	0.295152	-0.149971	0.0583792	0.0607539	0.445366	0.212068	0.00709985	0.132914	0.0938342	-0.0654107	0.411202	0.415844	4.54e-08
SIPA1L3	SIPA1L3	black	-0.220747	0.00503084	-0.454826	1.52e-09	-0.457228	1.22e-09	0.317657	4.26e-05	-0.404486	1.13e-07	0.554153	2.92e-14	0.149547	0.0591022	0.0244485	0.75894	-0.00647254	0.935258	0.128653	0.104945	-0.0684665	0.389646	0.283144	0.000285667	0.311684	6.02e-05
RNU6V	RNU6V	black	-0.219528	0.00528444	0.125223	0.114622	0.115419	0.146124	-0.281175	0.00031619	0.316377	4.59e-05	-0.395461	2.27e-07	0.149014	0.060022	0.0381396	0.632064	0.00649838	0.935001	0.035253	0.658084	0.121327	0.126439	0.109667	0.167439	-0.381713	6.35e-07
TP53I3	TP53I3	black	-0.218475	0.00551236	-0.212721	0.00692114	-0.116281	0.143116	0.421549	2.83e-08	-0.332736	1.72e-05	0.491693	4.04e-11	-0.215823	0.00612619	-0.121634	0.125474	-0.220337	0.00511485	-0.110257	0.165153	-0.307793	7.52e-05	-0.254997	0.00113728	0.466793	4.91e-10
GABARAPL2	GABARAPL2	black	0.217423	0.00574905	0.625353	9.61e-19	0.641251	6.58e-20	-0.507324	7.58e-12	0.776258	1.78e-33	-0.739712	5.61e-29	-0.152827	0.053691	-0.123699	0.119136	0.173287	0.0284271	-0.135346	0.0879245	0.265881	0.000678396	-0.0635109	0.42495	-0.46612	5.24e-10
NEK4	NEK4	black	-0.217283	0.00578119	-0.224556	0.00430754	-0.400879	1.5e-07	0.359624	3.01e-06	-0.608561	1.39e-17	0.63197	3.21e-19	-0.229199	0.0035529	-0.22823	0.00369986	0.114592	0.149055	0.121613	0.125539	-0.194398	0.0137691	-0.278444	0.000363536	0.555814	2.36e-14
COA3	COA3	black	0.21679	0.00589563	0.594388	1.17e-16	0.492272	3.81e-11	-0.610383	1.05e-17	0.52074	1.68e-12	-0.828038	1.51e-41	0.08385	0.291805	0.117315	0.139568	0.095322	0.230521	-0.0140359	0.860169	0.365001	2.08e-06	0.0582232	0.464585	-0.514263	3.51e-12
SNORD26	SNORD26	black	-0.216492	0.00596603	-0.439119	6.3e-09	-0.263838	0.000748721	0.568672	4.35e-15	-0.394603	2.43e-07	0.657678	3.48e-21	-0.343034	8.97e-06	-0.208507	0.00814762	-0.0581264	0.465329	-0.0858903	0.28018	-0.0820976	0.302043	-0.467529	4.58e-10	0.407249	9.07e-08
SLC34A2	SLC34A2	black	0.215798	0.00613227	0.174589	0.0272394	0.232055	0.00315018	-0.343036	8.97e-06	0.354689	4.19e-06	-0.418448	3.66e-08	0.206254	0.0088791	0.170127	0.0314926	-0.0660497	0.406637	0.0304801	0.702007	0.227202	0.00386157	0.14834	0.0612027	-0.332924	1.7e-05
ZNF112	ZNF112	black	-0.215747	0.00614465	-0.568631	4.37e-15	-0.433311	1.05e-08	0.565991	6.23e-15	-0.593495	1.34e-16	0.717889	1.23e-26	-0.158494	0.0453103	-0.00870887	0.912966	-0.2468	0.00165445	0.0376996	0.636002	-0.11659	0.142049	-0.220772	0.00502591	0.432712	1.1e-08
DKK3	DKK3	black	0.212807	0.00689785	0.334061	1.58e-05	0.371674	1.31e-06	-0.486564	6.88e-11	0.424287	2.25e-08	-0.704167	2.84e-25	0.201438	0.0106409	0.312423	5.77e-05	-0.0848442	0.286101	0.0236396	0.766683	0.295954	0.000144881	0.114556	0.149182	-0.574259	2.04e-15
RNF217-AS1	RNF217-AS1	black	-0.212417	0.00700379	-0.218882	0.00542327	-0.21503	0.00632124	0.436056	8.24e-09	-0.389204	3.65e-07	0.544635	9.71e-14	-0.0789858	0.320799	-0.119037	0.133811	-0.0842676	0.2894	-0.120607	0.128723	-0.350214	5.63e-06	0.0501281	0.529021	0.516728	2.66e-12
PLCB2	PLCB2	black	-0.208954	0.00800901	-0.446355	3.3e-09	-0.441521	5.09e-09	0.591427	1.81e-16	-0.633803	2.36e-19	0.873439	3.02e-51	-0.184563	0.0194721	-0.12306	0.121071	-0.104468	0.18862	0.0382682	0.630915	-0.322317	3.23e-05	-0.135964	0.0864726	0.698292	1.03e-24
PRIM1	PRIM1	black	-0.204863	0.00935941	-0.550741	4.52e-14	-0.542027	1.34e-13	0.594115	1.22e-16	-0.570833	3.25e-15	0.825379	4.53e-41	-0.165963	0.0359591	-0.129239	0.103361	-0.0804185	0.312072	0.0700589	0.378688	-0.324431	2.85e-05	-0.138267	0.0812243	0.515837	2.94e-12
PPM1A	PPM1A	black	-0.20421	0.00959282	-0.441967	4.89e-09	-0.303016	9.83e-05	0.565436	6.7e-15	-0.475055	2.19e-10	0.679641	5.06e-23	0.11544	0.146049	0.0461507	0.562254	-0.274268	0.000448788	-0.130986	0.0987424	-0.444759	3.81e-09	0.145265	0.066832	0.57712	1.37e-15
PLGLB2	PLGLB2	black	0.202454	0.0102458	0.193256	0.0143462	0.193569	0.0141861	-0.223343	0.00452702	0.251263	0.00135104	-0.506004	8.76e-12	0.247301	0.00161749	0.300882	0.000110623	0.00337529	0.966212	-0.122302	0.123395	-0.00924794	0.907602	0.0918854	0.247844	-0.374641	1.06e-06
IGLVIV-59	IGLVIV-59	black	0.202225	0.0103336	0.238405	0.00239844	0.399833	1.62e-07	-0.216225	0.00602953	0.313078	5.56e-05	-0.452285	1.93e-09	0.333362	1.65e-05	0.335226	1.47e-05	-0.222691	0.00464921	-0.217268	0.00578474	-0.0626082	0.431574	0.332665	1.72e-05	-0.206283	0.00886952
ASH2L	ASH2L	black	0.201487	0.0106218	0.0619511	0.436433	0.00473795	0.952585	0.300443	0.000113339	-0.0569975	0.474055	0.502844	1.24e-11	-0.44995	2.38e-09	-0.499178	1.83e-11	0.197761	0.0121866	-0.140904	0.0755328	-0.236138	0.00264577	-0.391366	3.1e-07	0.559949	1.38e-14
STATH	STATH	black	-0.200744	0.0109187	-0.385348	4.86e-07	-0.357818	3.4e-06	0.634371	2.14e-19	-0.383199	5.69e-07	0.87467	1.47e-51	-0.335178	1.47e-05	-0.360569	2.82e-06	-0.0281035	0.724263	-0.0914837	0.249926	-0.442868	4.52e-09	-0.184642	0.0194197	0.66957	3.68e-22
OR7E19P	OR7E19P	black	-0.198491	0.0118651	-0.261641	0.000831823	-0.438235	6.8e-09	0.413202	5.63e-08	-0.509689	5.84e-12	0.668805	4.27e-22	-0.259891	0.000903942	-0.19726	0.0124116	0.112001	0.158528	0.0708476	0.373331	-0.0591926	0.45717	-0.259118	0.0009376	0.504248	1.06e-11
FZD2	FZD2	black	-0.196846	0.0126004	-0.50572	9.04e-12	-0.359317	3.07e-06	0.72805	1.07e-27	-0.394028	2.53e-07	0.761925	1.29e-31	-0.325546	2.66e-05	-0.225885	0.00407801	0.0546754	0.49228	-0.219539	0.00528201	-0.277783	0.000375962	-0.213039	0.00683576	0.466541	5.03e-10
SPR	SPR	black	0.192407	0.0147886	0.509015	6.29e-12	0.743684	1.98e-29	-0.453552	1.71e-09	0.741356	3.66e-29	-0.860984	3e-48	0.036057	0.650794	0.0789472	0.321036	0.0103338	0.89681	-0.264641	0.000720309	0.219101	0.0053757	0.0179513	0.821742	-0.585959	3.97e-16
CHAF1B	CHAF1B	black	-0.191934	0.0150402	-0.282001	0.000303033	-0.298924	0.000123213	0.271943	0.000503929	-0.261191	0.000849814	0.463284	6.88e-10	0.121427	0.126126	0.036504	0.646755	-0.0850087	0.285164	0.0461338	0.562397	-0.188361	0.0170647	0.279743	0.000340255	0.327068	2.43e-05
SYNGR3	SYNGR3	black	-0.191103	0.0154912	-0.368617	1.62e-06	-0.366743	1.84e-06	0.644862	3.5e-20	-0.547243	7.02e-14	0.887077	6.46e-55	-0.277668	0.000378162	-0.289454	0.000205287	-0.0347064	0.663058	-0.10417	0.189894	-0.339682	1.11e-05	-0.218156	0.00558331	0.78077	4.33e-34
PLEKHM2	PLEKHM2	black	-0.18906	0.0166509	-0.458719	1.06e-09	-0.525818	9.35e-13	0.25807	0.000985084	-0.491735	4.03e-11	0.582465	6.51e-16	0.23076	0.00332748	0.110906	0.162663	0.0595803	0.454222	0.226542	0.00396873	-0.13426	0.0905275	0.240404	0.00219794	0.368118	1.68e-06
CD1C	CD1C	black	-0.188814	0.0167955	-0.313589	5.39e-05	-0.396548	2.09e-07	0.509433	6.01e-12	-0.530207	5.58e-13	0.846427	4.29e-45	-0.269578	0.000566372	-0.27317	0.000474095	0.00198361	0.980139	0.0474605	0.551201	-0.285936	0.000247046	-0.18928	0.0165227	0.711882	4.98e-26
PTK2B	PTK2B	black	0.187093	0.0178382	0.416203	4.41e-08	0.403377	1.23e-07	-0.367924	1.7e-06	0.331135	1.89e-05	-0.664244	1.02e-21	0.0277937	0.727182	0.112859	0.155341	-0.00156664	0.984314	-0.152779	0.0537668	0.296199	0.000142971	0.147096	0.0634317	-0.422629	2.59e-08
DSG2	DSG2	black	-0.186413	0.0182653	-0.453244	1.76e-09	-0.555074	2.6e-14	0.42293	2.53e-08	-0.550912	4.42e-14	0.685752	1.46e-23	-0.134867	0.0890664	-0.12505	0.115128	0.00389355	0.961028	0.19322	0.0143646	-0.298071	0.000129101	-0.0117139	0.883121	0.389335	3.61e-07
POMC	POMC	black	-0.184243	0.0196883	-0.447027	3.11e-09	-0.480748	1.24e-10	0.665018	8.8e-22	-0.53737	2.37e-13	0.865981	2.05e-49	-0.358973	3.14e-06	-0.282175	0.00030032	-0.0283548	0.721899	-0.0432226	0.58734	-0.354268	4.31e-06	-0.216224	0.00602982	0.613839	6.1e-18
IGHVIII-67-3	IGHVIII-67-3	black	-0.182054	0.0212195	-0.314351	5.16e-05	-0.327663	2.34e-05	0.543961	1.06e-13	-0.448674	2.68e-09	0.6859	1.41e-23	-0.00989794	0.90114	-0.0190779	0.810758	-0.106867	0.178615	-0.145102	0.0671413	-0.396008	2.18e-07	0.0999038	0.208778	0.616116	4.26e-18
CDC45	CDC45	black	0.181694	0.0214813	0.245713	0.00173715	0.36104	2.73e-06	-0.217522	0.00572642	0.351918	5.03e-06	-0.473869	2.47e-10	-0.013955	0.860967	0.0920337	0.247078	0.0742187	0.350961	-0.156371	0.0483127	0.147397	0.0628861	0.0109026	0.891165	-0.332843	1.7e-05
CMD1H	CMD1H	black	0.181522	0.0216073	0.620142	2.24e-18	0.68974	6.37e-24	-0.465355	5.64e-10	0.653994	6.83e-21	-0.791328	1.38e-35	-0.0621122	0.435239	-0.0559521	0.482214	0.204134	0.00962012	-0.229625	0.00349007	0.169217	0.0324267	-0.107264	0.177	-0.432524	1.12e-08
BAMBI	BAMBI	black	0.18152	0.0216084	0.185383	0.0189288	0.280113	0.000333879	-0.442587	4.63e-09	0.449641	2.45e-09	-0.538097	2.17e-13	0.126592	0.110681	0.215638	0.00617128	0.00324119	0.967554	0.145094	0.0671582	0.25796	0.000990202	0.167421	0.0343378	-0.548683	5.86e-14
CDK7	CDK7	black	-0.180468	0.0223923	-0.382557	5.97e-07	-0.35058	5.5e-06	0.525584	9.6e-13	-0.435716	8.48e-09	0.748318	5.75e-30	-0.127296	0.108693	-0.140198	0.0770246	0.0367635	0.644414	-0.0366603	0.645344	-0.376705	9.12e-07	-0.105783	0.183089	0.589976	2.23e-16
PRPF6	PRPF6	black	0.179935	0.022799	0.467382	4.64e-10	0.359192	3.09e-06	-0.499301	1.81e-11	0.446289	3.32e-09	-0.608588	1.38e-17	0.0305632	0.701233	0.034976	0.660603	0.104218	0.189687	0.0322341	0.685742	0.327794	2.32e-05	0.141145	0.0750294	-0.431444	1.23e-08
IGHVII-40-1	IGHVII-40-1	black	-0.179637	0.0230292	-0.426785	1.83e-08	-0.191182	0.0154479	0.827606	1.81e-41	-0.46391	6.48e-10	0.79005	2.12e-35	-0.431008	1.27e-08	-0.309291	6.9e-05	-0.136459	0.0853219	-0.359368	3.06e-06	-0.430343	1.35e-08	-0.394199	2.5e-07	0.634489	2.1e-19
ATF2	ATF2	black	-0.178504	0.023922	-0.337082	1.31e-05	-0.162435	0.0401509	0.747495	7.18e-30	-0.362331	2.5e-06	0.775089	2.56e-33	-0.465912	5.35e-10	-0.37944	7.49e-07	0.0793139	0.318786	-0.29759	0.000132541	-0.51471	3.34e-12	-0.343024	8.98e-06	0.65147	1.08e-20
PPIC	PPIC	black	-0.177623	0.0246369	-0.479414	1.42e-10	-0.41112	6.66e-08	0.545207	9.05e-14	-0.426039	1.95e-08	0.717664	1.3e-26	-0.229298	0.00353821	-0.231952	0.003164	-0.00814951	0.918536	0.00809778	0.919052	-0.361072	2.72e-06	-0.17417	0.0276167	0.425822	1.98e-08
MTCP1	MTCP1	black	-0.176523	0.0255543	-0.321653	3.36e-05	-0.521905	1.47e-12	0.194568	0.0136852	-0.436417	7.98e-09	0.51137	4.85e-12	0.26897	0.000583525	0.147511	0.0626804	-0.0665233	0.403274	0.207995	0.00830884	-0.127064	0.109346	0.23725	0.00252168	0.385652	4.75e-07
GSTP1P1	GSTP1P1	black	-0.175921	0.0260696	-0.2786	0.000360669	-0.171451	0.0301762	0.2475	0.0016031	-0.21051	0.00754244	0.393314	2.68e-07	-0.0581475	0.465167	-0.0638956	0.422144	-0.169103	0.0325446	0.0694717	0.382707	-0.197902	0.0121239	-0.117129	0.140203	0.225092	0.00421365
OR7E25P	OR7E25P	black	-0.171533	0.0300961	-0.549402	5.35e-14	-0.415569	4.64e-08	0.732123	3.89e-28	-0.451197	2.13e-09	0.791261	1.41e-35	-0.150472	0.0575333	-0.171821	0.029816	0.0381008	0.632411	-0.204549	0.00947095	-0.428397	1.59e-08	-0.0342286	0.667419	0.54373	1.09e-13
ATP5PF	ATP5PF	black	-0.170579	0.0310379	-0.185162	0.0190742	-0.493781	3.25e-11	0.104539	0.188319	-0.551234	4.24e-14	0.552782	3.48e-14	-0.0153952	0.846786	-0.148978	0.0600854	0.0226932	0.775771	0.372065	1.27e-06	-0.218726	0.0054573	-0.0521639	0.512404	0.475047	2.2e-10
ROCK1	ROCK1	black	-0.168833	0.0328276	0.175213	0.0266859	0.144273	0.0687361	-0.285391	0.000254182	0.320986	3.5e-05	-0.410309	7.1e-08	0.10401	0.190579	0.0080766	0.919263	0.0446545	0.575008	0.00450285	0.954935	0.146339	0.0648204	0.0870308	0.27382	-0.355493	3.97e-06
CERS1	CERS1	black	-0.167769	0.0339603	-0.502839	1.24e-11	-0.476518	1.9e-10	0.610401	1.04e-17	-0.543516	1.12e-13	0.904944	1.64e-60	-0.321068	3.48e-05	-0.272619	0.000487274	-0.0498032	0.531699	0.0624271	0.43291	-0.266208	0.000667726	-0.288069	0.000220872	0.631506	3.47e-19
FKBP2	FKBP2	black	-0.167554	0.0341931	0.077351	0.330948	0.0749316	0.346341	-0.421254	2.91e-08	0.272101	0.000499997	-0.546972	7.26e-14	0.269453	0.000569853	0.254621	0.00115731	-0.148563	0.0608099	0.183526	0.0201788	0.362112	2.54e-06	0.20132	0.010688	-0.575085	1.82e-15
CILP	CILP	black	-0.16152	0.0413024	-0.436522	7.91e-09	-0.262581	0.000795268	0.567369	5.18e-15	-0.381527	6.43e-07	0.593531	1.33e-16	-0.386031	4.62e-07	-0.320959	3.5e-05	-0.0396675	0.618469	-0.111545	0.160239	-0.160931	0.042058	-0.344848	7.99e-06	0.317589	4.27e-05
EIF4G3	EIF4G3	black	-0.155419	0.0497121	-0.506592	8.22e-12	-0.637981	1.16e-19	0.467514	4.58e-10	-0.689932	6.12e-24	0.824718	5.94e-41	-0.109265	0.16901	-0.0826176	0.29898	0.000396317	0.996032	0.206855	0.00867848	-0.06551	0.41049	-0.173658	0.0280843	0.559249	1.51e-14
ABCA6	ABCA6	black	-0.15376	0.0522298	-0.469813	3.67e-10	-0.423873	2.33e-08	0.394813	2.39e-07	-0.530542	5.36e-13	0.656127	4.63e-21	0.115628	0.145389	0.101811	0.200173	-0.348006	6.51e-06	0.135906	0.0866065	-0.256565	0.00105711	0.00932501	0.906836	0.491021	4.34e-11
RBBP4	RBBP4	black	-0.153601	0.0524762	-0.242156	0.00203491	-0.2304	0.00337826	0.288182	0.000219565	-0.109737	0.167165	0.326132	2.57e-05	-0.12727	0.108768	-0.0994397	0.210911	0.0943766	0.2352	-0.0527439	0.507719	-0.0267367	0.737169	-0.0657367	0.40887	0.170275	0.031343
RAB40B	RAB40B	black	-0.150283	0.0578499	-0.347242	6.84e-06	-0.0343775	0.66606	0.803899	1.75e-37	-0.136927	0.084245	0.68985	6.23e-24	-0.690728	5.18e-24	-0.572914	2.45e-15	0.0672947	0.39783	-0.445984	3.42e-09	-0.402733	1.29e-07	-0.520653	1.7e-12	0.516674	2.67e-12
CNKSR2	CNKSR2	black	0.149804	0.058662	0.315693	4.77e-05	0.433364	1.04e-08	-0.327102	2.42e-05	0.500001	1.68e-11	-0.603683	2.93e-17	-0.144772	0.0677737	-0.00728485	0.927154	0.061535	0.439526	-0.0858126	0.280617	0.261638	0.000831934	-0.102827	0.195698	-0.510538	5.32e-12
CD160	CD160	black	-0.147186	0.0632681	-0.277313	0.000385012	-0.21235	0.00702205	0.554394	2.84e-14	-0.419975	3.23e-08	0.664484	9.74e-22	-0.33313	1.67e-05	-0.339565	1.12e-05	0.0591413	0.45756	-0.164467	0.0376889	-0.362806	2.42e-06	-0.173167	0.0285387	0.590077	2.2e-16
POLR2J	POLR2J	black	-0.146818	0.0639394	-0.365192	2.05e-06	-0.445672	3.51e-09	0.270561	0.000539595	-0.492201	3.83e-11	0.59987	5.2e-17	-0.129741	0.102017	-0.0657346	0.408884	-0.0316472	0.691168	0.280249	0.000331561	-0.0211128	0.791015	-0.108056	0.173806	0.39223	2.9e-07
CNR1	CNR1	black	-0.145017	0.0673047	-0.342815	9.1e-06	-0.291274	0.000186359	0.513515	3.82e-12	-0.546472	7.73e-14	0.691288	4.61e-24	-0.145183	0.0669883	-0.191969	0.0150217	-0.0172158	0.828931	-0.0738418	0.35342	-0.277235	0.000386544	-0.0588447	0.459824	0.613183	6.76e-18
IKBKG	IKBKG	black	0.144233	0.0688137	-0.10431	0.189294	-0.0452582	0.569846	0.254598	0.00115853	-0.0405914	0.610311	0.438556	6.62e-09	-0.107733	0.175101	-0.209801	0.00775183	-0.0654163	0.411162	-0.114401	0.149739	-0.27158	0.000513087	0.0877295	0.269972	0.411926	6.24e-08
PRPF4	PRPF4	black	-0.143646	0.0699628	-0.480964	1.22e-10	-0.562745	9.58e-15	0.333715	1.62e-05	-0.59349	1.34e-16	0.662727	1.36e-21	0.178917	0.0235932	0.127488	0.108157	-0.181728	0.021456	0.230721	0.00333288	-0.37002	1.47e-06	0.170991	0.0306276	0.433807	1e-08
CYLD	CYLD	black	-0.143423	0.070402	-0.428461	1.58e-08	-0.310632	6.39e-05	0.480567	1.27e-10	-0.403449	1.22e-07	0.683893	2.14e-23	-0.145953	0.0655371	-0.181553	0.0215841	-0.0720332	0.365365	-0.00210905	0.978884	-0.197562	0.0122755	-0.079328	0.3187	0.432026	1.17e-08
MRX49	MRX49	black	-0.141511	0.0742697	-0.455964	1.37e-09	-0.441273	5.2e-09	0.451045	2.16e-09	-0.528554	6.78e-13	0.731291	4.79e-28	0.0701157	0.3783	0.0237661	0.765471	-0.128579	0.105148	0.0782806	0.325152	-0.264055	0.000740966	0.14419	0.0688978	0.542715	1.23e-13
ITGA1	ITGA1	black	0.141405	0.0744898	0.385859	4.68e-07	0.456699	1.28e-09	-0.503622	1.14e-11	0.654346	6.41e-21	-0.736176	1.39e-28	0.0539921	0.497714	0.0877282	0.269979	0.0277357	0.727729	-0.0290595	0.715282	0.420781	3.02e-08	0.0322584	0.685517	-0.601724	3.93e-17
POU6F2	POU6F2	black	-0.138818	0.0800071	-0.477455	1.73e-10	-0.367801	1.71e-06	0.562041	1.05e-14	-0.453394	1.74e-09	0.626211	8.35e-19	-0.113807	0.151879	-0.0999908	0.20838	-0.0476823	0.549339	-0.109413	0.16843	-0.385441	4.83e-07	0.0364239	0.647477	0.403787	1.19e-07
ADH5	ADH5	black	-0.138312	0.0811234	-0.192104	0.0149493	-0.323881	2.94e-05	0.380013	7.18e-07	-0.361114	2.72e-06	0.746481	9.43e-30	-0.381527	6.43e-07	-0.387466	4.15e-07	0.113382	0.153423	0.107743	0.17506	-0.296979	0.000137033	-0.374934	1.04e-06	0.638032	1.15e-19
PDE4C	PDE4C	black	-0.135303	0.088027	-0.450482	2.27e-09	-0.433958	9.88e-09	0.538008	2.19e-13	-0.527204	7.95e-13	0.650336	1.32e-20	-0.0142989	0.857577	0.0807674	0.30997	-0.0689524	0.386282	-0.0457207	0.565905	-0.266367	0.000662582	-0.0840854	0.290448	0.481793	1.12e-10
AMY1A	AMY1A	black	-0.133328	0.0928086	-0.269633	0.000564837	-0.40883	8e-08	0.369316	1.54e-06	-0.550647	4.57e-14	0.703266	3.47e-25	-0.0693818	0.383324	-0.0949179	0.232513	-0.151459	0.0558962	0.132812	0.0940901	-0.300771	0.000111306	-0.186266	0.018359	0.646288	2.72e-20
CCL8	CCL8	black	-0.131137	0.0983506	-0.430879	1.29e-08	-0.469308	3.85e-10	0.611599	8.66e-18	-0.640566	7.41e-20	0.802155	3.26e-37	-0.289534	0.000204417	-0.137723	0.0824391	-0.164387	0.0377832	0.00430456	0.956917	-0.265747	0.000682832	-0.392117	2.93e-07	0.622953	1.42e-18
ARVD3	ARVD3	black	-0.128306	0.105896	-0.284465	0.000266739	-0.326407	2.53e-05	0.222313	0.00472133	-0.265617	0.000687124	0.461899	7.85e-10	-0.0843473	0.288943	-0.084293	0.289254	-0.0926127	0.244105	0.14683	0.0639168	-0.0750349	0.345674	-0.0837211	0.29255	0.269507	0.000568352
FGB	FGB	black	-0.123846	0.118696	-0.402263	1.34e-07	-0.383354	5.63e-07	0.493838	3.23e-11	-0.586629	3.61e-16	0.603177	3.16e-17	0.193987	0.0139744	0.170552	0.0310646	-0.114903	0.147947	-0.0916709	0.248954	-0.33636	1.37e-05	0.252157	0.00129678	0.562107	1.04e-14
RAI14	RAI14	black	-0.122954	0.121393	-0.293716	0.000163506	-0.257816	0.000996923	0.459326	1e-09	-0.368935	1.58e-06	0.513942	3.64e-12	-0.289155	0.00020856	-0.166038	0.0358735	-0.165221	0.036808	-0.0937271	0.238452	-0.0934404	0.239897	-0.20862	0.00811241	0.37889	7.79e-07
H4C3	H4C3	black	-0.116576	0.142097	-0.148135	0.0615652	-0.182941	0.0205868	0.266379	0.000662196	-0.107219	0.177183	0.481494	1.15e-10	-0.375294	1.01e-06	-0.414007	5.27e-08	0.0135047	0.86541	0.0372712	0.639847	-0.24925	0.00148099	-0.159219	0.0443217	0.319351	3.85e-05
DUSP8	DUSP8	black	-0.116567	0.142127	-0.237645	0.00247891	-0.408343	8.31e-08	0.292741	0.000172299	-0.541638	1.41e-13	0.683547	2.29e-23	-0.117868	0.137699	-0.208863	0.00803683	-0.00835284	0.916511	0.181434	0.0216713	-0.0457732	0.565459	-0.0968357	0.223168	0.560243	1.33e-14
FBXW4P1	FBXW4P1	black	0.115011	0.147564	0.185969	0.0185491	0.504214	1.07e-11	-0.0222625	0.779917	0.652485	8.99e-21	-0.411316	6.55e-08	-0.355289	4.02e-06	-0.222754	0.00463716	0.126526	0.110869	-0.365377	2.03e-06	0.156748	0.0477681	-0.195537	0.0132143	-0.433586	1.02e-08
GJA1	GJA1	black	0.11484	0.148172	0.303131	9.77e-05	0.232649	0.00307179	-0.350262	5.61e-06	0.215136	0.00629492	-0.445489	3.57e-09	0.109455	0.168267	0.152476	0.05425	-0.0624235	0.432937	0.0294725	0.711414	0.18254	0.0208708	0.166367	0.0355029	-0.306088	8.28e-05
PPP1R12B	PPP1R12B	black	-0.113273	0.153823	-0.34993	5.74e-06	-0.413973	5.28e-08	0.632648	2.86e-19	-0.474031	2.43e-10	0.775406	2.32e-33	-0.320097	3.69e-05	-0.258369	0.000971322	0.0215727	0.78657	-0.114367	0.149859	-0.455779	1.39e-09	-0.116392	0.142729	0.590859	1.96e-16
IDDM17	IDDM17	black	-0.111275	0.16126	-0.351129	5.3e-06	-0.394487	2.45e-07	0.42231	2.66e-08	-0.262218	0.000809221	0.659491	2.49e-21	-0.465123	5.77e-10	-0.474597	2.3e-10	0.155236	0.0499833	0.0942293	0.235934	-0.0863666	0.277512	-0.166519	0.0353329	0.318506	4.05e-05
PIGFP1	PIGFP1	black	-0.107749	0.175038	-0.312571	5.72e-05	-0.325149	2.73e-05	0.404624	1.12e-07	-0.477268	1.76e-10	0.705708	2.02e-25	0.0219864	0.782578	-0.0750862	0.345343	-0.175956	0.0260392	0.0429912	0.589344	-0.398365	1.82e-07	0.048426	0.543121	0.633561	2.45e-19
USP14	USP14	black	-0.107396	0.176464	-0.338578	1.19e-05	-0.23445	0.00284477	0.476442	1.91e-10	-0.353175	4.63e-06	0.629363	4.96e-19	-0.0444934	0.57639	-0.144814	0.0676918	-0.242142	0.00203614	-0.105544	0.184084	-0.373349	1.16e-06	-0.0293286	0.71276	0.534982	3.16e-13
IGLV2-5	IGLV2-5	black	0.104872	0.186908	-0.138206	0.0813599	-0.172475	0.0291894	0.198455	0.0118805	-0.214282	0.00651041	0.386499	4.46e-07	-0.0176064	0.82511	-0.123637	0.119323	0.0235321	0.767714	0.0132104	0.868317	-0.168057	0.0336502	0.0508875	0.522791	0.352853	4.73e-06
GZMK	GZMK	black	0.104683	0.18771	-0.104753	0.187411	-0.298025	0.00012943	0.0248661	0.754952	-0.326806	2.47e-05	0.415084	4.83e-08	-0.106609	0.179673	-0.112154	0.157956	-0.137446	0.0830642	0.305269	8.66e-05	0.097527	0.219866	-0.216029	0.00607643	0.351139	5.3e-06
TNC	TNC	black	-0.103655	0.192104	-0.106893	0.178508	-0.308474	7.23e-05	0.228409	0.00367223	-0.429082	1.5e-08	0.49422	3.1e-11	-0.00964033	0.9037	-0.11095	0.162496	0.153991	0.0518723	0.0581214	0.465367	-0.0707062	0.374288	-0.0399225	0.616213	0.482009	1.09e-10
RNF4	RNF4	black	-0.103621	0.192252	-0.5015	1.43e-11	-0.301998	0.000104	0.481006	1.21e-10	-0.123776	0.118904	0.524572	1.08e-12	-0.338708	1.18e-05	-0.278187	0.000368315	-5.3e-05	0.999469	-0.0597852	0.452669	0.0597428	0.452991	-0.16195	0.0407578	0.127931	0.106927
OR7A17	OR7A17	black	-0.102373	0.19769	-0.355629	3.93e-06	-0.169884	0.0317398	0.742952	2.41e-29	-0.450453	2.28e-09	0.772085	6.41e-33	-0.441457	5.12e-09	-0.289297	0.000206997	-0.019906	0.802709	-0.286667	0.000237762	-0.279356	0.000347038	-0.360541	2.82e-06	0.668669	4.38e-22
PFKFB2	PFKFB2	black	-0.102151	0.198667	-0.261341	0.000843785	-0.402085	1.36e-07	0.155797	0.0491522	-0.423733	2.36e-08	0.407763	8.71e-08	0.276927	0.000392617	0.168758	0.0329061	0.0372424	0.640105	0.152718	0.0538645	-0.052987	0.505762	0.223436	0.00450982	0.327577	2.35e-05
GMDS	GMDS	black	-0.0996143	0.210106	-0.204439	0.00951045	-0.219278	0.00533782	0.294943	0.000153036	-0.361549	2.64e-06	0.513938	3.64e-12	-0.161848	0.0408864	-0.1161	0.143744	-0.0652363	0.412453	0.0364118	0.647587	-0.118847	0.134437	-0.206217	0.00889185	0.477856	1.66e-10
ASAP2	ASAP2	black	-0.0950708	0.231758	-0.338757	1.18e-05	-0.274528	0.000443003	0.429542	1.45e-08	-0.423148	2.48e-08	0.501692	1.4e-11	-0.0248471	0.755134	-0.0237696	0.765436	-0.0047836	0.952128	-0.078103	0.326253	-0.242877	0.00197105	0.000963997	0.990347	0.388426	3.87e-07
ABCB4	ABCB4	black	-0.0938886	0.23764	-0.321166	3.46e-05	-0.24388	0.00188519	0.354436	4.26e-06	-0.277223	0.000386782	0.422206	2.68e-08	0.105654	0.183624	0.101847	0.200017	-0.145386	0.0666034	-0.0701753	0.377894	-0.251902	0.00131206	0.201868	0.0104721	0.282207	0.00029982
ATR	ATR	black	-0.0915223	0.249725	-0.42879	1.54e-08	-0.467335	4.66e-10	0.500301	1.63e-11	-0.627495	6.76e-19	0.727427	1.25e-27	-0.0974818	0.220081	0.00119525	0.988032	-0.23167	0.00320192	0.0565638	0.477431	-0.0436636	0.58353	-0.2043	0.0095602	0.573299	2.32e-15
STK17A	STK17A	black	-0.089148	0.262273	-0.208318	0.00820665	-0.269011	0.000582348	0.177334	0.024875	-0.199813	0.0113012	0.415534	4.65e-08	-0.0715399	0.368667	-0.168762	0.0329016	0.0276869	0.72819	0.126284	0.111558	-0.124206	0.117621	-0.135856	0.0867245	0.266086	0.000671691
GUCY1A2	GUCY1A2	black	-0.0886951	0.264715	-0.316746	4.49e-05	-0.417413	3.99e-08	0.43644	7.96e-09	-0.484744	8.28e-11	0.763207	8.92e-32	-0.257998	0.000988439	-0.223584	0.00448265	-0.0829766	0.296879	0.094474	0.234715	-0.162134	0.0405264	-0.202927	0.0100661	0.62966	4.72e-19
CCNT2	CCNT2	black	-0.086979	0.274107	-0.346396	7.22e-06	-0.371862	1.29e-06	0.357767	3.41e-06	-0.522049	1.45e-12	0.565999	6.22e-15	0.0108746	0.891443	0.0975339	0.219833	-0.274843	0.000436046	0.0926943	0.243687	-0.132781	0.0941687	-0.147864	0.0620478	0.458114	1.12e-09
TPM3	TPM3	black	-0.0869367	0.274341	-0.26494	0.000709991	-0.307841	7.5e-05	0.264022	0.000742122	-0.139448	0.0786334	0.415094	4.82e-08	-0.358468	3.25e-06	-0.271649	0.000511335	0.0215707	0.786589	0.111975	0.158623	0.0198714	0.803045	-0.251864	0.00131432	0.113013	0.154774
RNU1-28P	RNU1-28P	black	-0.0869209	0.274429	-0.157616	0.046532	-0.176254	0.0257836	0.283517	0.000280189	-0.284255	0.000269666	0.371982	1.28e-06	-0.00276135	0.972355	0.0245719	0.757761	-0.0906641	0.254212	-0.0669651	0.400151	-0.0870127	0.27392	-0.0134677	0.865775	0.378731	7.88e-07
IRAG1	IRAG1	black	0.0860799	0.279116	0.404631	1.12e-07	0.496757	2.37e-11	-0.313487	5.43e-05	0.603349	3.08e-17	-0.526384	8.75e-13	-0.183528	0.0201776	-0.0842763	0.28935	-0.0339268	0.67018	-0.150432	0.0575992	0.31469	5.06e-05	-0.137024	0.084024	-0.399533	1.66e-07
GTF2E2	GTF2E2	black	-0.0831218	0.296031	-0.0311554	0.695729	-0.209124	0.00795672	0.0648056	0.415552	-0.187966	0.0173024	0.3792	7.62e-07	-0.0803406	0.312542	-0.17858	0.0238607	0.0260337	0.743837	0.171533	0.0300953	-0.194733	0.0136041	0.161961	0.0407439	0.350744	5.44e-06
ASS1P5	ASS1P5	black	-0.0824607	0.299902	-0.405942	1.01e-07	-0.529908	5.78e-13	0.314723	5.05e-05	-0.573622	2.22e-15	0.732108	3.9e-28	0.0418522	0.599255	0.0140616	0.859916	-0.173681	0.0280631	0.269824	0.000559544	-0.106074	0.181877	-0.023083	0.772023	0.543949	1.06e-13
MTCH1	MTCH1	black	-0.0795945	0.317072	-0.204527	0.00947874	-0.127059	0.109359	0.623258	1.35e-18	-0.41298	5.73e-08	0.70933	8.92e-26	-0.491027	4.33e-11	-0.378796	7.85e-07	-0.0544238	0.494277	-0.237658	0.00247757	-0.35594	3.85e-06	-0.433903	9.93e-09	0.693389	2.95e-24
IGHVIII-25-1	IGHVIII-25-1	black	0.0781265	0.326108	-0.127457	0.108245	-0.267195	0.000636424	0.265854	0.000679296	-0.33797	1.24e-05	0.535308	3.04e-13	-0.173692	0.0280527	-0.182	0.0212584	-0.0333536	0.675434	0.0349846	0.660524	-0.112651	0.15611	-0.223154	0.00456222	0.532403	4.3e-13
CD44	CD44	black	-0.0776174	0.329279	-0.410824	6.82e-08	-0.459544	9.8e-10	0.251492	0.00133692	-0.437825	7.05e-09	0.470708	3.36e-10	0.316301	4.61e-05	0.278824	0.000356591	-0.238645	0.00237354	0.141598	0.0740895	-0.0741532	0.351387	0.229184	0.00355515	0.282583	0.000294072
RAPGEF1	RAPGEF1	black	-0.0753594	0.343587	-0.28577	0.000249199	-0.44776	2.91e-09	0.335871	1.41e-05	-0.383849	5.43e-07	0.782684	2.35e-34	-0.234946	0.00278492	-0.253829	0.00120057	0.0364461	0.647277	0.212415	0.00700436	-0.237408	0.00250451	-0.131754	0.0967646	0.594681	1.12e-16
IGHVII-65-1	IGHVII-65-1	black	0.0710909	0.371688	0.0789369	0.321099	-0.0586002	0.461694	0.0438512	0.581912	0.197099	0.0124846	0.334419	1.55e-05	-0.417436	3.98e-08	-0.502229	1.32e-11	0.147127	0.0633759	0.107789	0.174877	-0.186171	0.0184191	-0.16656	0.0352877	0.210485	0.00754976
FGD1	FGD1	black	0.0659522	0.407332	-0.133736	0.0918036	-0.191316	0.0153746	0.203889	0.00970918	-0.110506	0.164194	0.436625	7.84e-09	0.113763	0.152039	-0.0529762	0.505849	0.0246832	0.756698	-0.0124931	0.875408	-0.354518	4.24e-06	0.234566	0.00283058	0.37336	1.16e-06
MTG2	MTG2	black	-0.0656477	0.409506	-0.0873912	0.27183	-0.036048	0.650875	0.384781	5.07e-07	-0.151004	0.0566455	0.361358	2.67e-06	-0.404147	1.16e-07	-0.31871	4e-05	-0.0532441	0.503697	-0.212592	0.00695624	-0.215741	0.0061462	-0.241849	0.00206262	0.33907	1.15e-05
OR7E2P	OR7E2P	black	0.0648464	0.415258	0.28025	0.000331535	0.319616	3.79e-05	-0.301228	0.000108528	0.460503	8.95e-10	-0.487887	6e-11	-0.100438	0.206341	-0.0181141	0.820152	0.0523321	0.511043	-0.0133355	0.867081	0.0406315	0.609958	-0.150158	0.0580616	-0.397031	2.01e-07
GNA11	GNA11	black	-0.0641922	0.41999	-0.260314	0.000886004	-0.337571	1.27e-05	0.453981	1.65e-09	-0.387976	4e-07	0.792446	9.48e-36	-0.31324	5.5e-05	-0.298868	0.000123592	-0.0775128	0.329934	0.0412035	0.604932	-0.261144	0.00085172	-0.147856	0.0620618	0.622982	1.41e-18
GJA8	GJA8	black	-0.0634487	0.425404	-0.240551	0.00218381	-0.428527	1.58e-08	0.404278	1.15e-07	-0.491506	4.12e-11	0.721374	5.4e-27	-0.271541	0.000514081	-0.26516	0.000702507	-0.00785302	0.92149	0.0783679	0.32461	-0.195253	0.0133509	-0.166626	0.0352143	0.596428	8.67e-17
HMGN2	HMGN2	black	0.0617373	0.438021	-0.129453	0.102786	-0.115686	0.145186	0.575639	1.69e-15	-0.298912	0.000123294	0.684556	1.87e-23	-0.462816	7.19e-10	-0.387945	4.01e-07	0.028146	0.723864	-0.251729	0.00132248	-0.426885	1.81e-08	-0.395036	2.35e-07	0.679616	5.08e-23
PPIL2	PPIL2	black	-0.0594071	0.455538	-0.371456	1.33e-06	-0.29104	0.000188699	0.395254	2.31e-07	-0.323048	3.09e-05	0.41114	6.64e-08	-0.0506724	0.524552	0.0764094	0.336885	-0.0891127	0.262463	-0.0358105	0.653025	-0.149757	0.0587421	-0.0865387	0.276552	0.21202	0.00711301
PMCHL2	PMCHL2	black	-0.0590264	0.458437	-0.345992	7.42e-06	-0.381473	6.46e-07	0.526176	8.96e-13	-0.568423	4.5e-15	0.741494	3.53e-29	-0.228786	0.00361484	-0.201941	0.0104437	0.0112181	0.888035	-0.0120721	0.879574	-0.304162	9.22e-05	-0.204396	0.00952583	0.626122	8.47e-19
FGF12	FGF12	black	-0.0569119	0.47472	-0.231422	0.00323579	-0.327472	2.37e-05	0.247266	0.00162009	-0.356657	3.67e-06	0.42432	2.25e-08	0.0174182	0.826951	0.076429	0.336761	-0.149935	0.05844	0.0729947	0.358984	-0.153375	0.0528293	0.0366428	0.645502	0.336053	1.4e-05
SNORD55	SNORD55	black	0.0548633	0.490792	-0.17856	0.0238766	-0.194089	0.0139231	0.41311	5.67e-08	-0.369676	1.5e-06	0.57954	9.81e-16	-0.119784	0.131369	-0.0993585	0.211286	-0.0842338	0.289595	-0.132463	0.0949655	-0.152267	0.0545844	-0.00302244	0.969742	0.572736	2.51e-15
IGLV1-41	IGLV1-41	black	-0.0545995	0.492882	-0.121802	0.124949	-0.319262	3.87e-05	0.209686	0.00778648	-0.398402	1.81e-07	0.598191	6.68e-17	-0.165774	0.0361733	-0.169366	0.0322725	0.00569244	0.943047	0.189312	0.016504	-0.169424	0.0322121	-0.217435	0.00574623	0.551939	3.88e-14
CD7	CD7	black	0.0526338	0.508607	-0.320776	3.54e-05	-0.289608	0.000203616	0.346326	7.26e-06	-0.27844	0.00036362	0.443069	4.44e-09	0.133941	0.0913025	0.159049	0.0445525	-0.0375003	0.637789	-0.0323641	0.684541	-0.303646	9.49e-05	0.128961	0.10411	0.308461	7.24e-05
BPTF	BPTF	black	0.0517804	0.515514	0.0549081	0.490437	0.269553	0.000567075	-0.020288	0.799002	0.159845	0.0434821	-0.393946	2.55e-07	-0.0181932	0.81938	0.237644	0.00247901	-0.178259	0.0241185	-0.212232	0.00705448	0.289554	0.000204197	-0.18043	0.0224211	-0.372387	1.24e-06
PARG	PARG	black	-0.0503173	0.527466	-0.208631	0.00810883	-0.116551	0.142184	0.301517	0.000106806	-0.239577	0.00227901	0.36354	2.3e-06	-0.0554678	0.48602	-0.0334687	0.674377	-0.130841	0.0991184	-0.0887177	0.264592	-0.160391	0.0427621	0.0310023	0.69715	0.295242	0.000150584
TMPRSS11D	TMPRSS11D	black	-0.0499291	0.530661	-0.241481	0.00209636	-0.281159	0.000316443	0.263703	0.000753605	-0.424888	2.14e-08	0.490274	4.69e-11	0.063003	0.42867	0.123487	0.119776	-0.162187	0.0404602	0.110724	0.163358	-0.187667	0.0174841	-0.116919	0.140919	0.469753	3.69e-10
IGHVIII-13-1	IGHVIII-13-1	black	-0.0481293	0.545598	-0.0407799	0.608653	-0.174859	0.0269989	0.215155	0.00629032	-0.225621	0.00412274	0.511501	4.78e-12	-0.0718682	0.366467	-0.173158	0.0285472	0.144358	0.0685705	0.0226285	0.776393	-0.283861	0.000275248	-0.054958	0.490043	0.558707	1.62e-14
PPIAP14	PPIAP14	black	-0.0467724	0.556994	-0.0744731	0.349308	-0.0577559	0.468183	0.388934	3.72e-07	-0.228192	0.00370574	0.56645	5.86e-15	-0.419699	3.31e-08	-0.446254	3.33e-09	0.0249009	0.75462	-0.124109	0.117908	-0.105274	0.185215	-0.392066	2.94e-07	0.571638	2.91e-15
TRAPPC2P3	TRAPPC2P3	black	-0.0466669	0.557885	-0.237786	0.0024638	-0.256503	0.00106016	0.6108	9.81e-18	-0.474328	2.36e-10	0.778446	9.02e-34	-0.351607	5.14e-06	-0.290881	0.000190299	0.0715871	0.36835	-0.182314	0.0210323	-0.333108	1.68e-05	-0.242452	0.00200847	0.766016	3.93e-32
FGFR1	FGFR1	black	0.0447128	0.574509	-0.302315	0.000102183	-0.229573	0.00349778	0.292153	0.000177812	-0.307035	7.84e-05	0.421529	2.84e-08	-0.0891683	0.262164	-0.00149646	0.985016	-0.141313	0.0746803	0.042692	0.591941	-0.151399	0.0559939	-0.137324	0.0833402	0.27925	0.00034893
SH3YL1	SH3YL1	black	-0.0437786	0.582537	-0.378298	8.13e-07	-0.384143	5.31e-07	0.51194	4.55e-12	-0.581826	7.12e-16	0.638643	1.03e-19	-0.0754679	0.34289	-0.00464711	0.953493	-0.147853	0.0620668	-0.0594972	0.454854	-0.149587	0.0590329	-6.38e-06	0.999936	0.50776	7.23e-12
IL27RA	IL27RA	black	-0.0424481	0.59406	-0.404242	1.15e-07	-0.428663	1.56e-08	0.328845	2.18e-05	-0.395272	2.31e-07	0.632466	2.95e-19	-0.334219	1.57e-05	-0.2745	0.000443605	0.000810677	0.991883	0.239081	0.00232885	0.00637481	0.936234	-0.226873	0.00391464	0.287025	0.00023334
IGLV3-13	IGLV3-13	black	0.0406574	0.60973	-0.16679	0.0350312	-0.177653	0.0246121	0.376752	9.09e-07	-0.326955	2.44e-05	0.637888	1.18e-19	-0.140184	0.0770535	-0.166195	0.035697	-0.158215	0.0456962	-0.0659746	0.407172	-0.204252	0.00957747	-0.121035	0.127361	0.652679	8.68e-21
AMY1B	AMY1B	black	-0.0368277	0.643836	-0.211058	0.00738395	-0.295921	0.000145141	0.333318	1.66e-05	-0.347267	6.83e-06	0.513647	3.76e-12	-0.0750032	0.345878	-0.0780769	0.326416	0.166927	0.0348796	-0.00489188	0.951046	-0.275532	0.00042123	-0.0612449	0.44169	0.45613	1.35e-09
NRG3	NRG3	black	-0.0363874	0.647807	-0.330205	2.01e-05	-0.321256	3.44e-05	0.298354	0.000127118	-0.420616	3.06e-08	0.459503	9.84e-10	0.280597	0.000325703	0.277795	0.000375728	-0.388439	3.86e-07	0.0348864	0.661419	-0.246716	0.00166068	0.280712	0.000323781	0.373448	1.15e-06
KCNJ9	KCNJ9	black	-0.0353161	0.657511	-0.106083	0.181841	0.144867	0.0675907	-0.0252337	0.751447	0.257317	0.00102055	-0.367414	1.76e-06	0.273045	0.000477073	0.32744	2.37e-05	-0.152589	0.0540695	-0.198725	0.0117635	0.0718394	0.36666	0.230529	0.00335992	-0.413513	5.49e-08
ZNF121	ZNF121	black	0.0349197	0.661115	-0.16932	0.0323198	-0.135687	0.0871209	0.340435	1.06e-05	-0.212673	0.00693401	0.463793	6.55e-10	-0.0873207	0.272219	-0.109722	0.167225	-0.111513	0.160361	-0.106435	0.180388	-0.312081	5.88e-05	-0.0334916	0.674167	0.463699	6.61e-10
SYK	SYK	black	-0.0346699	0.663392	0.0733651	0.356544	0.0365422	0.64641	-0.273622	0.000463528	-0.0322961	0.685169	-0.353254	4.61e-06	0.102698	0.196264	0.134338	0.0903372	0.0631543	0.42756	0.146088	0.0652867	0.331757	1.82e-05	0.0172541	0.828556	-0.33759	1.27e-05
METAP1	METAP1	black	-0.0345662	0.664337	-0.118085	0.136972	-0.156258	0.0484762	0.277051	0.000390163	-0.307932	7.46e-05	0.402567	1.31e-07	-0.180075	0.0226917	-0.0823295	0.300674	-0.00309148	0.969051	-0.0161969	0.838913	-0.0630407	0.428393	-0.351599	5.14e-06	0.36454	2.15e-06
PTPRG	PTPRG	black	0.0304713	0.702089	-0.233688	0.00293887	-0.404264	1.15e-07	0.174634	0.0271993	-0.550797	4.48e-14	0.552933	3.42e-14	0.136751	0.0846491	0.111348	0.160982	-0.0953368	0.230449	0.237062	0.00254238	-0.00922121	0.907868	0.0864505	0.277044	0.474123	2.41e-10
RNF8	RNF8	black	-0.0302739	0.703928	-0.358863	3.16e-06	-0.231899	0.00317107	0.565615	6.55e-15	-0.315965	4.7e-05	0.682277	2.97e-23	-0.324514	2.83e-05	-0.370446	1.42e-06	0.0996151	0.210103	-0.155305	0.0498807	-0.322994	3.1e-05	-0.186366	0.0182952	0.522505	1.37e-12
GIT1	GIT1	black	0.0263192	0.741127	-0.33352	1.63e-05	-0.231345	0.00324622	0.213236	0.00678312	-0.239039	0.00233316	0.366338	1.9e-06	0.0109828	0.890369	0.0373948	0.638736	-0.0281274	0.724038	0.130851	0.0990913	-0.156686	0.0478563	-0.183952	0.0198862	0.179796	0.0229062
PIGR	PIGR	black	-0.0237339	0.765779	-0.492423	3.75e-11	-0.311346	6.14e-05	0.503857	1.11e-11	-0.407129	9.16e-08	0.61754	3.39e-18	0.0624152	0.432998	0.0354027	0.656724	-0.150445	0.0575776	-0.0717807	0.367053	-0.309879	6.68e-05	0.0277278	0.727804	0.421567	2.83e-08
TXNIP	TXNIP	black	-0.0143679	0.856897	-0.0936018	0.239083	0.135138	0.0884198	-0.157512	0.0466793	0.188507	0.0169777	-0.375886	9.67e-07	0.217479	0.00573629	0.249246	0.00148126	-0.0876573	0.270368	-0.00595102	0.940465	0.145773	0.065874	0.17042	0.0311978	-0.443452	4.29e-09
IGKV1D-35	IGKV1D-35	black	-0.0124995	0.875344	-0.42766	1.7e-08	-0.478089	1.62e-10	0.3404	1.06e-05	-0.523828	1.18e-12	0.681441	3.52e-23	-0.117457	0.139086	-0.130709	0.0994624	-0.146243	0.0649971	0.234721	0.00281187	-0.259144	0.000936447	-0.181549	0.0215874	0.444617	3.86e-09
LAMB3	LAMB3	black	-0.00695345	0.93046	-0.304975	8.81e-05	-0.0959103	0.227643	0.61542	4.75e-18	-0.298267	0.000127727	0.703708	3.15e-25	-0.355328	4.01e-06	-0.340125	1.08e-05	0.0474839	0.551004	-0.238208	0.00241908	-0.411604	6.4e-08	-0.2503	0.00141187	0.641326	6.5e-20
PDHB	PDHB	black	-0.00415174	0.958446	-0.0890504	0.262798	0.313847	5.31e-05	0.038252	0.63106	0.415742	4.58e-08	-0.388878	3.74e-07	0.0546872	0.492187	0.122113	0.123981	-0.000412757	0.995867	-0.294539	0.000156408	-0.0195411	0.806253	0.1139	0.15154	-0.460752	8.74e-10
PEX11B	PEX11B	black	0.0040951	0.959012	0.228798	0.00361303	0.217002	0.00584615	-0.362777	2.42e-06	0.462755	7.23e-10	-0.453368	1.74e-09	0.219306	0.00533172	0.10375	0.191694	0.0420151	0.597833	0.016651	0.834461	0.0849663	0.285406	0.325427	2.68e-05	-0.358775	3.18e-06
EDDM3A	EDDM3A	black	0.00268202	0.973149	-0.303103	9.78e-05	-0.314505	5.12e-05	0.416396	4.34e-08	-0.540163	1.68e-13	0.682187	3.02e-23	-0.0209017	0.793057	-0.0865541	0.276466	-0.06151	0.439713	0.033885	0.670562	-0.37445	1.07e-06	0.0824311	0.300077	0.621668	1.75e-18
MSC	MSC	blue	0.569433	3.93e-15	0.684093	2.05e-23	0.575585	1.7e-15	-0.137238	0.0835367	0.257063	0.00103276	-0.217448	0.00574337	-0.315673	4.78e-05	-0.280042	0.000335083	0.0301514	0.705071	-0.357899	3.38e-06	-0.164292	0.0378955	-0.2213	0.00491957	0.329025	2.16e-05
FARSB	FARSB	blue	-0.556088	2.28e-14	-0.650155	1.37e-20	-0.534991	3.15e-13	0.242212	0.00202986	-0.333532	1.63e-05	0.251912	0.00131142	0.022352	0.779055	0.172607	0.0290641	-0.164912	0.0371666	0.301821	0.000105024	0.194645	0.0136471	-0.102619	0.196611	-0.293993	0.000161082
HSPD1P3	HSPD1P3	blue	0.537837	2.24e-13	0.548184	6.24e-14	0.579685	9.62e-16	-0.301502	0.000106895	0.65002	1.4e-20	-0.505449	9.31e-12	-0.274486	0.000443929	-0.303026	9.82e-05	0.255916	0.00108963	-0.289041	0.000209826	0.050537	0.525662	0.0194015	0.80761	-0.233324	0.00298489
PSCA	PSCA	blue	0.535218	3.07e-13	0.439986	5.83e-09	0.31521	4.91e-05	-0.164871	0.0372144	0.265303	0.000697654	-0.129213	0.103431	-0.304547	9.02e-05	-0.38627	4.54e-07	0.148324	0.0612302	-0.15342	0.0527588	0.0247711	0.755859	-0.210691	0.0074898	0.142421	0.072408
IGHV1OR16-1	IGHV1OR16-1	blue	0.528973	6.46e-13	0.551976	3.86e-14	0.437328	7.37e-09	-0.15614	0.0486482	0.300122	0.000115363	-0.122945	0.121421	-0.338944	1.16e-05	-0.399235	1.7e-07	0.258676	0.000957378	-0.218188	0.00557607	0.0310348	0.696849	-0.152346	0.0544579	0.19924	0.0115428
A1CF	A1CF	blue	0.528887	6.52e-13	0.653368	7.66e-21	0.405445	1.05e-07	-0.597154	7.79e-17	0.410773	6.84e-08	-0.560905	1.22e-14	-0.161506	0.0413207	-0.26129	0.000845838	0.338914	1.17e-05	0.0900251	0.257588	0.280652	0.000324783	-0.0476013	0.550018	-0.242557	0.00199919
SYT11	SYT11	blue	0.52859	6.75e-13	0.539803	1.76e-13	0.403681	1.2e-07	-0.20117	0.0107474	0.283621	0.000278691	-0.189814	0.0162147	-0.107475	0.176142	-0.154803	0.0506345	0.146902	0.0637849	-0.214622	0.00642385	-0.156587	0.0480002	0.0261187	0.74303	0.211829	0.007166
ARVD4	ARVD4	blue	0.523941	1.16e-12	0.81472	3.12e-39	0.404167	1.16e-07	-0.541361	1.45e-13	0.268498	0.000597185	-0.383636	5.51e-07	-0.174951	0.0269173	-0.282561	0.000294402	0.23465	0.00282049	0.0270746	0.733972	0.148517	0.0608913	-0.0597097	0.453241	0.115812	0.144745
FRA2F	FRA2F	blue	0.513718	3.73e-12	0.421951	2.74e-08	0.256657	0.00105259	-0.216385	0.00599142	0.11246	0.156817	-0.164032	0.0382048	-0.0858288	0.280526	-0.0816178	0.304887	0.174437	0.027376	-0.0406749	0.609576	0.0566635	0.476654	-0.109679	0.167393	0.103306	0.193615
IGKV2D-28	IGKV2D-28	blue	0.507508	7.43e-12	0.566267	6e-15	0.365676	1.99e-06	-0.414044	5.25e-08	0.298187	0.000128287	-0.308433	7.25e-05	-0.0850832	0.284741	-0.130226	0.100729	0.130052	0.10119	0.0102059	0.89808	0.16224	0.0403932	-0.0490678	0.537783	0.0614653	0.440046
ZBED1	ZBED1	blue	0.506204	8.57e-12	0.672663	2.02e-22	0.091722	0.24869	-0.637174	1.33e-19	0.150273	0.0578675	-0.238662	0.00237176	-0.0529794	0.505823	-0.146497	0.0645278	0.228787	0.00361478	0.353795	4.44e-06	0.267697	0.000621033	0.0401551	0.614158	0.105151	0.185734
UTS2	UTS2	blue	0.503883	1.1e-11	0.597355	7.56e-17	0.457664	1.17e-09	-0.191471	0.0152904	0.2378	0.00246233	-0.193862	0.0140372	-0.273747	0.000460652	-0.218672	0.00546905	0.069271	0.384086	-0.191444	0.0153046	-0.0431347	0.588101	-0.191248	0.0154117	0.260718	0.000869151
PLA2G4C	PLA2G4C	blue	-0.501324	1.46e-11	-0.729764	7e-28	-0.773014	4.83e-33	0.412454	5.98e-08	-0.681709	3.33e-23	0.708043	1.19e-25	0.0563866	0.478813	0.0741795	0.351216	-0.107107	0.177637	0.365506	2.01e-06	-0.0678329	0.394058	-0.0956877	0.22873	0.219049	0.00538711
LRBA	LRBA	blue	0.489508	5.07e-11	0.688951	7.52e-24	0.331311	1.87e-05	-0.615961	4.36e-18	0.21591	0.00610532	-0.526811	8.32e-13	0.0150427	0.850253	-0.0974203	0.220373	0.25736	0.00101849	0.130742	0.0993769	0.134071	0.0909854	0.00346222	0.965342	-0.108755	0.171019
ACTG1	ACTG1	blue	0.489292	5.19e-11	0.775594	2.19e-33	0.747135	7.92e-30	-0.417806	3.86e-08	0.619544	2.46e-18	-0.679041	5.71e-23	-0.11057	0.163946	-0.225987	0.0040609	0.223684	0.00446434	-0.367661	1.73e-06	-0.0429316	0.589861	0.0536141	0.500733	-0.164111	0.0381101
H2BC13	H2BC13	blue	0.487316	6.36e-11	0.745648	1.18e-29	0.464765	5.97e-10	-0.380103	7.14e-07	0.354525	4.23e-06	-0.353624	4.5e-06	-0.205064	0.00928852	-0.313427	5.45e-05	0.12015	0.130189	-0.13896	0.0796962	-0.059779	0.452716	-0.110321	0.164903	0.107235	0.177117
CLDN8	CLDN8	blue	-0.479546	1.4e-10	-0.742914	2.43e-29	-0.750282	3.38e-30	0.515203	3.16e-12	-0.589519	2.38e-16	0.804515	1.4e-37	-0.132682	0.0944153	-0.097757	0.218775	0.0203487	0.798413	0.298647	0.000125097	-0.104238	0.189602	-0.134081	0.0909612	0.277137	0.00038847
F7R	F7R	blue	0.475842	2.03e-10	0.750637	3.07e-30	0.543003	1.19e-13	-0.520629	1.7e-12	0.687418	1.03e-23	-0.481574	1.14e-10	-0.248719	0.00151709	-0.410827	6.81e-08	0.30754	7.62e-05	-0.0702156	0.37762	0.0364684	0.647076	0.000864949	0.991339	-0.14862	0.0607095
OASD	OASD	blue	0.475278	2.15e-10	0.427671	1.69e-08	0.289198	0.000208092	-0.419372	3.4e-08	0.342864	9.07e-06	-0.423968	2.32e-08	-0.0715837	0.368373	0.00393703	0.960593	0.0122705	0.87761	0.0666652	0.402269	0.229924	0.00344659	-0.0736928	0.354394	-0.246525	0.00167498
IGHV1OR16-2	IGHV1OR16-2	blue	0.472562	2.8e-10	0.444831	3.79e-09	0.224905	0.00424622	-0.373269	1.17e-06	0.265797	0.000681147	-0.242343	0.00201812	-0.0909891	0.252507	-0.196072	0.0129605	0.193934	0.014001	0.0545184	0.493526	0.0887643	0.26434	0.0171561	0.829515	0.0182821	0.818513
RANBP1	RANBP1	blue	0.46749	4.59e-10	0.602848	3.32e-17	0.53777	2.25e-13	-0.295448	0.000148908	0.569023	4.15e-15	-0.334563	1.53e-05	-0.328943	2.17e-05	-0.298653	0.00012506	0.171961	0.0296808	-0.163235	0.0391656	0.0302522	0.704131	-0.327456	2.37e-05	-0.0171146	0.829921
ZNF124	ZNF124	blue	-0.467105	4.77e-10	-0.696401	1.55e-24	-0.559062	1.55e-14	0.237297	0.00251664	-0.440245	5.7e-09	0.417471	3.97e-08	0.210553	0.00752992	0.261628	0.000832333	-0.241393	0.00210449	0.369317	1.54e-06	0.0625823	0.431765	0.138536	0.0806291	-0.038733	0.62677
IGKV2D-26	IGKV2D-26	blue	0.466371	5.12e-10	0.521939	1.47e-12	0.308781	7.11e-05	-0.125609	0.113499	0.0701177	0.378287	0.0763053	0.337546	-0.14511	0.0671273	-0.27694	0.000392356	0.00709022	0.929095	-0.127647	0.107716	-0.247873	0.00157628	0.045124	0.570992	0.500924	1.52e-11
AIMP1	AIMP1	blue	0.466043	5.28e-10	0.893911	6.16e-57	0.610739	9.9e-18	-0.669498	3.73e-22	0.71747	1.36e-26	-0.683748	2.2e-23	-0.159182	0.0443718	-0.271994	0.000502658	0.32895	2.17e-05	-0.056335	0.479217	0.143325	0.0705971	0.128248	0.106055	-0.235139	0.00276196
MPO	MPO	blue	0.46582	5.4e-10	0.647259	2.29e-20	0.484277	8.69e-11	-0.230328	0.00338855	0.370097	1.46e-06	-0.204862	0.0093599	-0.202785	0.0101195	-0.288277	0.000218466	0.1468	0.063972	-0.240213	0.00221643	-0.0847869	0.286428	0.0300382	0.706127	0.246564	0.00167207
TSPAN31	TSPAN31	blue	0.462584	7.35e-10	0.762136	1.22e-31	0.541557	1.42e-13	-0.134502	0.0899429	0.203543	0.00983619	-0.12511	0.114951	-0.358449	3.25e-06	-0.33344	1.64e-05	0.134109	0.0908942	-0.325019	2.75e-05	-0.180774	0.0221619	-0.147041	0.0635308	0.474656	2.28e-10
E2F3	E2F3	blue	-0.462375	7.5e-10	-0.479758	1.37e-10	-0.296737	0.000138849	0.488463	5.65e-11	-0.335125	1.48e-05	0.411649	6.38e-08	0.0390064	0.624336	-0.0168499	0.832513	0.048885	0.5393	-0.162482	0.0400925	-0.0392745	0.621954	0.186419	0.0182617	0.198429	0.011892
C1GALT1C1	C1GALT1C1	blue	0.460078	9.32e-10	0.745008	1.4e-29	0.584418	4.94e-16	-0.314848	5.01e-05	0.382981	5.78e-07	-0.332262	1.77e-05	-0.242295	0.0020224	-0.216584	0.00594426	0.0730001	0.358948	-0.232364	0.00310916	0.0118638	0.881636	-0.103267	0.193781	0.184023	0.0198373
GSC2	GSC2	blue	0.456803	1.27e-09	0.698247	1.04e-24	0.670082	3.33e-22	-0.241741	0.0020725	0.667061	5.96e-22	-0.39517	2.32e-07	-0.286425	0.0002408	-0.380029	7.17e-07	0.289305	0.000206915	-0.395459	2.27e-07	-0.167052	0.0347422	-0.0229496	0.773305	0.0220182	0.782271
MPI	MPI	blue	0.455681	1.41e-09	0.838831	1.42e-43	0.538684	2.02e-13	-0.72091	6.03e-27	0.69776	1.16e-24	-0.731684	4.34e-28	-0.155484	0.0496154	-0.263344	0.000766724	0.434689	9.28e-09	0.0347785	0.662401	0.278585	0.000360951	0.00222368	0.977736	-0.361388	2.67e-06
PTPRJ	PTPRJ	blue	0.454045	1.64e-09	0.526826	8.31e-13	0.468951	3.99e-10	-0.450889	2.19e-09	0.505989	8.78e-12	-0.572888	2.46e-15	-0.121888	0.12468	-0.18191	0.0213237	0.157267	0.0470265	-0.0936772	0.238703	0.15533	0.0498435	0.000798745	0.992002	-0.325106	2.73e-05
ATP2A1	ATP2A1	blue	0.453682	1.69e-09	0.627713	6.52e-19	0.524929	1.04e-12	-0.568185	4.64e-15	0.615455	4.73e-18	-0.632261	3.06e-19	-0.0597683	0.452797	-0.139953	0.0775475	0.153852	0.0520873	-0.0134413	0.866037	0.270882	0.000531105	0.127513	0.108088	-0.350931	5.37e-06
SP140	SP140	blue	0.452855	1.83e-09	0.769796	1.28e-32	0.46106	8.49e-10	-0.205153	0.0092575	0.208748	0.00807257	-0.151417	0.0559642	-0.312504	5.74e-05	-0.40936	7.66e-08	0.359173	3.1e-06	-0.258403	0.000969765	-0.22203	0.00477591	-0.0233864	0.769111	0.402525	1.32e-07
SLC6A16	SLC6A16	blue	0.449648	2.45e-09	0.876917	3.85e-52	0.619598	2.44e-18	-0.587712	3.09e-16	0.589267	2.47e-16	-0.593031	1.43e-16	-0.167667	0.0340704	-0.307088	7.82e-05	0.273417	0.000468284	-0.107467	0.176174	0.103252	0.193847	0.00815205	0.918511	-0.107415	0.176385
ITGB6	ITGB6	blue	0.448467	2.73e-09	0.456503	1.3e-09	0.24411	0.00186606	-0.339659	1.11e-05	0.241976	0.00205116	-0.254409	0.00116871	-0.0990488	0.212719	-0.0983894	0.215796	0.127259	0.108797	0.0327366	0.681107	0.193952	0.013992	-0.0312679	0.694684	-0.00647936	0.93519
CRYBA4	CRYBA4	blue	0.448432	2.74e-09	0.757477	4.6e-31	0.822766	1.31e-40	-0.362429	2.48e-06	0.58381	5.38e-16	-0.690047	5.98e-24	-0.135855	0.0867279	-0.0559647	0.482116	0.023491	0.768108	-0.40927	7.72e-08	0.131926	0.0963246	-0.0313009	0.694378	-0.140883	0.0755768
BMP2	BMP2	blue	0.448394	2.75e-09	0.89985	8.27e-59	0.589859	2.27e-16	-0.417549	3.95e-08	0.297793	0.000131084	-0.446471	3.27e-09	-0.190677	0.0157275	-0.192392	0.0147965	0.137623	0.0826658	-0.208309	0.00820952	0.0332295	0.676574	-0.0561866	0.480377	0.190776	0.0156721
RNU4-6P	RNU4-6P	blue	-0.446832	3.16e-09	-0.447013	3.11e-09	-0.547615	6.7e-14	0.258715	0.000955594	-0.275157	0.00042923	0.568828	4.26e-15	-0.177298	0.0249047	-0.181879	0.0213463	0.103234	0.193926	0.329265	2.12e-05	-0.147979	0.0618423	-0.092896	0.242659	0.133253	0.0929931
RTL8C	RTL8C	blue	-0.444899	3.77e-09	-0.537121	2.44e-13	-0.377891	8.37e-07	0.368112	1.68e-06	-0.504351	1.05e-11	0.227698	0.00378274	0.0218646	0.783753	0.199153	0.0115796	-0.085608	0.28177	0.048607	0.541613	0.144684	0.0679423	-0.198355	0.0119242	-0.0571343	0.472993
IL18RAP	IL18RAP	blue	0.442185	4.8e-09	0.599239	5.71e-17	0.380137	7.12e-07	-0.648846	1.73e-20	0.648358	1.89e-20	-0.629855	4.57e-19	0.122056	0.124159	-0.0480131	0.546569	0.181649	0.0215141	0.0697106	0.381068	0.141169	0.0749792	0.29257	0.000173882	-0.398402	1.81e-07
AAMDC	AAMDC	blue	0.438351	6.74e-09	0.713525	3.41e-26	0.191482	0.0152843	-0.622713	1.48e-18	0.216795	0.00589451	-0.238347	0.00240453	-0.0968291	0.2232	-0.221683	0.0048437	0.232227	0.00312733	0.310816	6.33e-05	0.210528	0.00753725	0.058781	0.46031	0.128179	0.106245
TRAJ25	TRAJ25	blue	0.437913	7e-09	0.87202	6.88e-51	0.829827	7.12e-42	-0.281483	0.00031121	0.67241	2.12e-22	-0.518191	2.25e-12	-0.36104	2.73e-06	-0.376596	9.19e-07	0.178335	0.0240572	-0.483098	9.8e-11	-0.0482104	0.54492	-0.154474	0.051133	0.0448213	0.57358
USP18	USP18	blue	0.437703	7.13e-09	0.678981	5.77e-23	0.100162	0.2076	-0.587147	3.35e-16	0.148567	0.0608033	-0.205497	0.00913788	-0.124525	0.116674	-0.197134	0.0124689	0.183835	0.0199664	0.320976	3.5e-05	0.255084	0.0011327	0.0284275	0.721215	0.115906	0.144417
GRIK1	GRIK1	blue	0.43562	8.55e-09	0.891542	3.2e-56	0.709039	9.53e-26	-0.559288	1.51e-14	0.638896	9.89e-20	-0.706342	1.75e-25	-0.141187	0.0749411	-0.194842	0.0135506	0.307807	7.51e-05	-0.209556	0.00782552	0.141765	0.0737474	0.0225337	0.777306	-0.185703	0.0187203
C8B	C8B	blue	0.432641	1.11e-08	0.660279	2.15e-21	0.117606	0.138581	-0.576694	1.46e-15	0.165033	0.0370266	-0.258888	0.000947831	-0.0465621	0.55877	-0.273694	0.000461865	0.399693	1.64e-07	0.232997	0.00302665	0.128616	0.105048	0.054212	0.495961	0.081637	0.304772
MRPS28	MRPS28	blue	0.432098	1.16e-08	0.842721	2.42e-44	0.64157	6.23e-20	-0.593427	1.35e-16	0.559215	1.52e-14	-0.719614	8.21e-27	0.0459405	0.564037	-0.073897	0.353058	0.178711	0.0237568	-0.182276	0.0210596	0.023437	0.768625	0.227578	0.00380171	-0.196594	0.0127169
DDR1	DDR1	blue	0.431381	1.23e-08	0.359327	3.07e-06	0.0344444	0.665449	-0.415192	4.79e-08	0.310339	6.5e-05	-0.140326	0.0767515	-0.132745	0.0942568	-0.370724	1.4e-06	0.4399	5.88e-09	0.213151	0.00680565	0.0711234	0.371468	0.125128	0.1149	-0.0734961	0.355684
COMMD5	COMMD5	blue	0.431331	1.24e-08	0.599804	5.25e-17	0.34341	8.76e-06	-0.411471	6.47e-08	0.241046	0.00213686	-0.364232	2.19e-06	-0.0757094	0.341343	-0.129633	0.102305	0.101212	0.202851	-0.0196189	0.805497	0.134331	0.090355	0.00243154	0.975656	0.00492071	0.950758
SETD2	SETD2	blue	0.431178	1.26e-08	0.749984	3.66e-30	0.65658	4.26e-21	-0.204554	0.00946923	0.425143	2.1e-08	-0.338309	1.21e-05	-0.301167	0.000108898	-0.330738	1.94e-05	0.061682	0.438432	-0.399363	1.68e-07	-0.104415	0.188847	-0.125308	0.114375	0.206652	0.00874599
CCDC144A	CCDC144A	blue	-0.429787	1.42e-08	-0.737495	9.95e-29	-0.612242	7.83e-18	0.491834	3.98e-11	-0.669929	3.43e-22	0.606678	1.85e-17	0.101382	0.202086	0.200399	0.0110591	-0.281025	0.000318635	0.197942	0.012106	-0.043798	0.58237	-0.0938282	0.237944	0.207769	0.00838105
DYRK1B	DYRK1B	blue	0.429599	1.44e-08	0.573099	2.39e-15	0.531013	5.07e-13	-0.311388	6.12e-05	0.244535	0.00183101	-0.575094	1.82e-15	-0.103065	0.194659	-0.00216052	0.978368	0.0441548	0.579298	-0.250151	0.00142147	0.210383	0.00757944	-0.242019	0.00204727	-0.141995	0.0732758
MED23	MED23	blue	-0.428094	1.63e-08	-0.624254	1.15e-18	-0.319359	3.85e-05	0.663734	1.12e-21	-0.448856	2.63e-09	0.506532	8.27e-12	0.061611	0.438961	0.140693	0.0759767	-0.236332	0.00262373	-0.23216	0.00313621	-0.238936	0.00234362	0.0386844	0.627202	0.281328	0.000313702
TRIM32	TRIM32	blue	0.427632	1.7e-08	0.610891	9.67e-18	0.670619	3e-22	-0.278805	0.000356919	0.457529	1.18e-09	-0.479117	1.46e-10	-0.149524	0.0591415	-0.135952	0.0865011	0.0627308	0.430671	-0.334194	1.57e-05	0.122075	0.124101	-0.0410497	0.606282	-0.0578902	0.467147
CDH2	CDH2	blue	0.425137	2.1e-08	0.750491	3.19e-30	0.386454	4.48e-07	-0.728165	1.04e-27	0.41769	3.9e-08	-0.687604	9.95e-24	0.00738545	0.926151	-0.0445457	0.575941	0.198519	0.0118529	0.14083	0.0756883	0.370178	1.45e-06	0.100632	0.205463	-0.325184	2.72e-05
SULT1B1	SULT1B1	blue	-0.424431	2.23e-08	-0.50577	8.99e-12	-0.378151	8.22e-07	0.340498	1.05e-05	-0.344723	8.05e-06	0.269574	0.000566465	0.00986077	0.901509	0.0186654	0.814776	-0.0182576	0.818752	0.0337233	0.672043	-0.193821	0.0140582	-0.116536	0.142235	-0.044089	0.579864
PRS	PRS	blue	-0.421421	2.87e-08	-0.77924	7.03e-34	-0.739568	5.83e-29	0.541502	1.43e-13	-0.746882	8.47e-30	0.812696	6.75e-39	0.0352774	0.657862	0.11334	0.153576	-0.153789	0.0521847	0.274471	0.000444264	-0.155594	0.0494515	-0.142535	0.0721779	0.343136	8.91e-06
COL1A1	COL1A1	blue	0.421357	2.88e-08	0.799146	9.45e-37	0.555477	2.47e-14	-0.579671	9.63e-16	0.46002	9.37e-10	-0.645357	3.21e-20	-0.193495	0.0142235	-0.175349	0.0265667	0.320879	3.52e-05	-0.0589231	0.459225	0.414878	4.91e-08	-0.150323	0.057784	-0.202727	0.0101416
CD151	CD151	blue	-0.421045	2.96e-08	-0.709885	7.86e-26	-0.636457	1.5e-19	0.542187	1.31e-13	-0.568049	4.73e-15	0.685342	1.59e-23	-0.0549606	0.490022	0.0484009	0.54333	-0.102097	0.198909	0.1736	0.0281372	-0.187814	0.0173949	-0.173054	0.0286441	0.223051	0.00458136
IGLV3-16	IGLV3-16	blue	0.420734	3.03e-08	0.660131	2.21e-21	0.401055	1.48e-07	-0.424729	2.17e-08	0.265894	0.000677984	-0.369489	1.52e-06	-0.0548878	0.490598	-0.182214	0.0211043	0.254856	0.00114475	-0.0646626	0.416584	-0.0146784	0.853839	0.0323177	0.68497	0.0656202	0.409702
SYNGR2	SYNGR2	blue	0.420597	3.07e-08	0.781938	2.99e-34	0.734854	1.95e-28	-0.312393	5.78e-05	0.664377	9.94e-22	-0.489869	4.89e-11	-0.368805	1.6e-06	-0.412443	5.98e-08	0.241571	0.00208804	-0.359131	3.11e-06	-0.119026	0.133846	-0.145448	0.0664859	-0.0400351	0.615218
CD5L	CD5L	blue	0.41895	3.52e-08	0.759795	2.38e-31	0.712013	4.83e-26	-0.265309	0.00069746	0.529947	5.75e-13	-0.440481	5.58e-09	-0.28781	0.000223913	-0.35354	4.52e-06	0.206061	0.00894464	-0.400438	1.55e-07	-0.047725	0.548982	-0.0791323	0.319899	0.0846472	0.287225
SPEG	SPEG	blue	-0.416466	4.31e-08	-0.726313	1.64e-27	-0.718684	1.02e-26	0.552841	3.46e-14	-0.69576	1.78e-24	0.791287	1.4e-35	-0.134295	0.0904415	-0.079459	0.317899	-0.0558413	0.483083	0.247879	0.00157586	-0.199641	0.0113732	-0.255578	0.00110694	0.342928	9.03e-06
GLUD2	GLUD2	blue	0.416451	4.32e-08	0.66575	7.66e-22	0.336796	1.33e-05	-0.731999	4.01e-28	0.599536	5.46e-17	-0.620821	2.01e-18	-0.077899	0.327523	-0.171564	0.0300652	0.223949	0.0044162	0.209572	0.00782069	0.359597	3.01e-06	0.129863	0.101691	-0.38486	5.04e-07
IGLV3-1	IGLV3-1	blue	0.415339	4.73e-08	0.804415	1.45e-37	0.568671	4.35e-15	-0.340021	1.09e-05	0.391035	3.18e-07	-0.295048	0.00015217	-0.160162	0.043062	-0.318094	4.15e-05	0.150812	0.0569638	-0.252443	0.00127984	-0.0718634	0.3665	0.027134	0.73341	0.263015	0.000778909
FGF23	FGF23	blue	-0.415067	4.83e-08	-0.786329	7.24e-35	-0.685892	1.42e-23	0.36826	1.66e-06	-0.494594	2.98e-11	0.58047	8.62e-16	-0.0220903	0.781576	0.0939891	0.237136	-0.142072	0.073118	0.388104	3.96e-07	0.0345003	0.664938	-0.145438	0.0665057	-0.00701416	0.929854
CIB2	CIB2	blue	0.41443	5.09e-08	0.748136	6.05e-30	0.591138	1.88e-16	-0.566709	5.66e-15	0.743626	2.02e-29	-0.676043	1.04e-22	-0.138147	0.0814911	-0.198674	0.0117856	0.244754	0.00181324	-0.0994551	0.21084	0.0503759	0.526985	0.0803457	0.312511	-0.334368	1.55e-05
IGKV3-7	IGKV3-7	blue	0.413448	5.51e-08	0.761971	1.28e-31	0.273432	0.000467953	-0.575109	1.81e-15	0.142376	0.0725002	-0.411731	6.34e-08	0.021782	0.78455	-0.0395353	0.619641	0.161327	0.0415483	0.122825	0.121789	0.160098	0.043147	0.0804947	0.311612	0.0788943	0.321361
TRAV26-1	TRAV26-1	blue	0.413196	5.63e-08	0.719557	8.32e-27	0.440749	5.45e-09	-0.55342	3.21e-14	0.554042	2.97e-14	-0.411191	6.62e-08	-0.283017	0.000287543	-0.430436	1.34e-08	0.328042	2.29e-05	0.0822315	0.301252	0.199991	0.0112275	-0.0961267	0.226591	-0.13583	0.0867857
ACTC1	ACTC1	blue	0.409805	7.4e-08	0.803612	1.94e-37	0.630153	4.35e-19	-0.544993	9.29e-14	0.704189	2.83e-25	-0.635242	1.85e-19	-0.127164	0.109065	-0.212373	0.0070158	0.178488	0.0239343	-0.16473	0.0373802	0.124088	0.11797	0.0273353	0.731508	-0.226943	0.00390331
FPGT	FPGT	blue	0.409769	7.42e-08	0.401539	1.42e-07	0.136793	0.0845519	-0.0854195	0.282835	-0.162881	0.0395987	0.168574	0.0330997	-0.307631	7.59e-05	-0.276226	0.00040675	0.147264	0.0631274	0.01832	0.818143	0.132389	0.0951519	-0.359228	3.09e-06	0.487842	6.03e-11
NXT1	NXT1	blue	0.40822	8.39e-08	0.789312	2.71e-35	0.312631	5.7e-05	-0.743491	2.09e-29	0.407711	8.74e-08	-0.513548	3.8e-12	-0.0597427	0.452991	-0.227058	0.00388477	0.345886	7.47e-06	0.223107	0.00457094	0.458939	1.04e-09	0.114184	0.150518	-0.151306	0.0561472
HNRNPH1	HNRNPH1	blue	0.406167	9.88e-08	0.858154	1.31e-47	0.790485	1.83e-35	-0.418477	3.66e-08	0.479445	1.42e-10	-0.650344	1.32e-20	-0.144874	0.0675781	-0.166697	0.035135	0.151187	0.056344	-0.348448	6.32e-06	-0.0356019	0.654916	-0.0127147	0.873216	-0.0295683	0.710517
HMGN1	HMGN1	blue	0.405544	1.04e-07	0.775997	1.93e-33	0.580971	8.03e-16	-0.526444	8.69e-13	0.440369	5.64e-09	-0.586168	3.85e-16	-0.125575	0.113597	-0.239653	0.00227143	0.159945	0.0433492	-0.106886	0.178538	0.206435	0.00881824	-0.0317782	0.689956	-0.122931	0.121466
KDM5A	KDM5A	blue	0.404444	1.13e-07	0.531704	4.67e-13	0.476431	1.91e-10	-0.610774	9.85e-18	0.590602	2.03e-16	-0.723848	2.98e-27	0.0758437	0.340485	-0.043841	0.582	0.154732	0.0507408	0.0031764	0.968202	0.221968	0.00478794	0.113495	0.153012	-0.480826	1.23e-10
IGLVI-56	IGLVI-56	blue	0.403632	1.21e-07	0.704939	2.39e-25	0.66692	6.13e-22	-0.496791	2.36e-11	0.678924	5.84e-23	-0.695715	1.8e-24	-0.11115	0.161734	-0.219742	0.00523896	0.191936	0.0150389	-0.228258	0.00369548	0.0822556	0.30111	-0.0541737	0.496266	-0.307317	7.72e-05
RAP2A	RAP2A	blue	0.403624	1.21e-07	0.755632	7.71e-31	0.59986	5.2e-17	-0.3225	3.2e-05	0.221206	0.00493829	-0.371756	1.3e-06	-0.213937	0.00659935	-0.204609	0.00944956	-0.00122841	0.9877	-0.218731	0.00545624	0.078925	0.321172	-0.186276	0.0183523	0.16889	0.0327674
CXCL5	CXCL5	blue	-0.403424	1.23e-07	-0.609663	1.17e-17	-0.319279	3.87e-05	0.548417	6.06e-14	-0.38804	3.98e-07	0.433637	1.02e-08	-0.0572872	0.471807	-0.0280735	0.724546	-0.0042695	0.957268	-0.0829159	0.297233	-0.3445	8.17e-06	-0.149153	0.0597809	0.123158	0.120774
ETS2	ETS2	blue	0.402683	1.3e-07	0.482998	9.9e-11	0.299487	0.000119465	-0.376523	9.24e-07	0.283615	0.000278776	-0.448649	2.68e-09	-0.00385275	0.961436	-0.0828808	0.297438	0.253862	0.00119871	-0.0659863	0.407089	0.00692476	0.930746	0.119223	0.133201	-0.178438	0.0239747
SALL2	SALL2	blue	0.402389	1.33e-07	0.53257	4.21e-13	0.490341	4.65e-11	-0.345777	7.52e-06	0.597276	7.65e-17	-0.477475	1.72e-10	-0.193397	0.0142736	-0.155916	0.0489772	0.0551417	0.488591	-0.15828	0.0456059	0.0847163	0.28683	-0.0350287	0.660123	-0.264639	0.000720401
GTF2H1	GTF2H1	blue	-0.399687	1.64e-07	-0.785875	8.39e-35	-0.558438	1.68e-14	0.550914	4.42e-14	-0.335559	1.44e-05	0.642429	5.36e-20	-0.188234	0.0171411	-0.06081	0.444946	-0.035506	0.655786	0.135533	0.0874842	-0.0765103	0.336246	-0.20206	0.0103975	0.0731297	0.358093
NR4A3	NR4A3	blue	0.398772	1.76e-07	0.570757	3.28e-15	0.385211	4.91e-07	-0.374917	1.04e-06	0.333599	1.63e-05	-0.35109	5.32e-06	-0.156296	0.048421	-0.182009	0.0212524	0.100523	0.205958	-0.037967	0.633608	0.00561983	0.943773	-0.0847857	0.286435	-0.0306332	0.700582
TRBJ1-3	TRBJ1-3	blue	0.398621	1.78e-07	0.771141	8.53e-33	0.750637	3.07e-30	-0.238817	0.00235582	0.646851	2.47e-20	-0.483668	9.24e-11	-0.344802	8.01e-06	-0.433363	1.04e-08	0.272073	0.00050069	-0.456444	1.31e-09	-0.151587	0.0556862	-0.10272	0.196165	-0.0137389	0.863099
CRHR1	CRHR1	blue	-0.397556	1.94e-07	-0.6738	1.61e-22	-0.710546	6.76e-26	0.269275	0.000574857	-0.63301	2.69e-19	0.568878	4.23e-15	0.252317	0.00128728	0.212906	0.00687122	-0.0947653	0.233268	0.415725	4.58e-08	-0.110635	0.163696	0.0926722	0.2438	0.170516	0.0311008
RRS1	RRS1	blue	0.396919	2.03e-07	0.576079	1.59e-15	0.381331	6.53e-07	-0.452762	1.84e-09	0.416563	4.28e-08	-0.414776	4.95e-08	-0.00166146	0.983364	-0.0547702	0.491529	0.0899175	0.25816	-0.0110471	0.889731	-0.0199092	0.802677	0.0963557	0.225482	-0.0970076	0.222344
PIK3CG	PIK3CG	blue	0.396646	2.08e-07	0.459177	1.01e-09	0.346225	7.31e-06	-0.550535	4.64e-14	0.487429	6.29e-11	-0.632624	2.87e-19	0.068747	0.387702	-0.0373694	0.638964	0.26683	0.000647842	0.0283671	0.721783	0.198875	0.0116986	0.17094	0.0306788	-0.429131	1.5e-08
EDAR	EDAR	blue	0.396388	2.12e-07	0.674921	1.29e-22	0.67357	1.69e-22	-0.266366	0.000662615	0.603661	2.94e-17	-0.446894	3.15e-09	-0.374911	1.04e-06	-0.360294	2.87e-06	0.185361	0.0189434	-0.310692	6.37e-05	-0.000565196	0.994341	-0.22749	0.00381566	-0.036119	0.650233
SLC13A1	SLC13A1	blue	0.395797	2.21e-07	0.441387	5.15e-09	0.262886	0.00078373	-0.313821	5.32e-05	0.215286	0.00625766	-0.286949	0.000234272	0.0887284	0.264535	0.0207687	0.794344	0.029595	0.710267	-0.0183944	0.817417	-0.0799334	0.315009	0.155593	0.0494528	0.0294259	0.71185
SLC4A2	SLC4A2	blue	-0.394514	2.44e-07	-0.459156	1.02e-09	-0.383967	5.38e-07	0.337483	1.28e-05	-0.287985	0.000221852	0.389487	3.57e-07	0.0688812	0.386774	0.158583	0.0451885	-0.200424	0.0110489	0.111309	0.161131	-0.363206	2.35e-06	-0.0410177	0.606563	0.130768	0.0993093
DIAPH2	DIAPH2	blue	-0.394426	2.46e-07	-0.597528	7.37e-17	-0.118319	0.136188	0.602254	3.63e-17	-0.187961	0.0173054	0.238922	0.00234507	-0.146829	0.0639182	0.0743316	0.350227	-0.184556	0.0194771	-0.30163	0.000106141	-0.0521486	0.512528	-0.262834	0.000785709	-0.126492	0.110963
TMEM87A	TMEM87A	blue	0.393853	2.57e-07	0.360166	2.9e-06	0.300244	0.000114585	-0.123122	0.120882	0.091529	0.249691	-0.230383	0.00338064	-0.0939731	0.237216	-0.0632879	0.426581	0.0257667	0.746374	-0.188119	0.0172099	-0.07951	0.317587	0.0349975	0.660407	0.0294317	0.711796
ARHGAP26	ARHGAP26	blue	0.39292	2.76e-07	0.571562	2.94e-15	0.401935	1.38e-07	-0.411651	6.38e-08	0.517934	2.32e-12	-0.418679	3.6e-08	-0.082144	0.301769	-0.120851	0.127944	0.101766	0.200374	-0.0529035	0.506434	0.0811197	0.307858	0.0656852	0.409237	-0.120592	0.128771
OFC2	OFC2	blue	0.392724	2.8e-07	0.372653	1.22e-06	0.34819	6.43e-06	-0.277906	0.000373622	0.265455	0.000692526	-0.413848	5.34e-08	0.0600343	0.450785	0.12632	0.111454	-0.170688	0.030929	-0.139111	0.0793661	0.184971	0.0192003	0.148473	0.0609677	-0.15973	0.0436355
ALG6	ALG6	blue	0.39264	2.82e-07	0.784659	1.25e-34	0.667915	5.06e-22	-0.38634	4.52e-07	0.379896	7.24e-07	-0.609058	1.28e-17	-0.105585	0.183914	-0.0985874	0.214868	0.164908	0.0371717	-0.293671	0.000163904	-0.0276315	0.728711	-0.152942	0.0535087	-0.0597112	0.45323
ACTBP9	ACTBP9	blue	0.391735	3.02e-07	0.518446	2.19e-12	0.410868	6.79e-08	-0.260777	0.000866726	0.279242	0.000349068	-0.379893	7.25e-07	-0.0941841	0.23616	-0.0992589	0.211746	0.110985	0.162361	-0.177538	0.0247068	0.000237687	0.99762	-0.0361166	0.650255	0.00308609	0.969105
ORM1	ORM1	blue	-0.390975	3.19e-07	-0.706134	1.83e-25	-0.415353	4.72e-08	0.734722	2.02e-28	-0.490961	4.36e-11	0.562412	1e-14	-0.108654	0.171422	0.0619341	0.43656	-0.154547	0.0510226	-0.200677	0.0109457	-0.246617	0.00166807	-0.149863	0.0585614	0.203267	0.00993862
INSL3	INSL3	blue	-0.389505	3.57e-07	-0.542611	1.25e-13	-0.376254	9.42e-07	0.239357	0.00230099	-0.257523	0.00101071	0.256332	0.00106871	0.299027	0.000122519	0.336053	1.4e-05	-0.193847	0.0140452	0.123972	0.118317	-0.0658202	0.408273	0.2583	0.000974479	-0.0740257	0.352218
ASS1	ASS1	blue	0.388796	3.76e-07	0.492442	3.74e-11	0.462188	7.63e-10	-0.102011	0.19929	0.308931	7.05e-05	-0.202995	0.0100405	-0.320537	3.59e-05	-0.331776	1.82e-05	0.213368	0.00674823	-0.294988	0.000152666	-0.0451323	0.57092	-0.227647	0.00379075	0.0940499	0.236831
CALM3	CALM3	blue	0.388226	3.92e-07	0.566919	5.5e-15	0.56991	3.68e-15	-0.291379	0.000185315	0.423934	2.32e-08	-0.535251	3.06e-13	-0.118324	0.136172	0.0363379	0.648254	-0.0209975	0.79213	-0.26556	0.000689033	0.201965	0.0104343	-0.204294	0.00956239	-0.123657	0.119262
IGHD2OR15-2A	IGHD2OR15-2A	blue	0.386354	4.51e-07	0.746282	9.95e-30	0.285608	0.00025132	-0.568523	4.44e-15	0.199922	0.0112561	-0.349982	5.72e-06	-0.139656	0.0781851	-0.242667	0.00198947	0.170811	0.0308065	0.154927	0.0504476	0.0809157	0.309079	-0.0167917	0.833082	0.0955299	0.229501
SCT	SCT	blue	0.385911	4.66e-07	0.790796	1.65e-35	0.727206	1.32e-27	-0.244195	0.00185897	0.573922	2.13e-15	-0.42625	1.91e-08	-0.24488	0.00180312	-0.331972	1.8e-05	0.235123	0.0027638	-0.435141	8.92e-09	-0.243813	0.00189084	-0.101087	0.20341	0.109627	0.167594
PARN	PARN	blue	0.385391	4.84e-07	0.68348	2.32e-23	0.411362	6.53e-08	-0.615663	4.57e-18	0.575065	1.82e-15	-0.601127	4.3e-17	-0.0911655	0.251584	-0.141513	0.0742663	0.281331	0.000313656	0.0636684	0.4238	0.174052	0.0277241	0.0926347	0.243992	-0.307957	7.45e-05
ALAS1	ALAS1	blue	0.385379	4.85e-07	0.71225	4.58e-26	0.656625	4.22e-21	-0.0761192	0.338729	0.272843	0.000481881	-0.241271	0.00211582	-0.344157	8.35e-06	-0.367496	1.75e-06	0.152746	0.0538201	-0.466287	5.16e-10	-0.129773	0.10193	-0.193	0.0144782	0.309829	6.69e-05
GTF2F2P1	GTF2F2P1	blue	0.384282	5.26e-07	0.336787	1.33e-05	0.13892	0.0797829	-0.0897175	0.259224	-0.020171	0.800136	0.0482625	0.544485	-0.227861	0.00375714	-0.263255	0.000770004	0.158126	0.0458201	-0.0307783	0.699233	-0.115122	0.147171	-0.300074	0.000115665	0.284534	0.000265784
HRH3	HRH3	blue	0.383875	5.42e-07	0.465098	5.78e-10	0.274999	0.000432651	-0.430864	1.29e-08	0.166549	0.0352994	-0.43518	8.89e-09	0.146537	0.0644545	0.0483626	0.54365	-0.0119065	0.881213	0.0195043	0.80661	0.103249	0.193862	0.144577	0.0681482	-0.133693	0.0919085
ATP11B	ATP11B	blue	0.383608	5.52e-07	0.678188	6.77e-23	0.546124	8.07e-14	-0.322574	3.18e-05	0.384213	5.28e-07	-0.396345	2.12e-07	-0.135681	0.0871341	-0.261642	0.000831767	0.124966	0.115373	-0.256446	0.00106302	-0.110524	0.164123	0.00932505	0.906835	0.0761581	0.338481
CREB1	CREB1	blue	0.383218	5.68e-07	0.562848	9.45e-15	0.555886	2.34e-14	-0.215844	0.00612114	0.392425	2.86e-07	-0.344593	8.12e-06	-0.262031	0.000816448	-0.262546	0.000796592	0.0903579	0.255826	-0.2915	0.000184121	0.104829	0.187092	-0.118931	0.134161	0.0280109	0.725135
CYP2A13	CYP2A13	blue	-0.382178	6.13e-07	-0.51365	3.76e-12	-0.21679	0.00589578	0.509043	6.27e-12	-0.292787	0.000171875	0.354409	4.27e-06	0.0173689	0.827433	0.0913547	0.250597	-0.109547	0.167908	-0.182817	0.0206744	-0.169213	0.0324303	0.0596492	0.4537	0.0914535	0.250083
MAPK8IP3	MAPK8IP3	blue	0.380399	6.98e-07	0.781467	3.47e-34	0.570038	3.62e-15	-0.560883	1.22e-14	0.534027	3.54e-13	-0.617569	3.38e-18	-0.180547	0.0223324	-0.273069	0.000476499	0.247446	0.00160695	-0.0959641	0.227382	0.273809	0.000459214	-0.0629149	0.429317	-0.196976	0.0125412
FCAR	FCAR	blue	0.379557	7.42e-07	0.726981	1.39e-27	0.37177	1.3e-06	-0.630015	4.45e-19	0.549685	5.16e-14	-0.458675	1.06e-09	-0.216629	0.0059335	-0.381206	6.59e-07	0.401684	1.41e-07	0.159667	0.0437203	0.262871	0.000784322	-0.0391709	0.622875	-0.167748	0.0339825
UHRF1	UHRF1	blue	0.378767	7.86e-07	0.693001	3.21e-24	0.612236	7.84e-18	-0.291069	0.000188408	0.354141	4.34e-06	-0.451991	1.98e-09	-0.224414	0.00433273	-0.216365	0.00599612	0.118141	0.136784	-0.280514	0.000327088	0.067895	0.393625	-0.296651	0.0001395	0.0540217	0.497477
HLA-DRB4	HLA-DRB4	blue	0.378013	8.3e-07	0.605311	2.28e-17	0.543922	1.06e-13	-0.573367	2.3e-15	0.668329	4.68e-22	-0.698191	1.05e-24	-0.117183	0.140017	-0.258123	0.000982646	0.362239	2.51e-06	-0.0504384	0.526471	0.172777	0.0289039	-0.00441132	0.95585	-0.435892	8.35e-09
FAF1	FAF1	blue	-0.377987	8.32e-07	-0.668692	4.36e-22	-0.555224	2.55e-14	0.454468	1.57e-09	-0.601568	4.03e-17	0.638465	1.06e-19	0.178023	0.0243101	0.188105	0.0172186	-0.190019	0.0160978	0.165816	0.0361258	-0.230006	0.00343476	0.0393792	0.621025	0.299223	0.00012121
HMG20A	HMG20A	blue	0.377717	8.48e-07	0.755781	7.4e-31	0.677633	7.56e-23	-0.521427	1.55e-12	0.563764	8.37e-15	-0.702327	4.27e-25	-0.00339589	0.966006	-0.0608915	0.444334	0.16499	0.0370767	-0.191487	0.0152814	0.0808099	0.309714	0.0937754	0.238208	-0.235078	0.00276923
ARHGEF9	ARHGEF9	blue	0.375745	9.77e-07	0.739278	6.28e-29	0.37977	7.31e-07	-0.435244	8.84e-09	0.159966	0.0433221	-0.31135	6.14e-05	-0.20352	0.0098449	-0.265312	0.000697359	0.216858	0.00587974	0.00909795	0.909094	0.120613	0.128703	-0.1516	0.0556647	0.159947	0.0433468
SYNRG	SYNRG	blue	0.375621	9.86e-07	0.824494	6.51e-41	0.523652	1.2e-12	-0.505382	9.38e-12	0.392333	2.88e-07	-0.48696	6.6e-11	-0.132148	0.0957613	-0.233667	0.00294154	0.21428	0.00651086	-0.100607	0.205577	0.0683191	0.390669	-0.0336715	0.672518	0.00590376	0.940937
HMBS	HMBS	blue	0.373607	1.14e-06	0.773558	4.09e-33	0.633586	2.44e-19	-0.201739	0.0105223	0.37757	8.57e-07	-0.341306	1e-05	-0.357937	3.37e-06	-0.396406	2.11e-07	0.307415	7.68e-05	-0.38645	4.48e-07	-0.0834173	0.294312	-0.167097	0.0346928	0.196797	0.012623
CALM2P3	CALM2P3	blue	0.37337	1.16e-06	0.490623	4.52e-11	0.075412	0.343248	-0.377815	8.42e-07	-0.131972	0.0962065	-0.165787	0.0361593	0.0911229	0.251807	0.0800885	0.314068	0.057386	0.471042	0.178751	0.0237249	-0.029608	0.710146	-0.0542416	0.495726	0.223953	0.00441553
H1-0	H1-0	blue	0.372607	1.22e-06	0.259238	0.000932318	0.121457	0.126031	-0.338338	1.21e-05	0.300629	0.00011218	-0.222878	0.00461387	-0.0842141	0.289708	-0.144289	0.0687044	0.0877761	0.269716	0.115295	0.14656	0.38501	4.98e-07	-0.117969	0.137361	-0.158161	0.0457715
SLC35D1	SLC35D1	blue	0.370283	1.44e-06	0.415764	4.57e-08	0.11709	0.140334	-0.157967	0.0460404	0.109198	0.169273	0.0473835	0.551848	-0.274866	0.000435554	-0.393437	2.65e-07	0.519016	2.05e-12	-0.00774967	0.92252	-0.0358381	0.652775	-0.0992991	0.21156	0.30047	0.000113169
GSTM2	GSTM2	blue	0.369745	1.49e-06	0.873093	3.69e-51	0.725562	1.97e-27	-0.46981	3.67e-10	0.674638	1.37e-22	-0.613562	6.37e-18	-0.193911	0.0140127	-0.326332	2.54e-05	0.233035	0.00302176	-0.293798	0.000162789	0.0438375	0.582029	-0.0481011	0.545834	-0.0975994	0.219522
HMGN2P12	HMGN2P12	blue	0.369212	1.55e-06	0.629572	4.79e-19	0.5254	9.81e-13	-0.374706	1.05e-06	0.510044	5.62e-12	-0.505222	9.54e-12	-0.190548	0.0157992	-0.208231	0.00823424	0.14376	0.0697378	-0.195989	0.0129995	0.0754022	0.343312	-0.0111395	0.888814	-0.148414	0.0610723
ADM	ADM	blue	0.368777	1.6e-06	0.719507	8.42e-27	0.602486	3.51e-17	-0.505567	9.19e-12	0.441395	5.15e-09	-0.700569	6.28e-25	-0.0940102	0.23703	-0.0636775	0.423734	0.119757	0.131458	-0.145702	0.0660069	0.170304	0.0313145	-0.105392	0.184721	-0.252872	0.00125478
CCDC59	CCDC59	blue	0.368283	1.66e-06	0.599214	5.73e-17	0.268548	0.000595721	-0.241375	0.00210618	-0.0190785	0.810753	-0.0831251	0.296012	-0.162388	0.0402087	-0.145151	0.0670494	0.0485889	0.541764	-0.0294773	0.711369	0.0246181	0.75732	-0.0897734	0.258927	0.349542	5.89e-06
CHTOP	CHTOP	blue	-0.368116	1.68e-06	-0.564096	8.01e-15	-0.419278	3.42e-08	0.441398	5.15e-09	-0.463803	6.55e-10	0.508627	6.57e-12	0.213264	0.00677565	0.189603	0.0163356	-0.223863	0.00443173	0.0200863	0.800958	-0.237581	0.00248582	0.0709883	0.37238	0.227428	0.00382553
NF2	NF2	blue	0.367573	1.74e-06	0.671534	2.51e-22	0.372379	1.24e-06	-0.329623	2.08e-05	0.0956952	0.228693	-0.223714	0.00445897	-0.126278	0.111574	-0.167683	0.0340527	0.153957	0.0519248	-0.0484392	0.543011	-0.0461173	0.562537	-0.033319	0.675751	0.274145	0.000451565
GK3P	GK3P	blue	-0.367455	1.75e-06	-0.495586	2.69e-11	-0.440746	5.45e-09	0.408766	8.04e-08	-0.494885	2.89e-11	0.614648	5.37e-18	-0.0438296	0.582098	-0.106048	0.181988	-0.0204848	0.797094	0.119847	0.131168	-0.146759	0.0640472	-0.0725479	0.361941	0.359549	3.02e-06
SPTBN2	SPTBN2	blue	0.365992	1.94e-06	0.674774	1.33e-22	0.547924	6.44e-14	-0.581759	7.19e-16	0.652236	9.4e-21	-0.685989	1.39e-23	-0.0625095	0.432302	-0.165402	0.0365999	0.143596	0.0700614	-0.0569539	0.474393	0.146317	0.0648611	0.0179056	0.822188	-0.36477	2.11e-06
CCK	CCK	blue	0.364067	2.22e-06	0.593958	1.25e-16	0.45811	1.12e-09	-0.176496	0.0255778	0.372065	1.27e-06	-0.23244	0.00309921	-0.324317	2.87e-05	-0.387042	4.29e-07	0.188202	0.0171603	-0.286015	0.000246026	-0.0128266	0.87211	-0.0420853	0.597221	0.13359	0.0921616
PAK2	PAK2	blue	0.363194	2.36e-06	0.821531	2.16e-40	0.637823	1.19e-19	-0.755724	7.52e-31	0.718199	1.15e-26	-0.84247	2.71e-44	0.015146	0.849237	-0.0660363	0.406733	0.170653	0.0309643	-0.00203462	0.979629	0.321597	3.37e-05	0.165151	0.0368888	-0.425582	2.02e-08
RUNX2	RUNX2	blue	-0.363165	2.36e-06	-0.572116	2.73e-15	-0.408312	8.33e-08	0.431577	1.21e-08	-0.24931	0.00147696	0.380845	6.76e-07	0.0657592	0.408709	0.141377	0.0745472	-0.157068	0.0473098	-0.000512105	0.994872	-0.235192	0.00275567	-0.0220914	0.781566	0.0222901	0.779651
CDK4	CDK4	blue	0.363116	2.37e-06	0.678197	6.76e-23	0.474796	2.25e-10	-0.585315	4.35e-16	0.583038	6.01e-16	-0.648818	1.74e-20	-0.0423785	0.594666	-0.208977	0.00800192	0.286981	0.000233884	-0.0381902	0.631612	0.163135	0.0392874	0.112708	0.155899	-0.318285	4.1e-05
HACD1	HACD1	blue	0.363036	2.38e-06	0.77366	3.97e-33	0.779239	7.03e-34	-0.310308	6.51e-05	0.535666	2.91e-13	-0.569989	3.64e-15	-0.182765	0.0207113	-0.189414	0.0164448	0.0861666	0.27863	-0.405643	1.03e-07	-0.0192647	0.808941	-0.102668	0.196396	-0.00688008	0.931192
CARD8	CARD8	blue	-0.361952	2.56e-06	-0.32332	3.04e-05	-0.018596	0.815452	0.379749	7.32e-07	0.000651975	0.993472	0.0888296	0.263988	-0.235594	0.00270848	-0.141096	0.0751327	0.130283	0.100579	-0.259551	0.000918615	0.158077	0.0458872	-0.318931	3.95e-05	-0.150968	0.0567056
NUDCP1	NUDCP1	blue	-0.359662	3e-06	-0.735827	1.52e-28	-0.591928	1.68e-16	0.574973	1.85e-15	-0.439953	5.85e-09	0.792495	9.33e-36	-0.1778	0.0244914	-0.137009	0.084059	-0.00202252	0.97975	0.157959	0.0460519	-0.251207	0.00135454	-0.102766	0.195966	0.292178	0.000177574
TRBV12-4	TRBV12-4	blue	0.35957	3.02e-06	0.735942	1.48e-28	0.710725	6.49e-26	-0.0843427	0.288969	0.50013	1.66e-11	-0.298308	0.000127442	-0.439341	6.17e-09	-0.424056	2.3e-08	0.160112	0.0431291	-0.506721	8.1e-12	-0.223781	0.00444665	-0.182474	0.0209178	0.213815	0.00663102
LPCAT3	LPCAT3	blue	0.359226	3.09e-06	0.4353	8.8e-09	-0.00328254	0.96714	-0.258748	0.000954137	-0.00701067	0.929889	0.00688158	0.931177	-0.256828	0.0010442	-0.365606	1.99e-06	0.473971	2.44e-10	0.160672	0.0423943	0.0144994	0.855601	-0.0574274	0.470722	0.251772	0.00131993
PFDN2	PFDN2	blue	0.35859	3.22e-06	0.768352	1.97e-32	0.550933	4.41e-14	-0.297715	0.000131637	0.356404	3.73e-06	-0.343035	8.97e-06	-0.254487	0.00116449	-0.317818	4.22e-05	0.0959685	0.22736	-0.258319	0.000973617	0.0164544	0.836388	-0.100309	0.206931	0.161548	0.0412666
NR1I4	NR1I4	blue	-0.358462	3.25e-06	-0.52343	1.23e-12	-0.167314	0.0344543	0.407111	9.17e-08	-0.126642	0.110538	0.235977	0.00266421	0.143016	0.0712119	0.223252	0.00454396	-0.414562	5.04e-08	-0.144551	0.0681976	-0.10778	0.174914	0.166773	0.035051	-0.0503122	0.527508
CCNA2	CCNA2	blue	0.358059	3.34e-06	0.691482	4.42e-24	0.556744	2.1e-14	-0.269098	0.000579879	0.446044	3.4e-09	-0.249356	0.00147388	-0.328567	2.22e-05	-0.424762	2.17e-08	0.149596	0.0590178	-0.234415	0.00284901	-0.0703175	0.376926	-0.111842	0.159122	0.191204	0.015436
GSTA4	GSTA4	blue	0.357001	3.59e-06	0.438002	6.95e-09	0.227395	0.00383069	-0.239328	0.00230391	0.122687	0.122211	-0.174345	0.0274589	0.0591694	0.457346	-0.0198417	0.803333	0.0481065	0.545788	-0.0709887	0.372377	-0.0449416	0.57255	0.215876	0.00611343	0.133536	0.0922956
H4C12	H4C12	blue	-0.356061	3.82e-06	-0.585547	4.21e-16	-0.634672	2.03e-19	0.527447	7.73e-13	-0.628261	5.95e-19	0.747899	6.44e-30	-0.167102	0.0346866	-0.100508	0.206024	-0.0273111	0.731737	0.161873	0.0408551	-0.246827	0.00165244	-0.270286	0.000546968	0.405078	1.08e-07
NCAPH2	NCAPH2	blue	-0.355718	3.91e-06	-0.426544	1.86e-08	-0.317581	4.28e-05	0.328625	2.21e-05	-0.320876	3.52e-05	0.348813	6.17e-06	0.220396	0.00510265	0.221386	0.00490249	-0.217834	0.00565547	0.0272063	0.732727	-0.274757	0.000437941	0.222083	0.0047657	0.135678	0.087143
PCM1	PCM1	blue	-0.355228	4.04e-06	-0.688804	7.75e-24	-0.710362	7.05e-26	0.514072	3.58e-12	-0.734544	2.11e-28	0.758219	3.73e-31	0.0160906	0.839956	0.0853574	0.283186	-0.158503	0.0452988	0.230366	0.00338311	-0.055621	0.484814	-0.0913822	0.250454	0.351646	5.12e-06
IL15	IL15	blue	-0.354206	4.32e-06	-0.650274	1.34e-20	-0.48606	7.24e-11	0.555959	2.32e-14	-0.464726	5.99e-10	0.525557	9.63e-13	-0.0134548	0.865903	0.165821	0.0361206	-0.240067	0.00223066	0.00069467	0.993044	-0.26402	0.000742193	-0.107657	0.175407	0.13295	0.0937457
NIPSNAP2	NIPSNAP2	blue	-0.353767	4.45e-06	-0.410588	6.95e-08	-0.230575	0.00335349	0.30501	8.79e-05	-0.293343	0.000166821	0.133958	0.0912616	-0.0958556	0.22791	0.180873	0.0220875	-0.204287	0.00956486	-0.0173287	0.827826	0.352724	4.77e-06	-0.414639	5.01e-08	-0.106387	0.180587
CLDN9	CLDN9	blue	0.35321	4.62e-06	0.538992	1.94e-13	0.203791	0.0097449	-0.272912	0.000480227	0.171989	0.0296535	-0.0146204	0.85441	-0.250466	0.00140117	-0.327418	2.38e-05	0.370976	1.37e-06	0.0755597	0.342301	-0.181492	0.0216288	-0.0771691	0.332089	0.290999	0.000189112
RNASE2	RNASE2	blue	0.352168	4.95e-06	0.81635	1.66e-39	0.489993	4.83e-11	-0.519503	1.94e-12	0.266033	0.000673419	-0.500586	1.58e-11	0.0226957	0.775747	-0.0926209	0.244063	0.0958126	0.22812	-0.0824675	0.299862	0.131085	0.098485	0.028621	0.719397	0.0580367	0.466019
KIR3DS1	KIR3DS1	blue	0.350984	5.35e-06	0.788133	4e-35	0.708626	1.05e-25	-0.384609	5.13e-07	0.511596	4.73e-12	-0.577688	1.27e-15	-0.0489986	0.538357	-0.0670685	0.399421	0.111918	0.158837	-0.327418	2.38e-05	0.0495398	0.533874	0.0754197	0.3432	-0.0321107	0.686881
VENTX	VENTX	blue	-0.350973	5.36e-06	-0.714988	2.43e-26	-0.560976	1.21e-14	0.540074	1.7e-13	-0.561047	1.2e-14	0.713789	3.21e-26	0.114846	0.148149	0.094393	0.235118	-0.11853	0.135486	0.112921	0.155111	-0.225594	0.00412731	0.0211126	0.791016	0.353467	4.54e-06
ACTN1	ACTN1	blue	0.350488	5.53e-06	0.751178	2.65e-30	0.636423	1.51e-19	-0.178387	0.0240159	0.291192	0.000187178	-0.295358	0.000149637	-0.364727	2.12e-06	-0.345411	7.7e-06	0.117397	0.139289	-0.362334	2.5e-06	-0.113646	0.152463	-0.275101	0.00043045	0.250793	0.00138041
DGCR2	DGCR2	blue	0.348137	6.45e-06	0.801339	4.36e-37	0.38889	3.73e-07	-0.68063	4.14e-23	0.201755	0.0105162	-0.64527	3.26e-20	0.0195718	0.805954	0.00261116	0.973858	0.159728	0.043638	0.132171	0.0957026	0.242849	0.00197346	-0.0495572	0.53373	-0.153453	0.0527074
RARA	RARA	blue	0.347625	6.67e-06	0.738374	7.93e-29	0.364663	2.13e-06	-0.798986	1e-36	0.513022	4.03e-12	-0.723729	3.07e-27	0.0462043	0.5618	-0.0327489	0.680994	0.19135	0.0153561	0.224956	0.00423738	0.393282	2.68e-07	0.11915	0.13344	-0.422934	2.53e-08
CCND3P1	CCND3P1	blue	0.347237	6.84e-06	0.461205	8.38e-10	0.256238	0.00107338	-0.226459	0.00398245	0.16552	0.0364643	-0.131106	0.0984307	-0.0759847	0.339586	-0.112808	0.155531	0.131685	0.0969387	-0.0527207	0.507906	-0.0563766	0.478892	0.0988783	0.213512	0.151224	0.0562824
SNORD57	SNORD57	blue	-0.347159	6.88e-06	-0.35757	3.45e-06	-0.0215876	0.786426	0.339871	1.1e-05	-0.105802	0.183009	0.189239	0.0165463	0.0580677	0.465781	0.105318	0.185031	-0.159177	0.0443781	-0.18158	0.0215646	-0.146504	0.0645144	0.11782	0.137859	0.023399	0.76899
GPR160	GPR160	blue	-0.344694	8.07e-06	-0.545385	8.85e-14	-0.404973	1.09e-07	0.543699	1.09e-13	-0.605859	2.1e-17	0.644198	3.94e-20	0.144713	0.0678857	0.175957	0.0260384	-0.280205	0.000332304	-0.0285814	0.719769	-0.191492	0.0152788	0.0554482	0.486174	0.477337	1.75e-10
ADAM10	ADAM10	blue	0.344446	8.19e-06	0.543876	1.07e-13	0.177089	0.0250785	-0.275848	0.000414576	0.0370042	0.642247	-0.070335	0.376807	-0.0843143	0.289132	-0.256779	0.0010466	0.212805	0.00689834	0.00636059	0.936376	-0.0888241	0.264018	-0.0103423	0.896725	0.29627	0.000142414
METTL5	METTL5	blue	0.34423	8.31e-06	0.811198	1.19e-38	0.654828	5.87e-21	-0.288489	0.000216037	0.318865	3.96e-05	-0.462756	7.23e-10	-0.254138	0.00118348	-0.291196	0.000187135	0.168429	0.0332535	-0.361334	2.68e-06	-0.0285417	0.720142	-0.182535	0.0208746	0.132214	0.0955939
POP7	POP7	blue	0.344187	8.33e-06	0.807496	4.71e-38	0.735446	1.68e-28	-0.52704	8.1e-13	0.646247	2.74e-20	-0.755435	8.15e-31	-0.170612	0.0310046	-0.11323	0.15398	0.170726	0.0308914	-0.215378	0.00623516	0.164337	0.0378422	-0.0966041	0.224282	-0.278516	0.000362224
RNASE3	RNASE3	blue	0.343493	8.71e-06	0.519429	1.95e-12	0.446499	3.26e-09	-0.344703	8.06e-06	0.593865	1.26e-16	-0.422107	2.71e-08	-0.24696	0.00164258	-0.241898	0.00205821	0.0779064	0.327476	-0.0903555	0.255839	0.0882335	0.267219	-0.0590342	0.458377	-0.237837	0.00245835
APOB	APOB	blue	0.342817	9.1e-06	0.689602	6.56e-24	0.206656	0.00874444	-0.422036	2.72e-08	-0.0296458	0.709793	-0.160887	0.0421151	-0.0890761	0.26266	-0.201798	0.0104994	0.256067	0.00108202	0.0985262	0.215155	0.11855	0.135422	-0.0179662	0.821596	0.314115	5.23e-05
AP3S1	AP3S1	blue	0.341991	9.59e-06	0.782125	2.81e-34	0.526969	8.17e-13	-0.474239	2.38e-10	0.372947	1.19e-06	-0.49695	2.32e-11	-0.108996	0.170067	-0.172703	0.0289733	0.210526	0.00753785	-0.10428	0.189421	0.201445	0.0106382	-0.0715188	0.368809	-0.00503257	0.94964
RCOR1	RCOR1	blue	0.34181	9.7e-06	0.538175	2.15e-13	0.419159	3.46e-08	-0.329091	2.15e-05	0.367282	1.78e-06	-0.34794	6.53e-06	-0.192665	0.0146526	-0.231229	0.00326216	0.160578	0.0425174	-0.0906765	0.254147	0.00634766	0.936505	-0.104328	0.189218	-0.0446944	0.574667
BMP3	BMP3	blue	0.341271	1e-05	0.391978	2.96e-07	0.196324	0.012842	-0.283895	0.000274752	0.19268	0.0146449	-0.168869	0.0327896	-0.129259	0.103306	-0.171191	0.0304307	0.05615	0.480664	0.0473557	0.552081	0.168353	0.0333343	-0.0269857	0.734813	0.0182251	0.819069
IL4	IL4	blue	0.341044	1.02e-05	0.563214	9e-15	0.592287	1.59e-16	-0.430951	1.28e-08	0.397556	1.94e-07	-0.615335	4.82e-18	-0.0250308	0.753381	-0.0334672	0.674391	0.0446945	0.574665	-0.157922	0.0461039	0.320557	3.59e-05	0.0305195	0.70164	-0.252053	0.001303
AVPR1B	AVPR1B	blue	0.340547	1.05e-05	0.419807	3.28e-08	0.241518	0.00209299	-0.192123	0.0149393	0.108571	0.171752	-0.125935	0.112557	-0.157222	0.04709	-0.108103	0.173617	-0.0225169	0.777467	-0.0540927	0.496912	0.130777	0.0992848	-0.0709402	0.372704	0.146544	0.0644417
GAPDHS	GAPDHS	blue	-0.340249	1.07e-05	-0.494391	3.05e-11	-0.374545	1.06e-06	0.275988	0.000411658	-0.239721	0.0022647	0.324041	2.91e-05	0.429409	1.46e-08	0.355436	3.98e-06	-0.225673	0.00411396	0.0328152	0.680383	-0.161871	0.0408571	0.306508	8.08e-05	0.116394	0.142724
SEPTIN7	SEPTIN7	blue	0.33993	1.09e-05	0.845626	6.26e-45	0.534282	3.43e-13	-0.652909	8.32e-21	0.403705	1.2e-07	-0.64295	4.9e-20	0.00130544	0.986929	-0.121467	0.125997	0.241946	0.00205382	-0.00814291	0.918602	0.24877	0.00151356	0.117375	0.139363	-0.130585	0.0997859
ATG12	ATG12	blue	0.338483	1.2e-05	0.805051	1.15e-37	0.545286	8.96e-14	-0.504845	9.94e-12	0.536583	2.6e-13	-0.552567	3.58e-14	-0.178715	0.023753	-0.349567	5.88e-06	0.395503	2.26e-07	-0.143906	0.069451	0.0651598	0.413003	-0.0192913	0.808682	-0.0952688	0.230783
GUCA2A	GUCA2A	blue	-0.33837	1.21e-05	-0.718711	1.02e-26	-0.563708	8.43e-15	0.590611	2.03e-16	-0.620281	2.19e-18	0.705317	2.2e-25	0.119498	0.132302	0.181964	0.0212845	-0.237286	0.00251786	0.0499082	0.530833	-0.28719	0.000231324	0.00495389	0.950426	0.368042	1.68e-06
MAN1B1	MAN1B1	blue	0.336859	1.33e-05	0.37571	9.8e-07	0.186767	0.0180419	0.215428	0.00622276	-0.106383	0.180601	0.274935	0.000434046	-0.337476	1.28e-05	-0.343525	8.69e-06	0.196227	0.0128874	-0.320149	3.68e-05	-0.341887	9.66e-06	-0.170353	0.0312651	0.645575	3.09e-20
LDLRAD4	LDLRAD4	blue	0.336449	1.36e-05	0.621109	1.92e-18	0.423459	2.42e-08	-0.452074	1.96e-09	0.325614	2.65e-05	-0.4584	1.09e-09	-0.0190748	0.810788	-0.0201021	0.800805	0.110046	0.165967	-0.0143438	0.857134	0.102951	0.195156	0.0307936	0.69909	-0.0500475	0.529685
SPINK4	SPINK4	blue	-0.336186	1.38e-05	-0.746224	1.01e-29	-0.609215	1.25e-17	0.414325	5.14e-08	-0.444632	3.86e-09	0.533804	3.64e-13	0.0416804	0.600756	0.0985417	0.215082	-0.0413149	0.603955	0.238283	0.00241122	-0.185228	0.019031	-0.0573965	0.470961	0.0185048	0.81634
BLCAP	BLCAP	blue	0.335298	1.46e-05	0.434761	9.22e-09	0.459967	9.42e-10	-0.226197	0.00402584	0.431969	1.17e-08	-0.380731	6.82e-07	0.0175149	0.826006	-0.0337792	0.671531	0.0374636	0.638119	-0.279653	0.000341817	0.00749177	0.925091	0.172344	0.0293144	-0.0848127	0.286281
FGFR1OP2	FGFR1OP2	blue	-0.334747	1.51e-05	-0.497965	2.09e-11	-0.441221	5.23e-09	0.323548	3e-05	-0.48535	7.79e-11	0.461561	8.1e-10	0.300702	0.000111727	0.242964	0.00196349	-0.165018	0.0370435	0.117897	0.1376	-0.202157	0.01036	0.196501	0.0127597	0.234107	0.0028868
ACO1	ACO1	blue	0.334541	1.53e-05	0.39562	2.24e-07	0.346397	7.22e-06	-0.155354	0.0498083	0.156766	0.0477411	-0.255679	0.00110174	-0.0421944	0.596269	-0.0766137	0.335591	0.0910407	0.252236	-0.212501	0.00698096	-0.0113841	0.886389	0.12824	0.106076	0.0456725	0.566316
GCSH	GCSH	blue	0.334301	1.56e-05	0.536889	2.51e-13	0.512933	4.07e-12	-0.212887	0.00687632	0.45486	1.52e-09	-0.358004	3.35e-06	-0.196943	0.012556	-0.256754	0.00104782	0.0848396	0.286128	-0.274945	0.000433816	-0.0506758	0.524524	0.0176716	0.824474	-0.0231613	0.771272
CXCL2	CXCL2	blue	0.333442	1.64e-05	0.813228	5.52e-39	0.569283	4.01e-15	-0.486758	6.74e-11	0.616813	3.81e-18	-0.506215	8.56e-12	-0.148958	0.0601189	-0.262034	0.000816339	0.23099	0.00329527	-0.157683	0.0464381	0.100363	0.206683	0.076082	0.338966	-0.0544784	0.493844
DEXI	DEXI	blue	0.333377	1.65e-05	0.618596	2.87e-18	0.413092	5.68e-08	-0.379567	7.42e-07	0.442148	4.81e-09	-0.390895	3.21e-07	-0.173565	0.0281692	-0.220561	0.00506886	0.262861	0.000784682	-0.0605691	0.446755	-0.206318	0.00885773	-0.0492354	0.536393	-0.0552837	0.48747
H2AC8	H2AC8	blue	0.333098	1.68e-05	0.587885	3.01e-16	0.254062	0.00118767	-0.446102	3.38e-09	0.511828	4.61e-12	-0.229047	0.00357571	-0.254125	0.00118423	-0.391401	3.09e-07	0.314384	5.15e-05	0.119887	0.131035	-0.0287341	0.718334	-0.0369006	0.643179	0.00245166	0.975454
GYPA	GYPA	blue	0.332238	1.77e-05	0.743172	2.27e-29	0.656284	4.5e-21	-0.485036	8.04e-11	0.403691	1.2e-07	-0.675421	1.17e-22	-0.0617739	0.437749	-0.0466708	0.557852	0.167123	0.0346641	-0.175243	0.0266598	0.251556	0.00133303	-0.201226	0.0107253	-0.161177	0.0417405
ACTN4	ACTN4	blue	0.332149	1.78e-05	0.648139	1.96e-20	0.43954	6.07e-09	-0.140393	0.0766109	0.192804	0.0145804	-0.205354	0.00918746	-0.264667	0.000719415	-0.359942	2.94e-06	0.31181	5.98e-05	-0.303144	9.76e-05	-0.160292	0.0428909	-0.125178	0.114752	0.282433	0.000296347
KCNJ13	KCNJ13	blue	-0.331714	1.83e-05	-0.485853	7.4e-11	-0.35367	4.48e-06	0.232991	0.00302741	-0.231107	0.00327908	0.0712388	0.370691	0.161607	0.0411912	0.32272	3.15e-05	-0.225634	0.00412053	0.0599965	0.451071	0.175863	0.026119	-0.0716467	0.36795	-0.259328	0.000928349
PDLIM7	PDLIM7	blue	0.331099	1.9e-05	0.500427	1.6e-11	0.42042	3.11e-08	-0.118047	0.137099	0.302605	0.000100553	-0.238503	0.00238825	-0.287183	0.000231408	-0.295225	0.000150717	0.301632	0.000106127	-0.287789	0.000224153	0.00385071	0.961456	-0.201538	0.0106014	0.079675	0.316581
ENTPD2	ENTPD2	blue	0.330632	1.95e-05	0.518356	2.21e-12	0.531278	4.92e-13	-0.226693	0.00394394	0.448913	2.62e-09	-0.41931	3.41e-08	-0.170106	0.0315146	-0.202844	0.0100975	0.202007	0.0104179	-0.288581	0.000214987	-0.0790012	0.320703	-0.0104581	0.895576	-0.096225	0.226115
MINAR1	MINAR1	blue	0.330291	1.99e-05	0.702786	3.86e-25	0.572692	2.52e-15	-0.597144	7.8e-17	0.598005	6.86e-17	-0.744989	1.4e-29	0.0228804	0.77397	-0.0779773	0.327035	0.235184	0.00275667	-0.0906721	0.25417	0.160115	0.0431246	0.131079	0.098499	-0.361501	2.64e-06
PTMAP2	PTMAP2	blue	0.329045	2.15e-05	0.686567	1.23e-23	0.546183	8.01e-14	-0.347334	6.8e-06	0.280067	0.000334657	-0.381894	6.26e-07	-0.0686278	0.388527	-0.0463744	0.560359	0.0469458	0.555531	-0.161523	0.0412989	0.0200081	0.801718	-0.0401784	0.613952	0.133437	0.0925387
HGS	HGS	blue	0.328648	2.21e-05	0.745416	1.25e-29	0.524046	1.15e-12	-0.60435	2.64e-17	0.662169	1.51e-21	-0.625426	9.5e-19	-0.194634	0.0136526	-0.258328	0.000973187	0.248409	0.00153853	0.00460036	0.95396	0.186527	0.0181927	-0.058436	0.462951	-0.294993	0.000152626
PCSK7	PCSK7	blue	0.328113	2.28e-05	0.463355	6.83e-10	0.187195	0.0177747	-0.0934324	0.239938	0.0131783	0.868634	0.0518012	0.515344	-0.238493	0.00238931	-0.350737	5.44e-06	0.202969	0.0100502	-0.0959493	0.227454	-0.220701	0.00504035	-0.111686	0.15971	0.388452	3.86e-07
OR7E4P	OR7E4P	blue	0.327391	2.38e-05	0.688854	7.67e-24	0.614055	5.89e-18	-0.324108	2.9e-05	0.412046	6.18e-08	-0.433173	1.06e-08	-0.148722	0.0605313	-0.2384	0.00239902	0.134	0.0911577	-0.249097	0.00149129	-0.0532661	0.50352	0.00717229	0.928277	0.0366031	0.64586
OR11A1	OR11A1	blue	0.326578	2.5e-05	0.40676	9.43e-08	0.149833	0.0586138	-0.512808	4.13e-12	0.289375	0.000206146	-0.389344	3.61e-07	0.0563246	0.479298	0.0430165	0.589126	0.0209553	0.792538	0.236484	0.00260662	0.262658	0.000792357	0.0118384	0.881888	-0.242813	0.00197667
TRAJ10	TRAJ10	blue	0.326062	2.58e-05	0.661432	1.73e-21	0.657301	3.73e-21	-0.161762	0.0409945	0.731244	4.84e-28	-0.303486	9.57e-05	-0.532526	4.24e-13	-0.612811	7.16e-18	0.3314	1.86e-05	-0.389198	3.65e-07	-0.154215	0.0515293	-0.232401	0.00310432	0.035737	0.653691
CDK1	CDK1	blue	0.325747	2.63e-05	0.598668	6.22e-17	0.582953	6.08e-16	-0.380486	6.94e-07	0.562001	1.06e-14	-0.603665	2.93e-17	0.000166818	0.99833	-0.0512609	0.519741	0.0481889	0.5451	-0.28116	0.000316423	0.0749579	0.346171	0.147665	0.0624047	-0.239965	0.00224061
MIA	MIA	blue	0.325616	2.65e-05	0.833776	1.31e-42	0.748133	6.05e-30	-0.431348	1.24e-08	0.560857	1.23e-14	-0.620474	2.12e-18	-0.283795	0.000276192	-0.282104	0.000301428	0.270745	0.000534702	-0.268265	0.000604025	0.0816194	0.304877	-0.264524	0.000724408	-0.101937	0.199617
ACTL6A	ACTL6A	blue	0.324812	2.78e-05	0.879653	7.3e-53	0.612536	7.48e-18	-0.626977	7.36e-19	0.616195	4.2e-18	-0.659233	2.61e-21	-0.17768	0.0245895	-0.301141	0.000109052	0.273234	0.00047259	-0.0672366	0.398238	0.171929	0.0297119	-0.0630947	0.427996	-0.19502	0.0134637
CENPCP1	CENPCP1	blue	0.324138	2.9e-05	0.372373	1.24e-06	0.393317	2.68e-07	-0.349472	5.91e-06	0.585157	4.45e-16	-0.481496	1.15e-10	-0.0621323	0.43509	-0.19186	0.0150797	0.230178	0.00340999	-0.12604	0.112258	-0.0381001	0.632417	0.178104	0.0242442	-0.345892	7.46e-06
IGKJ2	IGKJ2	blue	0.322357	3.22e-05	0.362988	2.39e-06	-0.146828	0.06392	-0.344228	8.31e-06	0.0154155	0.846587	0.110787	0.163117	-0.197647	0.0122377	-0.272956	0.000479185	0.323042	3.09e-05	0.37857	7.97e-07	0.165468	0.0365239	-0.0528235	0.507078	0.228771	0.00361711
CBLIF	CBLIF	blue	0.322245	3.25e-05	0.716612	1.66e-26	0.530086	5.66e-13	-0.432377	1.13e-08	0.456705	1.28e-09	-0.498191	2.04e-11	-0.175167	0.0267264	-0.276689	0.000397369	0.184011	0.0198458	-0.127706	0.107551	-0.0778566	0.327787	0.057571	0.469611	-0.0675012	0.39638
MPP1	MPP1	blue	0.321849	3.32e-05	0.549549	5.25e-14	0.523976	1.16e-12	-0.061065	0.443035	0.122891	0.121587	-0.268925	0.000584823	-0.0800975	0.314013	-0.0971132	0.221839	0.0692304	0.384366	-0.430949	1.28e-08	-0.22106	0.00496768	0.00298251	0.970142	0.25194	0.00130978
UBXN8	UBXN8	blue	0.321349	3.42e-05	0.649468	1.55e-20	0.373013	1.19e-06	-0.570862	3.24e-15	0.513945	3.64e-12	-0.48305	9.84e-11	-0.123044	0.121121	-0.290453	0.000194686	0.450942	2.18e-09	0.0933541	0.240334	0.0283442	0.721999	-0.0502368	0.528128	-0.18807	0.0172395
CDK11B	CDK11B	blue	0.321257	3.44e-05	0.632312	3.03e-19	0.265544	0.000689574	-0.51044	5.38e-12	0.510331	5.44e-12	-0.288262	0.000218632	-0.337652	1.26e-05	-0.522752	1.33e-12	0.399967	1.61e-07	0.16292	0.039551	0.0909232	0.252852	-0.11762	0.138535	-0.0814287	0.306012
ZMYM5	ZMYM5	blue	0.320815	3.53e-05	0.618167	3.07e-18	0.520454	1.74e-12	-0.211721	0.00719618	0.470988	3.27e-10	-0.26015	0.000892924	-0.316412	4.58e-05	-0.404257	1.15e-07	0.301473	0.000107069	-0.267451	0.000628549	-0.0907395	0.253816	-0.120628	0.128654	0.121159	0.12697
MGAM	MGAM	blue	-0.320765	3.54e-05	-0.466544	5.03e-10	-0.497145	2.28e-11	0.270728	0.000535161	-0.371758	1.3e-06	0.509058	6.26e-12	-0.210452	0.00755924	-0.145603	0.0661932	-0.039427	0.620601	0.286982	0.000233867	-0.0372435	0.640096	-0.184794	0.019318	0.139265	0.0790317
NUBP1	NUBP1	blue	-0.320665	3.56e-05	-0.471325	3.17e-10	-0.171657	0.0299754	0.374822	1.04e-06	-0.244339	0.00184711	0.227495	0.00381482	-0.0496977	0.53257	0.189403	0.0164511	-0.201014	0.0108098	-0.0496093	0.5333	0.00597996	0.940176	-0.287329	0.000229648	-0.00803012	0.919726
ADCYAP1R1	ADCYAP1R1	blue	0.320297	3.64e-05	0.339145	1.15e-05	0.209866	0.00773244	-0.17654	0.0255404	0.162709	0.0398111	-0.124801	0.115858	-0.107828	0.174719	-0.0732583	0.357247	0.0956407	0.228959	-0.0459766	0.563731	0.0365344	0.64648	-0.0417301	0.600322	0.11299	0.154858
SRP68	SRP68	blue	-0.319061	3.92e-05	-0.563089	9.15e-15	-0.336163	1.39e-05	0.222252	0.00473301	-0.319259	3.87e-05	0.0844028	0.288624	0.298329	0.000127294	0.398934	1.74e-07	-0.269211	0.000576673	0.0895139	0.260312	0.0295699	0.710503	0.201393	0.0106589	-0.218053	0.00560618
KIF22	KIF22	blue	-0.319003	3.93e-05	-0.613123	6.82e-18	-0.604521	2.58e-17	0.200698	0.0109375	-0.524051	1.15e-12	0.449901	2.39e-09	0.213952	0.00659539	0.260811	0.000865326	-0.26094	0.000860058	0.39211	2.93e-07	0.0221543	0.780959	-0.118238	0.136458	0.076025	0.339329
SS18	SS18	blue	0.318407	4.07e-05	0.668245	4.75e-22	0.70528	2.22e-25	-0.17678	0.0253373	0.747084	8.02e-30	-0.361813	2.59e-06	-0.340318	1.07e-05	-0.431141	1.26e-08	0.170695	0.030922	-0.44818	2.8e-09	-0.200612	0.0109723	-0.0101718	0.898419	0.0283249	0.72218
ASGR1	ASGR1	blue	0.317244	4.36e-05	0.221582	0.00486363	0.189713	0.0162727	-0.376152	9.49e-07	0.359765	2.98e-06	-0.383243	5.67e-07	0.0505022	0.525947	-0.0520635	0.513217	0.0463639	0.560447	0.0816924	0.304443	0.0803918	0.312233	0.103724	0.191806	-0.349041	6.08e-06
ACP1	ACP1	blue	0.314318	5.17e-05	0.572186	2.7e-15	0.371003	1.37e-06	-0.364089	2.21e-06	0.318921	3.95e-05	-0.31667	4.51e-05	-0.171292	0.0303315	-0.209689	0.00778542	0.181477	0.0216401	-0.0463412	0.56064	0.35697	3.59e-06	-0.0505115	0.525872	-0.0168308	0.8327
GAPVD1	GAPVD1	blue	-0.31366	5.37e-05	-0.418632	3.61e-08	-0.166677	0.0351577	0.433321	1.04e-08	-0.225791	0.00409402	0.280429	0.000328525	-0.0991797	0.212113	-0.0806289	0.310803	0.00717503	0.92825	-0.127418	0.108354	-0.238002	0.00244086	-0.0745498	0.34881	0.0289567	0.716246
APOA1	APOA1	blue	0.313086	5.55e-05	0.829336	8.76e-42	0.522571	1.36e-12	-0.749436	4.25e-30	0.656988	3.95e-21	-0.759622	2.5e-31	0.061409	0.440466	-0.0541107	0.496768	0.179078	0.0234662	0.0531704	0.504289	0.228582	0.00364579	0.183534	0.0201733	-0.347885	6.56e-06
HLA-G	HLA-G	blue	0.310773	6.34e-05	0.79658	2.31e-36	0.298203	0.000128177	-0.694885	2.15e-24	0.372357	1.24e-06	-0.483101	9.79e-11	-0.00747453	0.925263	-0.183202	0.0204038	0.271257	0.000521349	0.187053	0.017863	0.124914	0.115527	0.214577	0.00643521	-0.0557387	0.483889
MPRIP	MPRIP	blue	0.310075	6.6e-05	0.708646	1.04e-25	0.301943	0.000104317	-0.506895	7.95e-12	0.118975	0.134014	-0.361952	2.56e-06	0.017494	0.82621	-0.0989216	0.213311	0.123341	0.120217	0.0752243	0.344454	0.169992	0.0316303	0.0377435	0.635609	0.105272	0.185222
RBM15B	RBM15B	blue	0.309455	6.84e-05	0.708249	1.14e-25	0.562882	9.4e-15	-0.273224	0.000472813	0.16476	0.0373441	-0.443593	4.23e-09	-0.156703	0.0478327	-0.0532314	0.503799	-0.0291841	0.714114	-0.268007	0.0006117	0.0474719	0.551105	-0.189043	0.0166612	0.105216	0.18546
DECR2	DECR2	blue	-0.309162	6.95e-05	-0.503451	1.16e-11	-0.311807	5.98e-05	0.545235	9.01e-14	-0.501468	1.43e-11	0.564639	7.45e-15	0.0377904	0.635189	0.0552192	0.487979	-0.25909	0.000938845	-0.100856	0.204451	-0.304249	9.17e-05	-0.0708846	0.373081	0.402974	1.27e-07
CNOT9	CNOT9	blue	0.308794	7.1e-05	0.49821	2.03e-11	0.246613	0.00166836	-0.0991446	0.212275	0.168761	0.0329026	-0.0163565	0.837348	-0.323624	2.99e-05	-0.34039	1.06e-05	0.204127	0.00962256	-0.137562	0.0828031	-0.128787	0.104583	-0.24763	0.00159366	0.299611	0.000118654
STAT1	STAT1	blue	-0.308121	7.38e-05	-0.453181	1.77e-09	-0.251408	0.00134208	0.248302	0.00154604	-0.265773	0.000681972	-0.0133536	0.866903	0.00814519	0.918579	0.212502	0.00698058	-0.0502033	0.528403	-0.00267486	0.973221	0.224188	0.00437312	-0.152518	0.0541838	-0.322391	3.22e-05
ZC3H11A	ZC3H11A	blue	-0.307806	7.51e-05	-0.423194	2.47e-08	-0.207972	0.00831636	0.287615	0.000226219	-0.106545	0.179936	0.174344	0.0274594	0.110949	0.162499	0.214862	0.00636324	-0.205749	0.00905107	-0.0314257	0.693221	-0.176225	0.0258083	0.0486609	0.541164	-0.0938451	0.237858
FOXN3-AS2	FOXN3-AS2	blue	0.307214	7.77e-05	0.536685	2.57e-13	0.226611	0.00395741	-0.374699	1.05e-06	0.247654	0.00159197	-0.291347	0.000185632	-0.204243	0.00958083	-0.146901	0.0637869	0.128879	0.104332	0.0549429	0.490162	0.362935	2.4e-06	-0.0811635	0.307596	-0.0486417	0.541324
LGI1	LGI1	blue	0.307093	7.82e-05	0.372346	1.24e-06	0.416645	4.25e-08	-0.0851049	0.284618	0.28486	0.000261313	-0.256916	0.00103988	-0.218156	0.00558315	-0.12271	0.12214	-0.0214354	0.787896	-0.264111	0.000738968	0.0525029	0.509662	-0.271048	0.000526755	-0.00232727	0.976699
TNDM	TNDM	blue	0.306459	8.1e-05	0.823465	9.9e-41	0.497854	2.11e-11	-0.613207	6.73e-18	0.33733	1.29e-05	-0.606229	1.99e-17	-0.0281207	0.724101	-0.0837029	0.292655	0.117553	0.138762	0.00187844	0.981192	0.150272	0.0578691	-0.00224223	0.977551	-0.0784309	0.324221
AFM	AFM	blue	0.305867	8.38e-05	0.537628	2.29e-13	0.451056	2.15e-09	0.0711537	0.371264	-0.0767533	0.334709	-0.091998	0.247262	-0.27458	0.000441834	-0.173881	0.0278796	0.0166938	0.834042	-0.430861	1.29e-08	-0.140783	0.0757871	-0.201311	0.0106912	0.419283	3.42e-08
MCOPCT1	MCOPCT1	blue	0.305515	8.55e-05	0.450793	2.21e-09	0.338287	1.21e-05	-0.221788	0.00482303	0.49915	1.84e-11	-0.209013	0.00799061	-0.555148	2.57e-14	-0.599853	5.21e-17	0.34358	8.66e-06	-0.102096	0.198911	0.295847	0.000145727	-0.269063	0.000580885	-0.110676	0.163541
GRIN2B	GRIN2B	blue	0.305003	8.8e-05	0.788953	3.05e-35	0.346982	6.96e-06	-0.654556	6.17e-21	0.393669	2.6e-07	-0.510964	5.07e-12	-0.0707916	0.37371	-0.228065	0.00372542	0.293051	0.000169453	0.139222	0.0791237	0.248694	0.00151883	0.0559039	0.482592	-0.105772	0.183135
NPM1P10	NPM1P10	blue	-0.304191	9.2e-05	-0.511149	4.97e-12	0.00269106	0.973058	0.474383	2.34e-10	-0.102695	0.196278	0.0633495	0.42613	-0.065883	0.407825	0.203943	0.0096896	-0.275416	0.00042369	-0.290777	0.000191361	0.0568831	0.474944	-0.301283	0.000108201	-0.198621	0.0118084
PPBP	PPBP	blue	0.303518	9.56e-05	0.391668	3.03e-07	0.489886	4.88e-11	-0.327643	2.34e-05	0.429997	1.39e-08	-0.609634	1.18e-17	0.127779	0.107348	0.0835433	0.29358	0.0521499	0.512517	-0.216478	0.00596922	-0.0214103	0.788138	0.185543	0.0188249	-0.326215	2.56e-05
CCL1	CCL1	blue	0.303272	9.69e-05	0.591628	1.75e-16	0.588096	2.92e-16	0.109739	0.16716	0.177278	0.0249216	-0.106189	0.181403	-0.264097	0.00073946	-0.22455	0.00430869	-0.0464225	0.559951	-0.577719	1.26e-15	-0.385411	4.84e-07	-0.119817	0.131263	0.45073	2.22e-09
APOC3	APOC3	blue	-0.303078	9.79e-05	-0.735347	1.72e-28	-0.632624	2.87e-19	0.534866	3.2e-13	-0.498459	1.98e-11	0.667298	5.7e-22	-0.0739671	0.352601	-0.00596438	0.940331	-0.0186719	0.814713	0.152407	0.0543605	-0.116029	0.14399	-0.029981	0.706661	0.177734	0.0245453
IGKV3-15	IGKV3-15	blue	0.302895	9.89e-05	0.826533	2.82e-41	0.582885	6.14e-16	-0.241893	0.00205865	0.250366	0.00140758	-0.350483	5.53e-06	-0.26538	0.000695044	-0.278205	0.000367981	0.20809	0.00827864	-0.352525	4.84e-06	-0.0372262	0.64025	-0.0982141	0.216619	0.244894	0.00180193
CDAN3	CDAN3	blue	0.302234	0.000102645	0.658566	2.95e-21	0.484534	8.46e-11	-0.479053	1.47e-10	0.64604	2.85e-20	-0.510423	5.39e-12	-0.373676	1.13e-06	-0.41533	4.73e-08	0.361138	2.71e-06	-0.0467042	0.55757	0.427241	1.76e-08	-0.229235	0.00354768	-0.280991	0.000319178
CDC42EP4	CDC42EP4	blue	0.302038	0.000103765	0.639883	8.34e-20	0.309299	6.9e-05	-0.451927	1.99e-09	0.248936	0.00150222	-0.35347	4.54e-06	-0.081777	0.303941	-0.152607	0.0540417	0.122207	0.123691	0.0331181	0.677597	0.167493	0.0342594	0.0443582	0.57755	0.0213011	0.789194
TRBV11-2	TRBV11-2	blue	0.302019	0.000103876	0.567077	5.39e-15	0.269342	0.000572963	-0.388476	3.85e-07	0.410725	6.87e-08	-0.284364	0.000268143	-0.251107	0.00136073	-0.299715	0.000117976	0.195208	0.0133726	0.0442823	0.578203	0.183121	0.0204604	-0.140593	0.076188	-0.0545713	0.493106
PAX4	PAX4	blue	0.301792	0.000105192	0.71095	6.17e-26	0.32827	2.26e-05	-0.55633	2.21e-14	0.275908	0.000413315	-0.449984	2.38e-09	-0.108288	0.172877	-0.118733	0.134815	0.195053	0.0134477	0.0987433	0.214141	0.364048	2.22e-06	0.0202488	0.799381	-0.0580258	0.466103
SNRPD2	SNRPD2	blue	0.301767	0.000105336	0.343319	8.81e-06	0.176784	0.0253342	-0.174636	0.0271976	0.117463	0.139067	-0.212526	0.00697405	0.138111	0.0815725	0.0850949	0.284675	0.0289567	0.716245	-0.118997	0.133942	-0.00751547	0.924855	0.210101	0.00766262	0.0554902	0.485843
PDR	PDR	blue	0.301179	0.000108823	0.520253	1.78e-12	0.404794	1.1e-07	-0.458056	1.13e-09	0.537214	2.41e-13	-0.527691	7.51e-13	-0.151665	0.0555588	-0.173219	0.02849	0.105428	0.18457	-0.00956017	0.904497	0.266452	0.00065986	-0.0731382	0.358038	-0.326836	2.46e-05
IGLV1-62	IGLV1-62	blue	0.300563	0.000112591	0.567498	5.09e-15	0.609707	1.16e-17	-0.393165	2.71e-07	0.535772	2.87e-13	-0.592299	1.59e-16	-0.0960518	0.226955	-0.124844	0.115731	0.116508	0.142331	-0.21736	0.00576351	0.199719	0.0113408	-0.099117	0.212403	-0.255655	0.001103
PHF8	PHF8	blue	0.300391	0.000113665	0.306794	7.95e-05	0.284338	0.000268504	-0.0603327	0.448533	0.10922	0.169187	-0.189284	0.0165203	-0.0897999	0.258785	-0.0728542	0.359912	0.0226995	0.77571	-0.22239	0.00470657	-0.0301797	0.704807	-0.0218106	0.784274	0.0513528	0.518992
SARS1	SARS1	blue	0.299948	0.000116474	0.400386	1.55e-07	0.195455	0.0132536	0.0377978	0.635122	-0.0732945	0.357008	0.233306	0.00298712	-0.335429	1.45e-05	-0.33016	2.01e-05	0.0755642	0.342273	-0.118291	0.136282	-0.189484	0.0164042	-0.152051	0.0549331	0.546756	7.46e-14
C6orf15	C6orf15	blue	0.29936	0.000120302	0.451301	2.11e-09	0.0704259	0.376189	-0.603504	3.01e-17	0.275089	0.000430697	-0.282561	0.000294407	0.0441854	0.579035	-0.0935707	0.239239	0.0372375	0.640149	0.363666	2.28e-06	0.242907	0.00196839	0.124988	0.115309	-0.151072	0.0565334
PMF1	PMF1	blue	0.29849	0.000126178	0.617514	3.41e-18	0.441397	5.15e-09	-0.471604	3.08e-10	0.261997	0.000817807	-0.530749	5.23e-13	0.188673	0.0168791	0.130397	0.100279	0.114742	0.14852	-0.0683335	0.39057	0.203371	0.00989995	0.167379	0.0343832	-0.0775265	0.329848
BANF1	BANF1	blue	-0.298367	0.000127027	-0.280314	0.000330462	-0.270296	0.000546698	0.0489627	0.538655	0.111341	0.161008	0.174037	0.0277374	-0.0285587	0.719982	-0.108986	0.170107	0.0197047	0.804663	0.173878	0.0278829	0.0973602	0.22066	0.0751843	0.344712	-0.172727	0.0289504
BRD7P3	BRD7P3	blue	0.296514	0.000140544	0.44305	4.44e-09	0.341876	9.66e-06	-0.170296	0.0313217	0.208173	0.00825235	-0.262617	0.000793889	0.0115943	0.884306	0.0159728	0.841113	0.0798752	0.315363	-0.218341	0.00554199	-0.0123216	0.877104	0.221054	0.00496886	0.085507	0.28234
MED14	MED14	blue	-0.296454	0.000140999	-0.530136	5.63e-13	-0.340026	1.09e-05	0.332057	1.79e-05	-0.464558	6.09e-10	0.328034	2.29e-05	0.269765	0.000561187	0.372046	1.27e-06	-0.308522	7.21e-05	0.0453352	0.569189	0.0220182	0.782271	-0.0655471	0.410225	0.131194	0.0982028
NENF	NENF	blue	0.296344	0.000141848	0.516612	2.69e-12	0.332757	1.71e-05	-0.103931	0.190918	-0.0283981	0.721491	-0.103679	0.192	-0.235565	0.00271182	-0.103821	0.191391	0.0704753	0.375854	-0.154139	0.0516458	-0.0504536	0.526346	-0.309031	7.01e-05	0.31783	4.21e-05
TNPO1	TNPO1	blue	0.295894	0.000145352	0.804554	1.38e-37	0.487891	6e-11	-0.790317	1.94e-35	0.696456	1.53e-24	-0.785681	8.94e-35	0.000402915	0.995965	-0.113966	0.151302	0.3302	2.01e-05	0.116284	0.143104	0.327984	2.3e-05	0.131203	0.0981779	-0.433043	1.07e-08
GPDS1	GPDS1	blue	0.295749	0.000146501	0.715837	2e-26	0.422417	2.64e-08	-0.389865	3.47e-07	0.355998	3.84e-06	-0.353233	4.61e-06	-0.304542	9.03e-05	-0.418682	3.59e-08	0.596548	8.52e-17	-0.0815091	0.305533	-0.0651109	0.413354	-0.117412	0.13924	0.0504803	0.526127
MALT1	MALT1	blue	0.295249	0.000150525	0.544693	9.64e-14	0.240109	0.00222658	-0.066225	0.40539	-0.00946731	0.905421	-0.0037949	0.962014	-0.344355	8.24e-06	-0.402201	1.35e-07	0.611427	8.89e-18	-0.199149	0.0115816	-0.0881312	0.267776	-0.115994	0.144112	0.41301	5.71e-08
CETN2	CETN2	blue	0.295225	0.00015072	0.545045	9.23e-14	0.383065	5.75e-07	-0.361303	2.68e-06	0.472256	2.89e-10	-0.40068	1.52e-07	0.0115167	0.885075	-0.0755822	0.342158	0.0609947	0.443561	-0.138618	0.0804472	0.0458504	0.564803	0.244685	0.00181882	-0.103803	0.191465
IGLJ6	IGLJ6	blue	0.29466	0.000155392	0.716708	1.63e-26	0.685938	1.4e-23	-0.0560761	0.481243	0.179998	0.0227505	-0.267736	0.00061986	-0.24321	0.00194213	-0.239012	0.00233589	0.0487215	0.54066	-0.513527	3.81e-12	-0.185323	0.0189685	-0.139789	0.0778994	0.367082	1.8e-06
CTNND1	CTNND1	blue	-0.294	0.000161029	-0.680709	4.08e-23	-0.328742	2.19e-05	0.536262	2.71e-13	-0.314224	5.2e-05	0.371338	1.34e-06	-0.0300174	0.706321	0.187578	0.0175387	-0.250107	0.00142435	-0.0785584	0.323432	-0.0500049	0.530036	-0.116878	0.14106	-0.023135	0.771524
NMI	NMI	blue	0.293867	0.00016218	0.68926	7.05e-24	0.376957	8.96e-07	-0.496369	2.47e-11	0.376539	9.23e-07	-0.408438	8.25e-08	-0.195403	0.0132784	-0.323763	2.96e-05	0.299625	0.000118557	0.0132664	0.867763	0.397688	1.92e-07	-0.0624705	0.43259	-0.0675609	0.395962
EZH1	EZH1	blue	0.292568	0.000173902	0.789625	2.44e-35	0.346456	7.2e-06	-0.572858	2.47e-15	0.313218	5.51e-05	-0.426501	1.87e-08	-0.111711	0.159614	-0.210224	0.00762643	0.319648	3.79e-05	0.0978587	0.218294	0.0329276	0.67935	0.0370761	0.6416	-0.0151797	0.848905
OR12D1	OR12D1	blue	0.292518	0.000174371	0.57866	1.11e-15	0.369294	1.54e-06	-0.634796	1.99e-19	0.661831	1.61e-21	-0.631296	3.59e-19	-0.0452353	0.570041	-0.153117	0.0532341	0.264205	0.000735639	0.111496	0.160423	0.209997	0.00769335	0.0714983	0.368946	-0.434576	9.37e-09
DURS1	DURS1	blue	-0.292206	0.000177311	-0.346055	7.39e-06	-0.278772	0.00035753	-0.162703	0.0398179	0.125875	0.112731	-0.142568	0.0721104	0.345743	7.54e-06	0.175823	0.0261538	0.0705707	0.375206	0.278581	0.000361027	0.161839	0.0408971	0.385435	4.83e-07	-0.493909	3.21e-11
GTPBP8	GTPBP8	blue	0.290938	0.00018973	0.63763	1.23e-19	0.534884	3.19e-13	-0.392869	2.77e-07	0.219792	0.00522861	-0.596484	8.6e-17	-0.0810394	0.308338	-0.0746753	0.347997	0.247876	0.00157612	-0.171505	0.0301227	0.157858	0.0461928	-0.205545	0.00912125	-0.13298	0.0936717
HSP90B1	HSP90B1	blue	-0.290456	0.000194653	-0.480921	1.22e-10	-0.284319	0.000268766	-0.0476295	0.549782	0.11859	0.135287	-0.176048	0.0259597	0.104203	0.189754	0.207254	0.00854745	-0.0695992	0.381832	0.250282	0.00141301	0.378663	7.92e-07	0.0225631	0.777023	-0.6699	3.45e-22
GSTZ1	GSTZ1	blue	0.287023	0.000233362	0.620681	2.05e-18	0.22613	0.00403699	-0.720511	6.63e-27	0.34241	9.34e-06	-0.570328	3.48e-15	0.153348	0.0528716	0.0644643	0.418018	0.0905898	0.254603	0.276295	0.000405335	0.234693	0.0028153	0.185599	0.0187878	-0.28016	0.000333071
KCNK1	KCNK1	blue	-0.286991	0.00023376	-0.568153	4.66e-15	-0.500776	1.54e-11	0.15768	0.0464425	-0.262734	0.000789475	0.147849	0.0620743	-0.0287192	0.718475	0.151126	0.0564443	-0.0410058	0.606667	0.295905	0.000145265	0.154217	0.0515256	-0.296463	0.000140933	-0.335794	1.42e-05
NOLC1	NOLC1	blue	0.286441	0.000240596	0.744729	1.5e-29	0.692314	3.71e-24	-0.296749	0.000138759	0.587459	3.2e-16	-0.550965	4.39e-14	-0.221728	0.00483482	-0.209814	0.00774788	0.112128	0.158053	-0.383671	5.5e-07	-0.055776	0.483596	-0.126574	0.11073	-0.0798316	0.315627
CD36	CD36	blue	0.285689	0.000250254	0.382908	5.82e-07	0.150055	0.0582364	-0.127146	0.109116	-0.0463991	0.56015	-0.0678115	0.394208	-0.19392	0.0140084	-0.17678	0.0253374	0.0651892	0.412791	-0.0419619	0.598297	0.0720176	0.36547	-0.1454	0.0665768	0.19022	0.0159836
BTF3P11	BTF3P11	blue	0.285203	0.000256681	0.669882	3.46e-22	0.600577	4.67e-17	-0.604099	2.75e-17	0.631896	3.25e-19	-0.747782	6.65e-30	-0.036991	0.642366	-0.0550982	0.488934	0.0727287	0.360743	-0.0355193	0.655665	0.263415	0.00076411	0.0488065	0.539953	-0.408626	8.13e-08
PBCA	PBCA	blue	0.285093	0.000258153	0.626608	7.82e-19	0.32836	2.24e-05	-0.32894	2.17e-05	0.00484343	0.95153	-0.171151	0.0304698	-0.00122357	0.987748	-0.0683725	0.390299	-0.00536778	0.946291	-0.0134536	0.865915	-0.00906932	0.909379	0.037177	0.640693	0.344954	7.93e-06
HPE1	HPE1	blue	0.284826	0.00026178	0.64058	7.39e-20	0.382463	6.01e-07	-0.723348	3.36e-27	0.640847	7.06e-20	-0.640147	7.97e-20	-0.0364266	0.647453	-0.11215	0.157968	0.179946	0.0227901	0.192057	0.0149744	0.508831	6.42e-12	0.0922799	0.245811	-0.425533	2.03e-08
SLC34A1	SLC34A1	blue	0.28421	0.0002703	0.526716	8.41e-13	0.572003	2.77e-15	-0.151125	0.0564459	0.347762	6.61e-06	-0.392946	2.75e-07	-0.168852	0.0328072	-0.121222	0.126768	-0.000162575	0.998372	-0.338043	1.23e-05	-0.0526018	0.508865	-0.203566	0.00982786	0.0236891	0.766208
H1-3	H1-3	blue	0.283737	0.000277011	0.784571	1.28e-34	0.71921	9.03e-27	-0.221986	0.00478446	0.472965	2.7e-10	-0.3555	3.97e-06	-0.31571	4.77e-05	-0.399798	1.63e-07	0.152409	0.0543569	-0.414316	5.14e-08	-0.127132	0.109155	-0.140747	0.075862	0.206723	0.00872224
ADH1B	ADH1B	blue	0.283011	0.000287629	0.215876	0.00611336	0.23484	0.00279766	0.0652323	0.412482	-0.0250903	0.752814	0.0368903	0.643273	-0.15776	0.04633	-0.00972475	0.902861	-0.266573	0.000656002	-0.192228	0.0148836	-0.070976	0.372463	-0.130457	0.100122	0.315574	4.81e-05
PPFIA1	PPFIA1	blue	0.282341	0.000297759	0.673006	1.89e-22	0.53566	2.91e-13	-0.280791	0.000322479	0.270039	0.000553658	-0.334798	1.51e-05	-0.135737	0.0870035	-0.201378	0.0106648	0.036261	0.648949	-0.229459	0.00351442	-0.0260351	0.743824	0.00791897	0.920833	0.145523	0.0663438
AGR2	AGR2	blue	-0.282332	0.000297907	-0.281372	0.000312991	-0.200809	0.0108924	0.17212	0.0295284	-0.0397058	0.61813	0.138901	0.0798258	0.153285	0.0529695	0.114705	0.148652	-0.103359	0.193385	-0.0235095	0.76793	0.0370929	0.641449	0.238194	0.00242058	-0.0772006	0.331891
MSH6	MSH6	blue	0.281751	0.000306958	0.618782	2.78e-18	0.351782	5.08e-06	-0.319566	3.8e-05	0.341482	9.91e-06	-0.237343	0.00251155	-0.278506	0.000362391	-0.350054	5.69e-06	0.264569	0.000722823	-0.0576162	0.469262	0.110115	0.165701	-0.181911	0.021323	0.102067	0.199042
PLCB1	PLCB1	blue	0.281342	0.000313478	0.448677	2.68e-09	0.329918	2.04e-05	-0.385035	4.97e-07	0.426695	1.84e-08	-0.423431	2.42e-08	-0.120453	0.129214	-0.199133	0.0115883	0.292551	0.00017406	-0.0190484	0.811045	0.0778244	0.327987	-0.0245458	0.758011	-0.213403	0.00673898
ANC	ANC	blue	-0.281121	0.000317067	-0.527934	7.3e-13	-0.457865	1.15e-09	0.261964	0.000819096	-0.441759	4.98e-09	0.383682	5.49e-07	0.389816	3.48e-07	0.40669	9.48e-08	-0.300745	0.000111464	0.142535	0.0721782	-0.0361579	0.64988	0.281333	0.000313634	0.1127	0.155929
OR7E62P	OR7E62P	blue	0.281044	0.000318321	0.705067	2.33e-25	0.560185	1.34e-14	-0.416586	4.27e-08	0.626424	8.06e-19	-0.427746	1.68e-08	-0.0452744	0.569708	-0.270446	0.000542674	0.248168	0.00155544	-0.199828	0.0112951	0.00434755	0.956488	0.183573	0.0201464	-0.0117926	0.882341
CYTH3	CYTH3	blue	0.28044	0.000328328	0.635399	1.8e-19	0.272644	0.000486672	-0.42471	2.18e-08	0.26038	0.000883217	-0.29297	0.000170194	-0.165948	0.0359763	-0.226678	0.00394648	0.125295	0.11441	0.0624072	0.433058	0.0545271	0.493457	-0.0913631	0.250554	0.0601932	0.449585
G6PR	G6PR	blue	-0.279793	0.00033939	-0.348651	6.24e-06	-0.32661	2.5e-05	0.0940644	0.236759	-0.138933	0.0797551	0.256649	0.00105296	0.194375	0.0137805	0.110677	0.163537	-0.039781	0.617465	0.182705	0.0207535	-0.0662627	0.405122	0.261081	0.000854309	0.0232748	0.770182
PEG3	PEG3	blue	0.27918	0.000350166	0.612581	7.43e-18	0.377829	8.41e-07	-0.116927	0.140891	0.0941569	0.236296	-0.083284	0.295086	-0.241526	0.0020922	-0.268268	0.000603961	0.128073	0.106537	-0.230429	0.00337408	-0.151107	0.0564756	-0.173455	0.0282713	0.38147	6.46e-07
GRB7	GRB7	blue	0.279167	0.0003504	0.653654	7.27e-21	0.277012	0.000390929	-0.599244	5.71e-17	0.14322	0.0708055	-0.485278	7.84e-11	0.0458795	0.564556	-0.0025696	0.974274	0.137731	0.0824228	0.153686	0.0523448	0.457468	1.19e-09	-0.00832403	0.916798	-0.119369	0.132723
PDCD6	PDCD6	blue	-0.279104	0.000351528	-0.652094	9.64e-21	-0.692946	3.24e-24	0.222534	0.00467897	-0.607381	1.66e-17	0.44786	2.88e-09	0.109085	0.16972	0.160343	0.042825	-0.0624295	0.432893	0.455921	1.38e-09	-0.0876457	0.270431	-0.0588549	0.459745	-0.0228048	0.774697
USH1C	USH1C	blue	0.279095	0.00035169	0.645572	3.09e-20	0.419736	3.3e-08	-0.356157	3.8e-06	0.488874	5.42e-11	-0.348422	6.33e-06	-0.0953677	0.230297	-0.205082	0.0092822	0.129918	0.101546	-0.141691	0.0738983	-0.0145032	0.855564	0.138992	0.0796264	0.0272798	0.732032
FAM216A	FAM216A	blue	-0.278435	0.000363709	-0.620724	2.04e-18	-0.382495	5.99e-07	0.094341	0.235377	-0.179059	0.023481	0.0182469	0.818856	0.24149	0.00209557	0.357597	3.45e-06	-0.0762014	0.338206	0.267749	0.000619451	0.172568	0.0291014	0.0297701	0.70863	-0.436207	8.13e-09
F8	F8	blue	0.277919	0.00037337	0.822111	1.71e-40	0.601042	4.36e-17	-0.35888	3.16e-06	0.483787	9.13e-11	-0.416211	4.4e-08	-0.337043	1.31e-05	-0.322857	3.13e-05	0.144848	0.0676267	-0.211979	0.00712451	-0.00346882	0.965276	-0.209619	0.00780637	0.0832824	0.295096
CDKN1B	CDKN1B	blue	0.277465	0.000382054	0.419243	3.43e-08	0.411559	6.42e-08	-0.371596	1.31e-06	0.499068	1.85e-11	-0.556809	2.08e-14	0.169512	0.032121	0.154154	0.0516219	-0.0251301	0.752435	-0.163644	0.0386701	0.12015	0.130189	0.261978	0.000818553	-0.298572	0.000125613
GNG10	GNG10	blue	0.277428	0.000382781	0.719348	8.74e-27	0.605269	2.3e-17	-0.545186	9.07e-14	0.783998	1.54e-34	-0.639597	8.76e-20	-0.204413	0.00951973	-0.32789	2.31e-05	0.21031	0.00760104	-0.0977835	0.21865	0.193685	0.0141269	-0.122266	0.123508	-0.339458	1.13e-05
IGHVII-78-1	IGHVII-78-1	blue	0.277129	0.00038862	0.697826	1.14e-24	0.630018	4.45e-19	-0.226142	0.00403495	0.50471	1.01e-11	-0.413804	5.36e-08	-0.163124	0.0393006	-0.157097	0.0472672	-0.00722925	0.927709	-0.401225	1.46e-07	-0.044581	0.575638	0.0183983	0.817379	0.0342667	0.667071
ITGA8	ITGA8	blue	0.276098	0.00040939	0.765636	4.39e-32	0.70499	2.37e-25	-0.42306	2.5e-08	0.544737	9.59e-14	-0.542397	1.28e-13	-0.11228	0.157484	-0.251962	0.00130844	0.182045	0.021226	-0.250132	0.0014227	-0.0100251	0.899877	0.0723563	0.363213	-0.0454411	0.568286
SHB	SHB	blue	0.276047	0.000410439	0.481011	1.21e-10	0.495489	2.71e-11	-0.191471	0.0152902	0.49651	2.44e-11	-0.395722	2.23e-07	-0.184351	0.019615	-0.229702	0.00347888	0.0810561	0.308238	-0.320584	3.58e-05	-0.0661452	0.405958	0.07886	0.321572	-0.0954292	0.229995
IGLV3-17	IGLV3-17	blue	0.275695	0.000417789	0.81603	1.88e-39	0.674849	1.31e-22	-0.484445	8.54e-11	0.635502	1.77e-19	-0.671713	2.43e-22	-0.14244	0.0723701	-0.227649	0.00379041	0.181905	0.0213272	-0.25575	0.00109811	-0.0177705	0.823507	0.0619097	0.436741	-0.175957	0.0260381
SUN1	SUN1	blue	-0.275468	0.000422567	-0.722885	3.76e-27	-0.319416	3.84e-05	0.56029	1.32e-14	-0.397582	1.93e-07	0.468631	4.11e-10	-0.11755	0.138772	0.0552175	0.487992	-0.251577	0.00133174	-0.0447124	0.574512	0.0635706	0.424514	-0.306755	7.97e-05	0.0879023	0.269026
CTSH	CTSH	blue	-0.275463	0.000422679	-0.411355	6.53e-08	-0.408115	8.47e-08	0.19538	0.0132895	-0.329132	2.14e-05	0.27796	0.000372596	0.222624	0.00466196	0.250039	0.00142878	-0.109974	0.166246	0.146073	0.0653133	0.0707079	0.374276	0.113235	0.153959	0.0317661	0.690068
TEAD2	TEAD2	blue	-0.275431	0.000423363	-0.261848	0.000823651	-0.121287	0.126565	0.0497368	0.532247	-0.223368	0.00452245	-0.125351	0.114247	0.140592	0.0761888	0.307542	7.62e-05	-0.229566	0.00349869	0.0917309	0.248643	0.096764	0.223513	-0.0555268	0.485555	-0.249052	0.00149434
PF4	PF4	blue	0.27357	0.000464729	0.499365	1.8e-11	0.255459	0.00111311	-0.395454	2.27e-07	0.204501	0.009488	-0.278476	0.000362956	-0.0412029	0.604938	-0.0709857	0.372397	-0.0234628	0.768378	0.0968056	0.223313	0.139735	0.078016	0.0190477	0.811052	-0.00449615	0.955002
IGKV1D-43	IGKV1D-43	blue	0.272798	0.000482971	0.515903	2.92e-12	0.169662	0.0319669	-0.173853	0.0279057	-0.0350964	0.659507	0.00652769	0.934708	-0.182359	0.0210004	-0.195052	0.013448	0.0998237	0.209145	-0.012858	0.871799	-0.0291144	0.714767	-0.108275	0.172929	0.368821	1.59e-06
GRID1	GRID1	blue	0.272653	0.000486457	0.748181	5.97e-30	0.536081	2.77e-13	-0.741172	3.84e-29	0.604867	2.44e-17	-0.80419	1.57e-37	0.0387337	0.626764	-0.0535021	0.501629	0.100145	0.207676	0.0553513	0.486937	0.392204	2.91e-07	0.110237	0.165228	-0.436559	7.88e-09
CRYBG1	CRYBG1	blue	0.27256	0.000488721	0.526796	8.34e-13	0.354393	4.27e-06	-0.311765	5.99e-05	0.455557	1.42e-09	-0.27824	0.000367329	-0.160347	0.0428188	-0.292039	0.000178897	0.264114	0.000738838	-0.0892968	0.261474	-0.0734684	0.355865	0.0407366	0.609033	-0.0197236	0.80448
SPCS2	SPCS2	blue	-0.272444	0.000491536	-0.389715	3.51e-07	-0.341914	9.64e-06	0.047739	0.548864	-0.347028	6.93e-06	0.13124	0.0980838	0.410211	7.16e-08	0.467813	4.45e-10	-0.191739	0.0151453	0.258486	0.000965981	0.0315755	0.691833	0.124623	0.116384	-0.0518877	0.514643
APBA1	APBA1	blue	0.2723	0.000495081	0.510328	5.44e-12	0.384185	5.29e-07	-0.362785	2.42e-06	0.220443	0.00509315	-0.413664	5.42e-08	-0.00367036	0.96326	-0.00426991	0.957264	-0.0704702	0.375888	-0.051936	0.51425	0.136227	0.0858591	-0.0975761	0.219633	-0.0387601	0.626528
TRIM28	TRIM28	blue	-0.272129	0.000499285	-0.408301	8.34e-08	-0.173548	0.0281857	0.208608	0.00811587	-0.0574844	0.47028	0.108224	0.173132	0.205578	0.00910968	0.274277	0.000448597	-0.167368	0.0343954	-0.0334427	0.674616	0.050023	0.529887	0.0445112	0.576237	-0.162349	0.0402579
PPIA	PPIA	blue	-0.271984	0.000502893	-0.320705	3.56e-05	-0.268062	0.00061006	0.365581	2e-06	-0.403043	1.26e-07	0.344653	8.09e-06	-0.0141997	0.858555	0.093653	0.238825	-0.0404096	0.611913	-0.0253827	0.750028	-0.29917	0.000121563	-0.0976432	0.219315	0.23315	0.00300705
AASS	AASS	blue	-0.271306	0.000520096	-0.48144	1.16e-10	-0.186295	0.0183399	0.518711	2.12e-12	-0.337717	1.26e-05	0.397801	1.9e-07	-0.236467	0.00260854	-0.0616063	0.438995	-0.109622	0.167612	-0.120782	0.128163	-0.132525	0.0948096	-0.369094	1.56e-06	0.171299	0.0303248
XRCC6	XRCC6	blue	0.271115	0.00052502	0.521766	1.49e-12	0.573713	2.19e-15	-0.0301855	0.704753	0.0967867	0.223404	-0.199693	0.0113518	-0.212663	0.00693691	-0.0635435	0.424712	-0.108236	0.173085	-0.37635	9.36e-07	-0.019996	0.801834	-0.263599	0.000757397	0.312621	5.7e-05
GYPE	GYPE	blue	0.270197	0.000549356	0.231841	0.00317883	-0.0167538	0.833454	-0.344853	7.98e-06	0.294454	0.000157134	-0.151372	0.0560385	-0.0107566	0.892613	-0.157241	0.0470625	0.390535	3.3e-07	0.21505	0.00631634	0.0182304	0.819017	0.0284852	0.720673	-0.142817	0.0716094
POMT1	POMT1	blue	-0.269649	0.000564395	-0.305239	8.68e-05	-0.105171	0.185649	0.287092	0.000232522	-0.195218	0.0133676	-0.0110269	0.889931	-0.0367577	0.644467	0.0998805	0.208884	-0.0187562	0.81389	-0.148091	0.0616442	0.00909532	0.909121	-0.102624	0.196585	-0.184929	0.0192284
RHBDL1	RHBDL1	blue	0.269422	0.000570721	0.740689	4.35e-29	0.590006	2.22e-16	-0.370336	1.43e-06	0.365457	2.02e-06	-0.503354	1.17e-11	-0.0355161	0.655694	-0.00707346	0.929263	0.0467509	0.557176	-0.247625	0.00159405	0.0184101	0.817264	0.0595963	0.454101	0.0323431	0.684735
BCAM	BCAM	blue	0.268798	0.000588476	0.770801	9.45e-33	0.843027	2.1e-44	-0.113383	0.153421	0.509264	6.12e-12	-0.460502	8.95e-10	-0.413391	5.54e-08	-0.325725	2.63e-05	0.0904624	0.255274	-0.566069	6.16e-15	-0.103915	0.190984	-0.323374	3.03e-05	0.0888953	0.263633
PEX10	PEX10	blue	0.268645	0.000592904	0.414953	4.88e-08	0.212554	0.00696649	0.038257	0.631015	-0.0320343	0.687588	0.112842	0.155405	-0.321216	3.45e-05	-0.299464	0.000119613	0.136332	0.0856167	-0.172928	0.0287615	-0.309698	6.74e-05	-0.0729029	0.35959	0.443702	4.19e-09
ARHGEF10	ARHGEF10	blue	0.268393	0.000600257	0.339619	1.12e-05	0.287957	0.000222186	-0.12214	0.123899	0.200196	0.0111426	-0.23868	0.00236994	-0.181497	0.0216256	-0.180584	0.0223051	0.183262	0.0203622	-0.167304	0.0344654	-0.00132556	0.986727	0.0703199	0.37691	-0.0377349	0.635686
SURF1	SURF1	blue	0.267795	0.000618073	0.400881	1.5e-07	0.0231696	0.771192	-0.212646	0.00694157	-0.0831676	0.295764	0.131261	0.0980303	-0.263262	0.000769744	-0.305082	8.76e-05	0.19816	0.0120099	0.208098	0.00827616	0.0207553	0.794473	-0.315756	4.76e-05	0.349823	5.78e-06
MYL3	MYL3	blue	0.267455	0.000628403	0.702019	4.57e-25	0.716509	1.71e-26	-0.388	3.99e-07	0.384785	5.07e-07	-0.659736	2.38e-21	-0.0319893	0.688003	0.0142567	0.857993	-0.00238421	0.97613	-0.284258	0.000269629	0.0484318	0.543073	0.0121273	0.879027	-0.119048	0.133774
NUP210	NUP210	blue	0.266433	0.000660452	0.500159	1.65e-11	0.15497	0.0503831	-0.166531	0.0353203	-0.11836	0.136052	0.0432471	0.587128	-0.204532	0.0094772	-0.34288	9.06e-06	0.356093	3.81e-06	-0.023085	0.772005	0.0373771	0.638895	-0.271706	0.000509874	0.422584	2.6e-08
TMSB4Y	TMSB4Y	blue	0.265138	0.000703234	0.430922	1.28e-08	0.315475	4.84e-05	0.182434	0.0209465	0.0482726	0.544401	0.200576	0.0109869	-0.338235	1.22e-05	-0.385436	4.83e-07	0.106107	0.181743	-0.388823	3.75e-07	-0.3129	5.61e-05	-0.192096	0.0149538	0.566104	6.13e-15
TRAV27	TRAV27	blue	0.264992	0.000708212	0.486174	7.16e-11	0.256884	0.00104146	-0.324815	2.78e-05	0.273671	0.000462389	-0.300576	0.000112509	-0.260066	0.000896493	-0.212178	0.00706937	0.0817098	0.30434	0.0126822	0.873537	0.356047	3.82e-06	-0.129358	0.10304	-0.117394	0.139301
PFDN5	PFDN5	blue	0.264209	0.000735481	0.685933	1.41e-23	0.562842	9.45e-15	-0.121658	0.125399	0.202233	0.0103304	-0.241298	0.00211334	-0.251602	0.00133022	-0.249041	0.00149512	0.105601	0.183846	-0.381039	6.67e-07	-0.206716	0.00872472	-0.0738663	0.353259	0.307556	7.62e-05
TOP3A	TOP3A	blue	-0.263985	0.000743442	-0.323013	3.1e-05	-0.316094	4.66e-05	0.316108	4.66e-05	-0.346841	7.02e-06	0.296433	0.000141162	0.0542662	0.49553	0.08763	0.270517	0.0603973	0.448047	-0.00773207	0.922696	-0.242416	0.00201162	-0.0315689	0.691894	0.134222	0.0906198
SRP9	SRP9	blue	-0.263181	0.000772748	-0.70929	9e-26	-0.698949	8.94e-25	0.390749	3.25e-07	-0.663026	1.28e-21	0.583064	5.98e-16	-0.0472717	0.552787	0.151691	0.0555164	-0.204219	0.00958943	0.34416	8.35e-06	0.128784	0.104589	-0.23139	0.00324013	0.132066	0.0959677
TMOD2	TMOD2	blue	-0.262934	0.000781941	-0.306143	8.25e-05	-0.419946	3.24e-08	0.212293	0.00703783	-0.321743	3.34e-05	0.356413	3.73e-06	0.0407923	0.608544	-0.0482625	0.544485	0.0698492	0.38012	0.138356	0.0810276	-0.141547	0.0741955	0.0613678	0.440773	0.110699	0.163453
NOMO1	NOMO1	blue	0.262711	0.000790338	0.687661	9.83e-24	0.59901	5.91e-17	-0.393555	2.63e-07	0.399722	1.64e-07	-0.542463	1.27e-13	-0.107681	0.175313	-0.141571	0.074146	0.0639502	0.421747	-0.209529	0.00783365	0.0181611	0.819693	-0.000655579	0.993436	-0.0777399	0.328515
OBSL1	OBSL1	blue	0.261796	0.000825674	0.463585	6.68e-10	0.475734	2.05e-10	-0.280879	0.00032102	0.368764	1.6e-06	-0.449193	2.55e-09	-0.0423822	0.594634	0.046131	0.562421	-0.0730963	0.358313	-0.177901	0.0244091	0.177129	0.0250451	-0.110551	0.164021	-0.145789	0.0658447
TMEM187	TMEM187	blue	0.261305	0.000845218	0.645261	3.26e-20	0.551128	4.3e-14	-0.141156	0.0750062	0.334689	1.52e-05	-0.260885	0.000862299	-0.183731	0.0200373	-0.214461	0.00646462	0.11669	0.141703	-0.373231	1.17e-06	-0.0957203	0.22857	-0.0350573	0.659864	0.225718	0.0041063
IGKV3OR2-5	IGKV3OR2-5	blue	0.260859	0.000863345	0.359631	3e-06	0.190056	0.0160763	-0.238765	0.00236118	0.09059	0.254602	-0.164517	0.0376303	-0.179953	0.0227854	-0.202039	0.0104055	0.323452	3.02e-05	0.0619169	0.436687	0.0392521	0.622153	-0.213419	0.00673468	0.0216894	0.785443
SNORA63	SNORA63	blue	0.260744	0.000868085	0.511529	4.76e-12	0.293114	0.000168886	-0.181907	0.0213264	0.195957	0.0130145	-0.208956	0.00800814	0.00418009	0.958162	-0.0964117	0.225211	-0.100591	0.20565	-0.19118	0.015449	-0.279194	0.000349917	0.00963251	0.903778	0.156844	0.0476303
ANGPT1	ANGPT1	blue	-0.260742	0.000868164	-0.594929	1.08e-16	-0.692534	3.54e-24	0.29835	0.000127146	-0.580872	8.15e-16	0.691681	4.24e-24	0.0131455	0.868958	0.0711955	0.370982	-0.0572154	0.472364	0.437901	7.01e-09	-0.206382	0.00883606	-0.150891	0.0568336	0.312215	5.84e-05
MRSD	MRSD	blue	0.260478	0.000879147	0.747171	7.84e-30	0.638359	1.08e-19	-0.315049	4.96e-05	0.263768	0.000751252	-0.531472	4.8e-13	-0.18017	0.0226191	-0.141444	0.0744078	0.154621	0.0509099	-0.300147	0.000115203	0.07744	0.330389	-0.1987	0.0117742	0.0260786	0.74341
IGKV3-25	IGKV3-25	blue	0.259805	0.000907652	0.718184	1.15e-26	0.50039	1.61e-11	-0.263509	0.00076065	0.564942	7.16e-15	-0.260261	0.000888231	-0.401537	1.42e-07	-0.57906	1.05e-15	0.345244	7.78e-06	-0.240292	0.00220879	-0.137948	0.0819363	-0.11625	0.143222	0.099028	0.212816
DDX25	DDX25	blue	0.25964	0.000914762	0.527117	8.03e-13	0.45404	1.64e-09	-0.157587	0.0465737	0.421034	2.96e-08	-0.257591	0.00100751	-0.196153	0.0129221	-0.246194	0.00170011	0.117872	0.137686	-0.289962	0.000199835	-0.0514885	0.517886	0.115371	0.146292	0.0464604	0.55963
CLN5	CLN5	blue	0.259438	0.000923545	0.434011	9.84e-09	0.37928	7.57e-07	-0.0719714	0.365778	0.299579	0.000118857	-0.170637	0.0309799	-0.180444	0.0224102	-0.187643	0.0174988	0.12496	0.115391	-0.292225	0.000177128	-0.0989114	0.213358	-0.109068	0.169785	0.122633	0.122377
GCFC2	GCFC2	blue	-0.259339	0.000927862	-0.573933	2.13e-15	-0.305844	8.39e-05	0.251095	0.00136149	-0.117062	0.14043	0.237969	0.00244432	-0.0550587	0.489247	0.0695556	0.38213	-0.0530004	0.505654	0.17672	0.0253879	0.0717536	0.367235	-0.201127	0.0107645	-0.220511	0.00507904
SCMH1	SCMH1	blue	-0.259029	0.000941539	-0.597759	7.12e-17	-0.256824	0.00104437	0.696164	1.63e-24	-0.435699	8.5e-09	0.607243	1.7e-17	-0.112407	0.157015	-0.00910729	0.909001	-0.150991	0.0566667	-0.221268	0.00492587	-0.376257	9.42e-07	-0.180383	0.0224566	0.392408	2.87e-07
BZW2	BZW2	blue	0.258904	0.000947123	0.459662	9.69e-10	-0.130697	0.0994945	-0.45675	1.27e-09	-0.162081	0.0405932	0.0566251	0.476952	-0.00743469	0.92566	-0.144312	0.06866	0.14633	0.0648361	0.446246	3.34e-09	0.100277	0.207073	0.0294455	0.711666	0.302584	0.000100667
GMPPA	GMPPA	blue	-0.258359	0.000971755	-0.601768	3.91e-17	-0.338576	1.19e-05	0.510634	5.26e-12	-0.284887	0.000260942	0.536393	2.66e-13	-0.0159511	0.841326	0.00230089	0.976963	-0.119285	0.132997	-0.0494927	0.534263	-0.313692	5.36e-05	0.00265204	0.973449	0.166333	0.0355419
MR1	MR1	blue	0.258351	0.000972147	0.430178	1.37e-08	0.294978	0.000152745	-0.0778061	0.328102	0.0349995	0.660389	-0.048434	0.543054	-0.210389	0.00757775	-0.180296	0.0225229	0.0620269	0.435872	-0.159811	0.0435277	-0.0603278	0.448571	-0.0802193	0.313276	0.283836	0.0002756
MAP2K7	MAP2K7	blue	0.256287	0.00107092	0.460076	9.32e-10	0.473236	2.62e-10	-0.125243	0.114564	0.0436317	0.583805	-0.339337	1.14e-05	0.025756	0.746475	0.0150016	0.850657	0.0788361	0.321719	-0.312352	5.79e-05	-0.140044	0.0773519	0.0359646	0.651629	0.135844	0.0867531
ACTG1P1	ACTG1P1	blue	0.255759	0.00109764	0.569646	3.81e-15	0.43702	7.57e-09	-0.421738	2.79e-08	0.357776	3.4e-06	-0.452068	1.96e-09	-0.221029	0.00497388	-0.210954	0.00741375	0.159538	0.0438925	0.0088538	0.911524	0.115752	0.144954	-0.21249	0.00698387	-0.130858	0.0990734
MYO9B	MYO9B	blue	-0.255616	0.00110498	-0.371763	1.3e-06	-0.171962	0.0296798	0.308915	7.05e-05	-0.177796	0.0244944	0.175203	0.0266948	-0.159104	0.044478	0.0947146	0.233519	-0.313756	5.34e-05	-0.0226716	0.775978	0.0734988	0.355666	-0.245757	0.00173376	-0.128855	0.104397
HMGB1P1	HMGB1P1	blue	-0.255302	0.00112128	-0.383291	5.65e-07	-0.259704	0.00091199	0.384441	5.2e-07	-0.30742	7.68e-05	0.304192	9.2e-05	0.0867167	0.275562	0.186707	0.0180798	-0.0938809	0.237679	-0.101637	0.200951	-0.189437	0.0164317	-0.0295483	0.710705	0.157787	0.0462925
PZP	PZP	blue	0.254584	0.00115928	0.79948	8.41e-37	0.716613	1.66e-26	-0.286504	0.000239811	0.522923	1.31e-12	-0.466822	4.9e-10	-0.182779	0.0207011	-0.261943	0.000819886	0.0126042	0.874309	-0.392594	2.83e-07	-0.0780885	0.326344	0.0216936	0.785403	0.0855133	0.282305
BRD7	BRD7	blue	-0.253906	0.00119631	-0.736067	1.43e-28	-0.464002	6.42e-10	0.616008	4.33e-18	-0.575473	1.72e-15	0.570294	3.49e-15	-0.0393385	0.621386	0.200094	0.0111848	-0.312454	5.76e-05	-0.00798222	0.920203	-0.185327	0.0189659	-0.165589	0.0363854	0.206495	0.00879826
CDK9	CDK9	blue	0.253811	0.00120154	0.566126	6.12e-15	0.492014	3.91e-11	-0.049724	0.532352	0.380675	6.85e-07	-0.167798	0.0339287	-0.228211	0.00370272	-0.285091	0.000258185	0.186079	0.0184783	-0.421681	2.8e-08	-0.0495976	0.533396	-0.0366383	0.645543	0.230987	0.00329569
NXPH3	NXPH3	blue	0.253669	0.00120945	0.534114	3.5e-13	0.0965575	0.224507	-0.460772	8.73e-10	-0.0719057	0.366217	-0.233489	0.00296395	0.182543	0.0208687	0.10992	0.166455	0.151609	0.0556504	0.210713	0.00748332	0.0961781	0.226342	0.11157	0.160144	0.142857	0.0715292
FDXR	FDXR	blue	0.253583	0.00121429	0.457145	1.23e-09	0.175164	0.0267293	-0.138145	0.0814948	-0.0184415	0.816958	-0.00740635	0.925943	-0.124619	0.116395	-0.227184	0.00386449	0.0996772	0.209817	-0.0730117	0.358872	0.0276374	0.728656	-0.0644768	0.417927	0.333441	1.64e-05
SPOCK2	SPOCK2	blue	-0.253412	0.00122394	-0.37716	8.83e-07	-0.398646	1.78e-07	0.129267	0.103286	-0.375176	1.02e-06	0.332772	1.71e-05	0.347327	6.8e-06	0.247736	0.00158609	-0.169496	0.0321377	0.223136	0.00456553	-0.0480297	0.546431	0.2773	0.00038527	0.152164	0.0547502
POLR2K	POLR2K	blue	0.251761	0.00132059	0.589335	2.44e-16	0.459374	9.96e-10	-0.213053	0.00683184	0.114548	0.149211	-0.299639	0.00011847	-0.129739	0.102021	-0.11492	0.147885	0.0376758	0.636215	-0.216602	0.00593991	-0.0340944	0.668646	-0.0872477	0.272621	0.186835	0.0179988
SNORD14A	SNORD14A	blue	-0.251517	0.00133543	-0.586048	3.92e-16	-0.272164	0.000498433	0.266652	0.000653475	0.105138	0.185789	0.171746	0.0298888	-0.0913505	0.25062	-0.0046379	0.953585	-0.00228018	0.977171	0.0694303	0.382991	0.100688	0.205207	-0.133834	0.091564	-0.368344	1.65e-06
SLC27A6	SLC27A6	blue	0.250682	0.00138742	0.480131	1.32e-10	0.386788	4.37e-07	0.177104	0.0250656	-0.00156718	0.984308	0.187947	0.0173141	-0.494767	2.93e-11	-0.48501	8.06e-11	0.100527	0.20594	-0.371304	1.34e-06	-0.305339	8.63e-05	-0.295395	0.000149342	0.629721	4.67e-19
CYFIP1	CYFIP1	blue	0.248711	0.00151762	0.576431	1.51e-15	0.174041	0.0277344	-0.441471	5.11e-09	0.0811476	0.307691	-0.229317	0.00353542	-0.0811784	0.307506	-0.116114	0.143695	0.118894	0.134283	0.157226	0.0470842	0.377798	8.43e-07	-0.0536961	0.500077	0.117503	0.13893
DHH	DHH	blue	0.248569	0.00152741	0.573578	2.24e-15	0.371678	1.3e-06	-0.425186	2.09e-08	0.39722	1.99e-07	-0.377147	8.84e-07	-0.125382	0.114159	-0.226803	0.00392603	0.192697	0.0146361	-0.00602789	0.939697	0.0695175	0.382392	-0.117935	0.137474	-0.0629679	0.428928
IGLV2-8	IGLV2-8	blue	0.248335	0.0015437	0.769493	1.4e-32	0.776548	1.63e-33	-0.34032	1.07e-05	0.520435	1.74e-12	-0.613526	6.41e-18	-0.143098	0.0710481	-0.192225	0.014885	0.102604	0.196675	-0.384951	5e-07	0.0189673	0.811835	-0.0982477	0.216461	-0.0591648	0.457381
SOX2	SOX2	blue	-0.247759	0.00158441	-0.379004	7.73e-07	-0.112036	0.158395	0.414267	5.16e-08	-0.318319	4.09e-05	0.220701	0.00504025	0.12529	0.114426	0.221786	0.00482347	-0.18067	0.0222403	-0.21449	0.00645727	-0.191254	0.0154085	0.0498609	0.531223	0.12244	0.122971
GSTA3	GSTA3	blue	0.246418	0.00168305	0.357889	3.38e-06	0.242346	0.0020179	-0.343741	8.57e-06	0.327369	2.38e-05	-0.301426	0.000107345	-0.188418	0.0170306	-0.212621	0.00694826	0.203243	0.00994769	0.080141	0.31375	0.0919618	0.247449	-0.0117144	0.883116	-0.18948	0.0164068
DDIT3	DDIT3	blue	-0.245921	0.00172102	-0.572446	2.61e-15	-0.247241	0.00162193	0.446347	3.31e-09	-0.226464	0.00398158	0.332123	1.78e-05	0.10884	0.170683	0.176584	0.0255027	-0.174424	0.027388	-0.106176	0.181458	-0.208004	0.00830597	-0.08471	0.286867	0.0322748	0.685366
SHFM2	SHFM2	blue	-0.245568	0.00174849	-0.245475	0.00175573	0.132076	0.0959423	0.200098	0.0111832	0.0708094	0.373589	-0.108661	0.171394	-0.1116	0.160032	-0.037581	0.637065	0.0235857	0.7672	-0.178378	0.0240232	-0.0812391	0.307143	-0.206141	0.00891748	-0.252442	0.00127988
TSSK2	TSSK2	blue	0.244393	0.00184266	0.393224	2.69e-07	0.251209	0.0013544	-0.311767	5.99e-05	0.41072	6.87e-08	-0.256115	0.0010796	-0.122827	0.121782	-0.193974	0.0139812	0.130039	0.101224	0.0064503	0.93548	0.103883	0.191121	-0.00944422	0.90565	-0.151412	0.0559736
SEMA4D	SEMA4D	blue	-0.244363	0.00184517	-0.518575	2.15e-12	-0.350316	5.59e-06	0.113188	0.154134	-0.0309831	0.697329	0.0986725	0.214471	-0.017371	0.827413	0.0414604	0.602681	0.125564	0.11363	0.234129	0.00288405	0.187714	0.0174557	-0.0691747	0.384749	-0.408813	8.01e-08
CEPT1	CEPT1	blue	0.244167	0.00186131	0.41663	4.26e-08	0.199238	0.0115437	-0.199933	0.0112516	0.0546483	0.492495	-0.137885	0.0820775	-0.0684802	0.389551	-0.0559188	0.482476	0.0625288	0.43216	-0.0362271	0.649255	0.00721019	0.927899	0.0326666	0.681752	0.163759	0.0385314
ANKRD11	ANKRD11	blue	-0.243098	0.00195182	-0.643485	4.46e-20	-0.558884	1.59e-14	0.498677	1.93e-11	-0.345581	7.62e-06	0.696948	1.38e-24	-0.208404	0.00817988	-0.224022	0.00440301	0.0362375	0.649161	0.133547	0.0922688	-0.172226	0.0294266	-0.154689	0.0508061	0.220123	0.0051592
ATG2A	ATG2A	blue	0.243063	0.00195483	0.585327	4.34e-16	0.461208	8.38e-10	-0.304049	9.28e-05	0.354391	4.27e-06	-0.447699	2.93e-09	-0.0738341	0.35347	-0.17002	0.0316016	0.0698746	0.379946	-0.214884	0.00635776	-0.0705375	0.375431	0.129543	0.102545	-0.0406535	0.609764
THUMPD3	THUMPD3	blue	-0.242633	0.00199244	-0.634785	2e-19	-0.606822	1.81e-17	0.339647	1.11e-05	-0.476754	1.85e-10	0.598953	5.96e-17	0.272511	0.000489914	0.178223	0.0241477	-0.15708	0.0472924	0.250797	0.00138014	-0.158785	0.0449118	0.22327	0.00454055	0.234324	0.00286012
UBE4A	UBE4A	blue	-0.242597	0.00199562	-0.436968	7.6e-09	-0.291503	0.000184093	0.266132	0.000670184	-0.294286	0.00015856	0.221916	0.00479813	0.29617	0.000143195	0.321811	3.33e-05	-0.249377	0.00147248	0.0230959	0.7719	-0.159317	0.0441893	0.314344	5.16e-05	0.0245079	0.758373
UBE2D1	UBE2D1	blue	-0.24209	0.00204084	-0.457375	1.2e-09	-0.283836	0.000275594	0.180588	0.0223019	-0.0835752	0.293395	0.117616	0.138547	0.0168814	0.832204	0.0322983	0.685149	-0.0172186	0.828903	0.0909471	0.252727	0.0563036	0.479462	0.0439417	0.581132	-0.237613	0.00248236
SEPTIN1	SEPTIN1	blue	-0.240599	0.00217925	-0.457072	1.24e-09	-0.2097	0.00778226	0.429275	1.48e-08	-0.261961	0.000819185	0.347533	6.71e-06	0.0706645	0.37457	0.184971	0.0192007	-0.227938	0.00374511	-0.140126	0.0771773	-0.00345606	0.965404	0.0902298	0.256504	0.117565	0.138721
KCNE4	KCNE4	blue	0.239653	0.00227141	0.476947	1.82e-10	0.457418	1.2e-09	-0.0890331	0.262891	0.407082	9.19e-08	-0.265501	0.00069099	-0.265028	0.000706986	-0.246962	0.00164239	0.224667	0.00428796	-0.315494	4.83e-05	-0.189872	0.0161813	-0.0670624	0.399464	0.00894087	0.910657
GRIA3	GRIA3	blue	-0.238617	0.00237642	-0.437993	6.95e-09	-0.312831	5.64e-05	0.231372	0.0032426	-0.399351	1.68e-07	0.352024	5e-06	0.0623662	0.43336	0.156647	0.0479126	-0.288984	0.000210459	0.200524	0.011008	-0.0101703	0.898434	-0.112042	0.158375	0.112752	0.155735
POMZP3	POMZP3	blue	-0.238384	0.00240065	-0.553426	3.21e-14	-0.372001	1.28e-06	0.336052	1.4e-05	-0.403318	1.24e-07	0.314641	5.08e-05	0.392318	2.89e-07	0.478854	1.5e-10	-0.270098	0.000552051	0.0112964	0.887259	-0.069681	0.381271	0.188009	0.0172764	0.0705718	0.375199
NDUFA3	NDUFA3	blue	-0.238348	0.00240442	-0.337155	1.3e-05	-0.0732615	0.357225	0.276087	0.000409615	0.000567417	0.994318	0.17322	0.0284894	-0.188184	0.0171707	-0.13464	0.0896084	0.0252588	0.751208	-0.106941	0.178314	0.297047	0.000136526	-0.291728	0.0001819	-0.0697351	0.3809
TRAJ27	TRAJ27	blue	0.237699	0.0024732	0.753494	1.4e-30	0.783345	1.9e-34	-0.240601	0.00217911	0.703641	3.19e-25	-0.573521	2.25e-15	-0.388891	3.73e-07	-0.441425	5.13e-09	0.245033	0.00179081	-0.487866	6.01e-11	-0.0740798	0.351866	-0.175448	0.0264799	-0.121157	0.126975
LOH1CR1	LOH1CR1	blue	0.23643	0.00261265	0.587222	3.31e-16	0.366934	1.82e-06	0.00456877	0.954276	-0.0241573	0.761724	0.123753	0.118974	-0.360679	2.8e-06	-0.396185	2.15e-07	0.110835	0.162932	-0.235437	0.00272682	-0.28707	0.000232787	-0.333633	1.62e-05	0.616569	3.96e-18
CAPN15	CAPN15	blue	-0.235824	0.00268188	-0.310693	6.37e-05	-0.0446057	0.575427	0.308452	7.24e-05	-0.168771	0.032893	0.145462	0.0664603	0.0337022	0.672236	0.108061	0.173783	-0.142326	0.0725998	-0.160296	0.0428862	0.0226394	0.776289	-0.0851689	0.284255	0.0292963	0.713063
FAM168A	FAM168A	blue	0.23558	0.00271016	0.681684	3.35e-23	0.590219	2.15e-16	-0.257455	0.00101394	0.524682	1.07e-12	-0.380036	7.17e-07	-0.32131	3.43e-05	-0.394252	2.49e-07	0.263507	0.00076073	-0.30116	0.00010894	-0.0208529	0.793529	-0.224062	0.00439584	-0.0192712	0.808877
PDE6D	PDE6D	blue	-0.235534	0.00271551	-0.504419	1.04e-11	-0.541219	1.48e-13	0.27489	0.000435017	-0.255437	0.00111423	0.56096	1.21e-14	-0.135094	0.0885236	-0.161639	0.0411508	-0.00102272	0.989759	0.280261	0.000331358	-0.0303569	0.703155	-0.0191178	0.81037	0.100695	0.205176
BSG	BSG	blue	-0.235378	0.00273377	-0.330091	2.02e-05	-0.195103	0.0134232	0.231042	0.0032881	-0.254508	0.00116338	0.177482	0.0247522	0.089202	0.261983	0.172698	0.0289785	-0.141863	0.0735458	0.023363	0.769335	-0.117208	0.139931	-0.197135	0.0124685	0.030639	0.700528
CDC14B	CDC14B	blue	-0.23484	0.00279763	-0.353917	4.41e-06	-0.361629	2.62e-06	0.131544	0.0973011	-0.215745	0.00614522	0.325238	2.71e-05	0.170893	0.0307251	0.0722506	0.363916	0.0134125	0.866321	0.20627	0.00887388	-0.114645	0.148865	0.167018	0.0347796	0.0982377	0.216507
CHRNA4	CHRNA4	blue	-0.233716	0.00293542	-0.382684	5.91e-07	-0.255757	0.00109775	0.183272	0.020355	-0.366628	1.86e-06	0.127841	0.107177	0.344006	8.43e-06	0.432406	1.13e-08	-0.228671	0.00363239	0.0533084	0.503181	0.0477494	0.548777	0.256489	0.00106086	-0.0059039	0.940935
RNR5	RNR5	blue	0.233335	0.00298345	0.571727	2.88e-15	0.583326	5.77e-16	-0.311316	6.15e-05	0.487234	6.42e-11	-0.516706	2.66e-12	-0.172872	0.0288142	-0.161489	0.0413413	0.0453306	0.569228	-0.253217	0.00123501	0.0637148	0.423461	-0.149946	0.0584202	-0.166936	0.0348698
PKIA	PKIA	blue	-0.232611	0.00307669	-0.449026	2.59e-09	-0.438818	6.46e-09	0.217236	0.00579201	-0.396935	2.03e-07	0.468789	4.05e-10	0.418563	3.63e-08	0.274008	0.000454682	-0.141022	0.0752863	0.189739	0.0162577	-0.194089	0.0139233	0.281378	0.000312897	0.260313	0.000886055
P2RY4	P2RY4	blue	-0.232471	0.00309508	-0.513244	3.93e-12	-0.28058	0.000325978	0.246464	0.00167964	-0.128974	0.104075	0.193525	0.0142083	0.163838	0.0384373	0.16695	0.0348548	-0.236444	0.00261112	0.0453363	0.56918	0.0522401	0.511787	0.188183	0.0171714	-0.148769	0.0604492
PTPRZ1	PTPRZ1	blue	-0.232144	0.00313834	-0.486003	7.28e-11	-0.277703	0.000377487	0.500427	1.6e-11	-0.352246	4.93e-06	0.442241	4.78e-09	-0.287088	0.000232567	-0.142455	0.0723397	0.0258883	0.745218	-0.0637255	0.423384	-0.0161548	0.839327	-0.368003	1.69e-06	0.140729	0.0759002
DOP1B	DOP1B	blue	0.230964	0.00329889	0.420954	2.98e-08	0.41329	5.59e-08	-0.0750352	0.345672	0.179665	0.0230069	-0.282247	0.000299215	-0.0243908	0.759492	0.0387231	0.626857	-0.0500949	0.529295	-0.319267	3.87e-05	-0.208762	0.00806822	0.00910819	0.908992	0.101924	0.199675
SMC2	SMC2	blue	-0.230686	0.00333779	-0.456537	1.3e-09	-0.113686	0.152315	0.37193	1.28e-06	-0.0270379	0.734319	0.253264	0.00123233	-0.0981394	0.21697	0.0318466	0.689323	-0.320422	3.62e-05	-0.0956175	0.229073	-0.0217332	0.78502	-0.151189	0.0563406	-0.0531279	0.50463
HCVS	HCVS	blue	0.230676	0.00333927	0.618875	2.74e-18	0.450196	2.33e-09	-0.580801	8.23e-16	0.565208	6.91e-15	-0.591885	1.69e-16	0.0253327	0.750504	-0.0530127	0.505556	0.0733558	0.356605	0.0406354	0.609924	0.260247	0.000888821	0.0778076	0.328092	-0.319199	3.89e-05
MSL3	MSL3	blue	0.230483	0.00336654	0.652743	8.57e-21	0.741495	3.53e-29	-0.203866	0.00971763	0.57621	1.56e-15	-0.530017	5.71e-13	-0.243194	0.00194353	-0.196923	0.0125654	0.169108	0.0325399	-0.458633	1.07e-09	-0.00640203	0.935962	-0.178983	0.0235407	-0.08735	0.272057
BCL2L11	BCL2L11	blue	0.23034	0.00338677	0.548388	6.08e-14	0.174044	0.0277312	-0.541081	1.51e-13	0.12784	0.107179	-0.373079	1.18e-06	0.199781	0.0113148	0.0783443	0.324757	0.0753897	0.343392	0.206146	0.00891563	0.0496935	0.532604	0.272892	0.000480706	-0.0179758	0.821502
RAB5A	RAB5A	blue	-0.23018	0.00340961	-0.334436	1.54e-05	-0.144845	0.0676325	0.0990007	0.212943	-0.118821	0.134521	-0.0665461	0.403112	0.131613	0.0971247	0.253382	0.00122562	-0.0815866	0.305072	0.0194538	0.807102	0.272581	0.000488217	-0.0117844	0.882423	-0.290054	0.000198856
CAPN3	CAPN3	blue	-0.230097	0.00342152	-0.64589	2.92e-20	-0.406432	9.68e-08	0.429658	1.43e-08	-0.316231	4.63e-05	0.441278	5.2e-09	0.090032	0.257552	0.147276	0.0631054	-0.0120369	0.879923	0.0404381	0.611662	-0.155307	0.0498776	0.0132412	0.868013	0.0918925	0.247807
MAGEB3	MAGEB3	blue	-0.229893	0.00345097	-0.618993	2.69e-18	-0.409106	7.82e-08	0.201663	0.0105522	-0.38493	5.01e-07	0.255245	0.00112422	0.21857	0.00549156	0.317086	4.4e-05	-0.263282	0.000768985	0.237271	0.00251943	0.195591	0.0131886	0.068948	0.386312	-0.11299	0.154859
ACAD9	ACAD9	blue	0.228937	0.0035922	0.526672	8.46e-13	0.241777	0.0020692	-0.212683	0.00693139	-0.0400761	0.614855	-0.218681	0.0054672	-0.14281	0.0716236	-0.157573	0.0465932	0.13285	0.0939961	-0.104579	0.188148	0.0719133	0.366167	-0.207386	0.00850456	0.1797	0.0229802
BMP6	BMP6	blue	0.227343	0.00383903	0.405906	1.01e-07	0.247735	0.00158615	-0.208441	0.00816809	0.199674	0.0113594	-0.234146	0.00288191	0.0607728	0.445225	-0.0186328	0.815093	-0.0959742	0.227333	-0.105097	0.185959	-0.117006	0.14062	0.158047	0.0459287	0.0459012	0.564371
HEY1	HEY1	blue	0.226776	0.00393043	0.479786	1.37e-10	0.335291	1.46e-05	-0.170306	0.031312	0.113899	0.151544	-0.120396	0.129398	-0.201154	0.0107538	-0.238327	0.00240663	0.0971832	0.221504	-0.132548	0.0947518	0.0690853	0.385365	-0.00958594	0.904241	0.239172	0.00231969
RPS28	RPS28	blue	0.226691	0.00394425	0.351939	5.03e-06	0.283779	0.000276417	-0.321075	3.48e-05	0.400902	1.49e-07	-0.347097	6.9e-06	-0.0948082	0.233056	-0.101632	0.200974	0.115832	0.144674	0.0252979	0.750836	0.188223	0.0171472	-0.152568	0.0541037	-0.209969	0.00770185
EN1	EN1	blue	-0.226437	0.00398605	-0.639227	9.34e-20	-0.645015	3.41e-20	0.240452	0.0021933	-0.398158	1.85e-07	0.528629	6.72e-13	0.134914	0.0889538	0.126352	0.111364	-0.199728	0.011337	0.379121	7.66e-07	0.0364369	0.64736	0.0257576	0.74646	0.0355795	0.655119
SLC16A2	SLC16A2	blue	-0.226429	0.00398734	-0.53142	4.83e-13	-0.292659	0.000173056	0.572244	2.68e-15	-0.357384	3.5e-06	0.540779	1.56e-13	-0.0480911	0.545917	-0.0692059	0.384534	-0.0835143	0.293748	-0.147091	0.0634409	-0.401991	1.37e-07	0.0555673	0.485236	0.334145	1.57e-05
SUPT5H	SUPT5H	blue	0.226258	0.00401571	0.492276	3.8e-11	0.468102	4.33e-10	-0.141076	0.0751725	0.200885	0.0108619	-0.26095	0.000859644	-0.171789	0.0298466	-0.134616	0.0896668	0.0847813	0.28646	-0.250246	0.00141535	-0.0556647	0.48447	-0.0439085	0.581418	0.0966689	0.22397
PRKACG	PRKACG	blue	-0.22608	0.00404528	-0.335754	1.42e-05	-0.133853	0.0915167	0.242367	0.00201599	-0.248493	0.00153273	0.124935	0.115464	0.268452	0.000598547	0.355895	3.86e-06	-0.341421	9.95e-06	-0.0735114	0.355584	-0.0843166	0.289119	0.0757532	0.341063	0.0402447	0.613367
GNAS	GNAS	blue	0.225646	0.00411848	0.527414	7.75e-13	0.522475	1.38e-12	-0.103862	0.191215	0.41271	5.85e-08	-0.282842	0.00029015	-0.179796	0.0229057	-0.157419	0.0468105	0.0045849	0.954115	-0.389722	3.51e-07	-0.0494602	0.534533	-0.152321	0.054498	0.0846459	0.287233
ST3GAL2	ST3GAL2	blue	0.22544	0.00415372	0.593262	1.38e-16	0.525444	9.76e-13	-0.136013	0.0863572	0.305626	8.49e-05	-0.278865	0.000355846	-0.112838	0.155419	-0.110883	0.162749	0.102151	0.19867	-0.369768	1.49e-06	-0.11189	0.158942	-0.0500499	0.529666	0.201585	0.0105829
ZNF285	ZNF285	blue	0.225401	0.0041603	0.619171	2.62e-18	0.295365	0.000149579	-0.774028	3.54e-33	0.611363	8.98e-18	-0.596601	8.45e-17	0.000196258	0.998035	-0.221585	0.00486297	0.179692	0.0229867	0.29678	0.000138525	0.255456	0.00111325	0.205197	0.0092421	-0.414837	4.93e-08
AMH	AMH	blue	-0.224606	0.00429875	-0.64712	2.35e-20	-0.344016	8.42e-06	0.592605	1.52e-16	-0.477993	1.64e-10	0.569822	3.72e-15	0.136085	0.0861904	0.151937	0.0551179	-0.205154	0.00925708	-0.124261	0.117456	-0.252064	0.00130231	-0.0236079	0.766987	0.324147	2.9e-05
DAPP1	DAPP1	blue	0.224328	0.00434814	0.528923	6.49e-13	0.446261	3.33e-09	-0.12278	0.121926	0.206176	0.00890555	-0.232021	0.00315475	-0.167937	0.033779	-0.1426	0.0720462	0.0689481	0.386311	-0.301517	0.00010681	0.165003	0.0370616	-0.191335	0.0153644	0.174819	0.0270347
RAC3	RAC3	blue	-0.224124	0.00438469	-0.409583	7.53e-08	-0.393084	2.72e-07	0.108881	0.170523	-0.227115	0.00387563	0.296645	0.000139545	0.353575	4.51e-06	0.32629	2.55e-05	-0.266709	0.000651675	0.240486	0.00219008	0.0695688	0.38204	0.265141	0.000703127	0.0508679	0.522952
AEBP1	AEBP1	blue	0.223496	0.00449892	0.777848	1.09e-33	0.451217	2.12e-09	-0.29431	0.00015836	0.132055	0.0959978	-0.276258	0.000406097	-0.23184	0.00317898	-0.275046	0.000431638	0.295506	0.000148444	-0.169228	0.0324146	-0.12811	0.106435	-0.171175	0.030446	0.283434	0.000281401
ANAPC10	ANAPC10	blue	-0.222668	0.0046536	-0.505417	9.34e-12	-0.285779	0.000249076	0.432593	1.11e-08	-0.138979	0.0796542	0.24769	0.00158938	-0.147554	0.0626033	-0.105335	0.184958	-0.00367172	0.963247	-0.121187	0.126882	0.115513	0.145792	-0.0823548	0.300526	-0.132993	0.0936394
IGHD	IGHD	blue	-0.222444	0.00469611	-0.27889	0.000355389	-0.0840169	0.290842	0.254644	0.00115609	-0.211326	0.00730747	0.146501	0.0645202	0.0414949	0.602378	0.209686	0.00778635	-0.223835	0.00443684	-0.0913464	0.250641	0.0743636	0.350019	-0.200414	0.0110531	0.0375745	0.637123
SUPT7L	SUPT7L	blue	-0.222342	0.0047157	-0.457288	1.21e-09	-0.0782433	0.325383	0.209594	0.00781409	-0.0392363	0.622294	-0.0386903	0.62715	0.242051	0.00204435	0.35783	3.39e-06	-0.422788	2.56e-08	-0.0669561	0.400214	0.0545448	0.493316	0.0118758	0.881517	-0.304382	9.11e-05
PRPS1	PRPS1	blue	-0.221628	0.00485452	-0.646504	2.62e-20	-0.554568	2.77e-14	0.337408	1.28e-05	-0.548973	5.65e-14	0.485063	8.02e-11	0.268855	0.000586824	0.339759	1.11e-05	-0.285022	0.000259111	0.224015	0.00440422	0.0746569	0.348116	0.203438	0.00987522	0.13261	0.0945962
SLC37A4	SLC37A4	blue	0.221079	0.00496379	0.59415	1.21e-16	0.455154	1.48e-09	-0.334538	1.53e-05	0.362327	2.5e-06	-0.306411	8.13e-05	-0.154702	0.0507874	-0.268775	0.000589139	0.0647031	0.416291	-0.113261	0.153864	-0.0226536	0.776152	-0.0664157	0.404036	0.068353	0.390434
ABCC2	ABCC2	blue	0.221014	0.00497679	0.564395	7.7e-15	0.422175	2.69e-08	-0.485091	8e-11	0.658066	3.24e-21	-0.542186	1.31e-13	-0.0589548	0.458983	-0.169214	0.0324297	0.111384	0.160846	-0.052198	0.512128	0.278887	0.00035544	-0.0244968	0.758479	-0.331205	1.89e-05
HVBS7	HVBS7	blue	-0.219966	0.00519207	-0.582228	6.73e-16	-0.445153	3.68e-09	0.375376	1e-06	-0.499706	1.73e-11	0.392086	2.94e-07	0.108578	0.171721	0.228627	0.00363896	-0.147714	0.0623166	0.0780124	0.326817	0.0797451	0.316154	-0.146923	0.0637463	0.0688208	0.387191
TAGLN	TAGLN	blue	0.219667	0.0052548	0.625144	9.94e-19	0.482472	1.04e-10	-0.0430476	0.588856	0.16135	0.0415194	-0.0551013	0.48891	-0.225974	0.0040631	-0.224165	0.00437734	0.00860961	0.913954	-0.348982	6.11e-06	-0.149653	0.0589201	-0.130575	0.0998122	0.465761	5.43e-10
DARS1	DARS1	blue	-0.219506	0.00528906	-0.363383	2.33e-06	-0.355015	4.1e-06	0.104273	0.189455	-0.284417	0.000267401	0.242496	0.00200452	0.30596	8.33e-05	0.274175	0.000450883	-0.184879	0.0192614	0.2054	0.00917129	-0.052869	0.506711	0.131077	0.0985043	0.0555468	0.485398
DNPEP	DNPEP	blue	-0.218329	0.00554472	-0.63085	3.87e-19	-0.200704	0.010935	0.47683	1.84e-10	-0.27024	0.000548216	0.244624	0.00182377	0.0378175	0.634946	0.217626	0.00570268	-0.302992	9.84e-05	-0.135336	0.0879499	0.0333433	0.675529	-0.0877326	0.269955	-0.0912472	0.251158
CCND2P1	CCND2P1	blue	0.218185	0.00557676	0.585319	4.35e-16	0.476211	1.96e-10	-0.232894	0.00303999	0.588549	2.74e-16	-0.292792	0.000171823	-0.284005	0.000273191	-0.385816	4.69e-07	0.125804	0.112936	-0.238242	0.00241555	-0.11437	0.149847	-0.000644584	0.993546	0.00180012	0.981976
GGA2	GGA2	blue	-0.218054	0.00560598	-0.51342	3.86e-12	-0.350404	5.56e-06	0.184995	0.0191847	-0.260507	0.000877932	0.184677	0.019396	0.252732	0.00126288	0.264321	0.000731534	-0.230123	0.00341789	0.140221	0.076976	-0.0448622	0.573229	0.0952838	0.230709	-0.131793	0.0966631
H4C14	H4C14	blue	0.217921	0.00563584	0.393295	2.68e-07	0.272305	0.000494955	0.10344	0.193034	0.0741547	0.351378	0.244752	0.00181344	-0.374168	1.09e-06	-0.421378	2.88e-08	0.0552697	0.48758	-0.206944	0.00864905	-0.29716	0.000135685	-0.249674	0.00145268	0.548791	5.78e-14
H4C8	H4C8	blue	-0.217174	0.00580639	-0.528519	6.81e-13	-0.284018	0.000273003	0.49833	2.01e-11	-0.418169	3.75e-08	0.445913	3.44e-09	-0.0166451	0.834519	0.0333792	0.675199	0.0669139	0.400512	-0.114411	0.149703	-0.144536	0.0682274	-0.0913033	0.250865	0.213659	0.00667167
CD72	CD72	blue	0.216659	0.00592645	0.678609	6.22e-23	0.515547	3.04e-12	-0.468687	4.09e-10	0.562366	1.01e-14	-0.514707	3.34e-12	-0.0475921	0.550096	-0.215666	0.00616459	0.178128	0.0242245	-0.135862	0.0867099	0.03544	0.656385	0.120856	0.127927	-0.137226	0.0835631
GCLC	GCLC	blue	-0.216375	0.00599372	-0.506146	8.63e-12	-0.163847	0.038426	0.368105	1.68e-06	0.044039	0.580294	0.301919	0.000104456	-0.0212062	0.790111	0.0349721	0.660639	-0.152545	0.0541403	-0.0996082	0.210135	-0.0492799	0.536024	0.0408319	0.608195	-0.0535547	0.501208
CSF1	CSF1	blue	0.216347	0.00600049	0.467947	4.4e-10	0.477496	1.72e-10	-0.249718	0.00144978	0.364532	2.15e-06	-0.463979	6.44e-10	0.0892754	0.261589	0.111311	0.161125	-0.081902	0.3032	-0.275695	0.00041778	0.0373631	0.639021	0.148136	0.0615642	-0.080153	0.313677
KLF15	KLF15	blue	-0.216056	0.00607005	-0.435561	8.6e-09	-0.317107	4.4e-05	0.228641	0.00363692	-0.198806	0.0117284	0.35967	3e-06	-0.0863744	0.277468	-0.0520932	0.512976	-0.00545274	0.945442	0.157226	0.0470842	0.130759	0.0993327	-0.366064	1.93e-06	0.0422588	0.595709
CPNE3	CPNE3	blue	0.21605	0.00607154	0.591074	1.9e-16	0.30809	7.39e-05	-0.435322	8.78e-09	0.328477	2.23e-05	-0.468179	4.3e-10	0.0682005	0.391495	0.0391907	0.622699	-0.121652	0.125419	-0.0258118	0.745945	0.140097	0.0772397	0.0132626	0.867801	-0.133088	0.0934027
SRSF4	SRSF4	blue	-0.215771	0.00613896	-0.388804	3.76e-07	-0.18753	0.017568	0.25938	0.000926063	-0.141876	0.0735196	0.0970211	0.222279	0.0299732	0.706734	0.129843	0.101745	-0.0523749	0.510697	-0.0371426	0.641002	-0.0988545	0.213623	0.0103113	0.897034	-0.14151	0.0742711
BAAT	BAAT	blue	-0.215225	0.0062729	-0.421831	2.77e-08	-0.232324	0.00311446	0.117352	0.139441	-0.14956	0.0590794	0.0695781	0.381977	0.0921193	0.246637	0.290473	0.000194479	-0.299489	0.000119446	0.171834	0.0298031	0.104137	0.190032	-0.190442	0.0158585	-0.2129	0.00687281
MTMR11	MTMR11	blue	-0.215161	0.00628882	-0.515811	2.95e-12	-0.325005	2.75e-05	0.410793	6.83e-08	-0.449486	2.49e-09	0.393765	2.59e-07	-0.0193109	0.808491	0.152159	0.0547595	-0.0850704	0.284814	0.0371642	0.640808	-0.028387	0.721596	-0.226796	0.00392726	0.113814	0.151851
KLRA1P	KLRA1P	blue	0.215052	0.00631587	0.464936	5.87e-10	0.172219	0.0294333	-0.294989	0.000152657	0.0556568	0.484533	-0.135568	0.0874007	-0.0214703	0.787558	-0.0494287	0.534793	0.0574033	0.470908	0.0745221	0.34899	0.086929	0.274384	0.0433846	0.585939	0.170789	0.0308286
TRAM1	TRAM1	blue	0.21368	0.00666602	0.484338	8.63e-11	0.300384	0.000113705	-0.368573	1.62e-06	0.210668	0.00749647	-0.348668	6.23e-06	0.0837245	0.292531	0.00539691	0.945999	0.165088	0.0369621	-0.00279655	0.972003	0.0159839	0.841004	0.225731	0.00410406	-0.0504918	0.526033
MMP11	MMP11	blue	0.212566	0.00696315	0.588012	2.96e-16	0.548393	6.07e-14	-0.183816	0.0199791	0.421768	2.78e-08	-0.249888	0.00143864	-0.385312	4.87e-07	-0.444022	4.07e-09	0.306549	8.06e-05	-0.236519	0.00260272	-0.154044	0.0517903	-0.216898	0.00587046	0.120885	0.127837
PABPC1P3	PABPC1P3	blue	0.212456	0.00699313	0.527162	7.99e-13	0.00423817	0.957581	-0.464685	6.02e-10	0.0595572	0.454398	-0.00500883	0.949877	-0.0388879	0.62539	-0.167478	0.0342761	0.243493	0.00191793	0.351016	5.34e-06	0.0648024	0.415575	0.073624	0.354845	0.267728	0.000620109
ARSFP1	ARSFP1	blue	-0.211692	0.0072044	-0.500071	1.67e-11	-0.308967	7.03e-05	0.438074	6.9e-09	-0.19034	0.0159161	0.429107	1.5e-08	-0.126608	0.110635	-0.110699	0.163454	0.0886394	0.265016	-0.0304235	0.702535	-0.181289	0.0217787	-0.111812	0.159236	0.113976	0.151268
KLRC4	KLRC4	blue	0.210823	0.00745159	0.609073	1.28e-17	0.521041	1.62e-12	-0.0587457	0.46058	0.00339343	0.96603	-0.196873	0.0125884	-0.170189	0.0314301	-0.100071	0.208015	-0.0622205	0.434437	-0.352537	4.83e-06	-0.156386	0.0482909	-0.190134	0.0160322	0.373292	1.16e-06
PRODH	PRODH	blue	-0.210296	0.00760516	-0.445381	3.61e-09	-0.34379	8.55e-06	0.210755	0.00747114	-0.450593	2.25e-09	0.245403	0.00176146	0.123178	0.120711	0.354457	4.25e-06	-0.333492	1.64e-05	0.179751	0.022941	0.15622	0.0485317	-0.233991	0.00290108	0.0090419	0.909652
NUMBL	NUMBL	blue	0.209752	0.0077665	0.298811	0.000123979	0.128361	0.105744	-0.300644	0.00011209	0.292825	0.000171523	-0.248765	0.00151391	-0.0019618	0.980358	-0.0171901	0.829182	0.0412431	0.604585	0.0533462	0.502878	0.06526	0.412283	0.061891	0.43688	-0.148826	0.06035
AZU1	AZU1	blue	0.209225	0.00792595	0.441152	5.26e-09	0.201754	0.0105167	-0.280185	0.000332646	0.0325052	0.68324	-0.210177	0.00764029	-0.00587873	0.941187	0.00731315	0.926872	-0.118865	0.134378	0.0170823	0.830237	0.0797418	0.316174	0.107729	0.175118	0.0872162	0.272795
BRCATA	BRCATA	blue	0.2092	0.00793351	0.437154	7.48e-09	0.288184	0.000219535	-0.372344	1.24e-06	0.272197	0.000497611	-0.377113	8.86e-07	0.0235084	0.767941	0.0418427	0.599338	0.0817845	0.303896	0.00384418	0.961521	0.254819	0.00114673	0.139828	0.0778153	-0.134859	0.0890835
CD46P1	CD46P1	blue	0.208862	0.00803735	0.556427	2.18e-14	0.311019	6.25e-05	-0.212569	0.00696245	0.1569	0.0475487	-0.133213	0.0930912	-0.048689	0.54093	-0.212603	0.00695306	0.0793107	0.318806	-0.126413	0.111189	-0.132436	0.0950339	0.10923	0.169148	0.290593	0.000193242
PEX16	PEX16	blue	0.208726	0.00807941	0.511345	4.86e-12	0.0539899	0.497731	-0.411692	6.36e-08	-0.0848173	0.286254	-0.184826	0.0192969	-0.00743365	0.925671	-0.0828439	0.297654	-8.18e-06	0.999918	0.197979	0.0120898	0.388005	3.99e-07	-0.0459315	0.564114	0.121295	0.126538
LAP	LAP	blue	0.20789	0.00834226	0.562433	9.98e-15	0.239413	0.00229538	-0.33648	1.36e-05	0.255347	0.00111891	-0.233947	0.00290655	-0.304659	8.97e-05	-0.350822	5.41e-06	0.302313	0.000102198	0.00453781	0.954585	0.303195	9.73e-05	-0.0881201	0.267837	0.0147258	0.853372
TNFSF10	TNFSF10	blue	0.20678	0.00870322	0.357615	3.44e-06	0.0656995	0.409135	-0.185208	0.0190436	-0.116673	0.141761	-0.0920135	0.247183	0.132768	0.0942011	0.176753	0.0253605	-0.0816551	0.304665	0.0174768	0.826378	-0.125064	0.115088	0.0317942	0.689808	0.203259	0.00994157
XPC	XPC	blue	-0.206674	0.00873866	-0.404007	1.17e-07	-0.257407	0.00101626	0.0292624	0.71338	-0.0934017	0.240093	-0.0548778	0.490677	0.313188	5.52e-05	0.301513	0.000106832	0.0121065	0.879234	0.140221	0.0769744	-0.0171284	0.829786	0.314508	5.11e-05	-0.332398	1.75e-05
NGFG	NGFG	blue	0.206338	0.00885098	0.457254	1.21e-09	0.334344	1.55e-05	-0.279198	0.000349843	0.264319	0.000731576	-0.387058	4.28e-07	-0.0046914	0.95305	-0.0078727	0.921294	0.0723145	0.363492	-0.11722	0.139889	0.0206585	0.795412	0.0405368	0.610792	-0.0677934	0.394334
CD40	CD40	blue	-0.205146	0.0092599	-0.659751	2.37e-21	-0.418608	3.62e-08	0.507868	7.14e-12	-0.224348	0.00434456	0.574663	1.93e-15	-0.130948	0.0988402	-0.105517	0.184196	-0.0642011	0.419924	0.0227875	0.774864	-0.177272	0.0249267	-0.0362442	0.649101	0.114435	0.149618
NBEAP1	NBEAP1	blue	0.204796	0.00938299	0.378142	8.22e-07	0.201159	0.010752	-0.412214	6.09e-08	0.502855	1.23e-11	-0.175872	0.0261113	-0.215156	0.00628996	-0.377699	8.49e-07	0.132817	0.0940773	0.190917	0.0155939	0.205047	0.00929463	-0.0811046	0.307948	-0.137935	0.0819657
TRAJ14	TRAJ14	blue	0.204725	0.00940822	0.433726	1.01e-08	0.264462	0.000726561	-0.219814	0.00522383	0.100071	0.208015	-0.171871	0.0297677	-0.033251	0.676376	0.000229828	0.997699	0.0340789	0.668788	-0.0327538	0.68095	-0.0893957	0.260944	-0.0950905	0.231661	0.172003	0.0296401
TAF1B	TAF1B	blue	0.204597	0.00945396	0.353922	4.41e-06	0.323728	2.97e-05	-0.182059	0.0212162	0.16948	0.0321547	-0.21774	0.00567686	-0.0717684	0.367135	-0.000483376	0.99516	-0.138238	0.0812891	-0.102847	0.19561	0.0983494	0.215983	-0.116876	0.141066	0.0405794	0.610417
RNU7-68P	RNU7-68P	blue	-0.204458	0.00950368	-0.667798	5.18e-22	-0.492507	3.71e-11	0.520948	1.64e-12	-0.591548	1.77e-16	0.583018	6.02e-16	0.0439977	0.58065	0.211	0.00740073	-0.283691	0.000277682	0.0943493	0.235336	-0.21508	0.00630877	-0.153668	0.0523727	0.21963	0.00526262
AP1S1	AP1S1	blue	0.203753	0.00975914	0.730909	5.27e-28	0.267939	0.00061374	-0.473082	2.66e-10	0.0683456	0.390485	-0.316909	4.45e-05	-0.0186842	0.814592	-0.089529	0.260231	0.121816	0.124904	0.0825947	0.299115	0.122211	0.123677	0.0293433	0.712623	0.174879	0.0269811
ZBTB21	ZBTB21	blue	0.203492	0.00985524	0.353962	4.4e-06	0.292725	0.000172441	-0.121533	0.125792	0.238977	0.00233951	-0.232277	0.00312074	-0.138369	0.0809983	-0.140124	0.0771815	0.20038	0.0110671	-0.198316	0.0119412	0.0835827	0.293352	-0.0754402	0.343068	-0.0129147	0.871239
ABCC8	ABCC8	blue	0.202181	0.0103507	0.412965	5.73e-08	0.402351	1.33e-07	-0.00257489	0.974221	0.296528	0.000140434	-0.0271357	0.733394	-0.376413	9.31e-07	-0.517267	2.5e-12	0.170848	0.0307696	-0.283091	0.00028644	-0.221317	0.00491622	-0.149276	0.059569	0.260634	0.000872632
SLC43A3	SLC43A3	blue	0.202155	0.0103606	0.466066	5.27e-10	0.364736	2.12e-06	0.00796048	0.92042	0.242445	0.00200907	-0.00176321	0.982346	-0.356123	3.8e-06	-0.389768	3.5e-07	0.0536156	0.500721	-0.284091	0.000271971	-0.213716	0.00665674	-0.182622	0.0208126	0.286896	0.00023493
SNORD43	SNORD43	blue	0.201904	0.0104581	0.494341	3.06e-11	0.390116	3.41e-07	-0.141571	0.0741451	0.252292	0.00128872	-0.164886	0.0371973	-0.265414	0.000693909	-0.378819	7.83e-07	0.425129	2.1e-08	-0.22499	0.0042314	-0.105431	0.184558	-0.127792	0.107311	0.133581	0.0921846
HSPB1	HSPB1	blue	-0.201513	0.0106113	-0.413977	5.28e-08	-0.365771	1.97e-06	0.268146	0.000607567	-0.278291	0.000366377	0.269867	0.000558363	0.341956	9.61e-06	0.377831	8.41e-07	-0.203587	0.00982016	0.0242961	0.760397	-0.168214	0.0334825	0.151155	0.0563953	0.057812	0.46775
AKAP10	AKAP10	blue	0.201318	0.0106887	0.303517	9.56e-05	0.171184	0.0304374	0.057104	0.473228	-0.129744	0.102007	0.104982	0.186444	-0.176368	0.0256857	-0.152019	0.0549843	-0.087672	0.270287	-0.166988	0.0348123	-0.099038	0.21277	-0.213385	0.00674376	0.402369	1.33e-07
RTN3	RTN3	blue	-0.201219	0.0107279	-0.65792	3.33e-21	-0.320302	3.64e-05	0.479461	1.41e-10	-0.256983	0.00103664	0.279153	0.000350661	-0.00887014	0.911361	0.167146	0.0346387	-0.132692	0.0943893	-0.102756	0.19601	0.00602748	0.939701	-0.136115	0.086119	-0.145685	0.0660393
DNMT3L	DNMT3L	blue	0.200016	0.0112171	0.54906	5.58e-14	0.40822	8.39e-08	-0.05601	0.48176	0.107424	0.176352	-0.0770424	0.332886	-0.138573	0.0805472	-0.194362	0.0137871	0.0336198	0.672992	-0.30149	0.000106968	-0.186323	0.0183226	0.0125198	0.875143	0.397852	1.89e-07
KRT10	KRT10	blue	0.19961	0.0113866	0.511396	4.83e-12	0.188217	0.0171513	-0.178854	0.0236427	0.0234268	0.768723	-0.0513512	0.519005	-0.133383	0.0926727	-0.123373	0.12012	0.157176	0.0471548	-0.0387246	0.626844	-0.00259959	0.973974	-0.0429755	0.58948	0.28608	0.000245187
NF1P5	NF1P5	blue	0.19874	0.0117568	0.558218	1.73e-14	0.205703	0.00906689	-0.569349	3.97e-15	0.149753	0.0587491	-0.489218	5.23e-11	0.114608	0.148999	0.210259	0.007616	-0.0260279	0.743892	0.234961	0.00278315	0.237466	0.00249821	-0.0201675	0.800171	-0.130434	0.100182
CHRNA5	CHRNA5	blue	0.198346	0.0119282	0.458549	1.08e-09	0.467249	4.7e-10	-0.103366	0.193351	0.149503	0.0591776	-0.19402	0.0139581	-0.292336	0.000176081	-0.189406	0.0164497	-0.00833329	0.916706	-0.199554	0.01141	0.02299	0.772917	-0.244555	0.00182938	0.160431	0.0427092
IGLV3-2	IGLV3-2	blue	0.198282	0.0119563	0.310015	6.62e-05	0.331719	1.83e-05	-0.18474	0.0193542	0.0746755	0.347996	-0.27055	0.000539876	-0.0147878	0.852761	0.0586257	0.461498	-0.00623537	0.937626	-0.0876802	0.270242	0.254938	0.00114037	-0.261953	0.000819524	0.00316331	0.968333
FRDA2	FRDA2	blue	0.197182	0.0124473	0.457678	1.17e-09	0.254487	0.0011645	-0.302516	0.000101048	0.308027	7.42e-05	-0.256897	0.00104082	-0.125579	0.113586	-0.220875	0.00500488	0.209579	0.00781843	-0.0216062	0.786247	0.144205	0.0688672	0.0773299	0.33108	-0.0273001	0.73184
PTTG1IP	PTTG1IP	blue	0.197055	0.012505	0.37925	7.59e-07	0.0811157	0.307881	-0.0545198	0.493515	-0.185768	0.0186785	0.21096	0.00741201	-0.053263	0.503545	-0.107866	0.174569	-0.0492797	0.536027	-0.0305433	0.701419	-0.0183979	0.817383	-0.0287641	0.718052	0.552533	3.6e-14
SMARCD3	SMARCD3	blue	-0.196988	0.0125357	-0.502653	1.26e-11	-0.287428	0.000228457	0.552754	3.5e-14	-0.447924	2.87e-09	0.574067	2.09e-15	-0.0744645	0.349363	-0.0288153	0.717572	-0.136598	0.0850021	-0.0876588	0.270359	-0.334641	1.52e-05	-0.12134	0.126397	0.39056	3.29e-07
TRAJ13	TRAJ13	blue	0.196866	0.0125914	0.411412	6.5e-08	0.228866	0.00360282	-0.207253	0.00854782	0.0760789	0.338986	-0.132687	0.0944024	-0.0487447	0.540467	-0.0180239	0.821033	0.0437556	0.582736	-0.00357858	0.964178	-0.0965114	0.22473	-0.0991071	0.212449	0.18888	0.0167569
MAPRE1	MAPRE1	blue	-0.196628	0.0127012	-0.393464	2.65e-07	-0.382919	5.81e-07	0.32863	2.21e-05	-0.464828	5.93e-10	0.401842	1.39e-07	0.265247	0.000699532	0.372414	1.24e-06	-0.313469	5.43e-05	0.0280394	0.724867	-0.151752	0.0554182	0.207679	0.00840987	0.26323	0.000770919
RPA4	RPA4	blue	0.19447	0.0137336	0.524905	1.04e-12	0.394314	2.48e-07	-0.328802	2.19e-05	0.435545	8.61e-09	-0.424551	2.21e-08	-0.0948207	0.232994	-0.217836	0.00565514	0.309655	6.76e-05	-0.165055	0.0370007	-0.0167679	0.833315	0.0699571	0.379383	-0.140681	0.0760014
NDUFAF4	NDUFAF4	blue	0.194077	0.0139294	0.771284	8.17e-33	0.695332	1.95e-24	-0.287979	0.000221923	0.524752	1.06e-12	-0.463266	6.89e-10	-0.158306	0.0455693	-0.307269	7.74e-05	0.157627	0.0465165	-0.391127	3.16e-07	-0.127545	0.108	-0.00924821	0.9076	0.0506453	0.524774
H2AC4	H2AC4	blue	0.194065	0.0139354	0.354596	4.21e-06	0.28164	0.000308721	-0.0307965	0.699063	0.0502942	0.527656	-0.0902528	0.256382	-0.127305	0.10867	-0.160822	0.0421998	0.0358659	0.652523	-0.206134	0.00891981	-0.145128	0.0670929	-0.0977676	0.218725	0.205826	0.00902466
BYSL	BYSL	blue	-0.192766	0.0146002	-0.40649	9.63e-08	-0.335653	1.43e-05	0.303805	9.41e-05	-0.266363	0.000662705	0.383109	5.73e-07	0.0573062	0.47166	0.0812786	0.306907	0.0722298	0.364055	0.0449501	0.572478	-0.179335	0.023264	0.0340758	0.668816	0.14083	0.0756886
GLS	GLS	blue	0.192003	0.0150032	0.396015	2.18e-07	0.117295	0.139637	-0.189717	0.0162701	0.234575	0.00282953	-0.00717768	0.928223	-0.270228	0.000548524	-0.312188	5.85e-05	0.38166	6.37e-07	0.0405093	0.611034	-0.00369057	0.963058	-0.192142	0.0149289	0.195289	0.0133332
OR7E12P	OR7E12P	blue	-0.192002	0.015004	-0.45799	1.13e-09	-0.148781	0.0604283	0.446143	3.37e-09	-0.239176	0.00231925	0.352031	5e-06	0.129828	0.101784	0.190226	0.0159804	-0.311222	6.18e-05	-0.164913	0.0371662	-0.381914	6.25e-07	0.0182086	0.819229	0.185426	0.0189007
JTB	JTB	blue	0.191838	0.0150918	0.712695	4.13e-26	0.395739	2.22e-07	-0.319833	3.74e-05	0.367056	1.8e-06	-0.259602	0.000916396	-0.217988	0.00562077	-0.395807	2.21e-07	0.349869	5.76e-06	-0.147131	0.0633677	-0.090279	0.256243	-0.0330194	0.678505	0.163365	0.0390075
FAP	FAP	blue	0.191568	0.0152375	0.651042	1.17e-20	0.699212	8.45e-25	0.061617	0.438916	0.337324	1.29e-05	-0.248965	0.00150026	-0.37612	9.51e-07	-0.339565	1.12e-05	0.112424	0.15695	-0.612577	7.43e-18	-0.253481	0.00122001	-0.192913	0.0145233	0.277196	0.000387299
RBMXP1	RBMXP1	blue	-0.191255	0.015408	-0.402071	1.36e-07	-0.322983	3.11e-05	0.166368	0.0355017	-0.300059	0.000115758	0.341657	9.8e-06	0.17551	0.026426	0.12196	0.124458	-0.121306	0.126503	0.198291	0.0119522	-0.100307	0.206936	0.0747934	0.347233	0.160564	0.0425354
CCT6A	CCT6A	blue	-0.190175	0.0160091	-0.580864	8.15e-16	-0.420976	2.97e-08	0.34049	1.06e-05	-0.411704	6.35e-08	0.374326	1.08e-06	0.148518	0.0608891	0.246712	0.00166096	-0.126197	0.111805	0.114356	0.1499	-0.0239559	0.763652	0.136277	0.0857443	0.0416479	0.601041
PEX6	PEX6	blue	0.189271	0.0165276	0.508917	6.36e-12	0.356137	3.8e-06	-0.217036	0.00583826	0.232602	0.00307792	-0.240791	0.00216095	-0.0749543	0.346194	-0.151302	0.0561533	0.0170588	0.830467	-0.185667	0.0187437	0.0329735	0.678927	-0.00643979	0.935585	0.124331	0.117249
PMS2P2	PMS2P2	blue	-0.189003	0.0166846	-0.625811	8.91e-19	-0.382464	6.01e-07	0.597174	7.77e-17	-0.411341	6.54e-08	0.605395	2.26e-17	-0.00628896	0.937091	0.0754011	0.343319	-0.0826871	0.298573	-0.0904051	0.255577	-0.278574	0.000361143	0.0123898	0.87643	0.274298	0.000448132
MEST	MEST	blue	-0.188935	0.0167242	-0.308588	7.18e-05	-0.214386	0.00648375	0.213533	0.00670472	-0.207092	0.00860063	0.285252	0.00025603	0.0129277	0.87111	0.176175	0.0258511	-0.286877	0.000235162	0.0826349	0.298879	-0.0201285	0.800549	0.0323369	0.684793	0.1004	0.206517
KLF12	KLF12	blue	-0.18867	0.0168809	-0.368474	1.63e-06	-0.151514	0.0558065	0.349204	6.02e-06	-0.270789	0.00053354	0.218734	0.00545558	0.0641757	0.420109	0.165962	0.0359597	-0.210026	0.007685	-0.100838	0.204531	-0.353102	4.65e-06	-0.100609	0.205565	0.0924305	0.245038
LINC00339	LINC00339	blue	0.188605	0.0169193	0.703181	3.54e-25	0.26382	0.000749396	-0.431498	1.22e-08	0.149178	0.0597379	-0.286064	0.000245398	-0.157137	0.0472105	-0.180577	0.0223098	0.193484	0.0142292	0.0613486	0.440916	0.247448	0.00160683	-0.0804392	0.311947	0.147939	0.0619138
SLC6A9	SLC6A9	blue	-0.188273	0.0171175	-0.52419	1.13e-12	-0.30689	7.91e-05	0.515324	3.11e-12	-0.37348	1.15e-06	0.489185	5.25e-11	0.0180553	0.820726	-0.00463867	0.953577	-0.138556	0.0805833	-0.0907868	0.253567	-0.357167	3.55e-06	0.0554216	0.486383	0.287044	0.000233113
PPFIA4	PPFIA4	blue	0.188156	0.0171881	0.394166	2.51e-07	0.324199	2.89e-05	0.0508038	0.523476	0.0191478	0.810078	0.0013051	0.986932	-0.225826	0.004088	-0.221384	0.00490286	0.142531	0.0721866	-0.320186	3.67e-05	-0.0778909	0.327573	-0.194098	0.0139187	0.375707	9.8e-07
DLX5	DLX5	blue	0.187593	0.0175295	0.42324	2.46e-08	0.14701	0.0635887	-0.361512	2.64e-06	0.0951597	0.23132	-0.173966	0.027802	-0.105208	0.185491	-0.132957	0.0937278	0.129996	0.101337	0.157794	0.0462822	0.31305	5.56e-05	-0.0795004	0.317646	0.0411003	0.605838
EFR3A	EFR3A	blue	0.186179	0.0184145	0.423853	2.34e-08	0.418525	3.64e-08	-0.137497	0.0829489	0.28688	0.000235131	-0.309333	6.89e-05	-0.187313	0.0177019	-0.102959	0.195121	-0.0384999	0.628847	-0.253669	0.0012095	0.0112601	0.887618	-0.0252121	0.751653	0.000711401	0.992877
AKAP8	AKAP8	blue	0.185381	0.0189305	0.507594	7.36e-12	0.462017	7.76e-10	-0.242206	0.0020304	0.261303	0.000845297	-0.422673	2.58e-08	-0.172431	0.0292307	-0.0838517	0.291795	-0.109943	0.166364	-0.167615	0.0341269	0.0827873	0.297986	-0.222512	0.00468317	-0.0885823	0.265325
SNORA62	SNORA62	blue	0.184733	0.0193585	0.342285	9.41e-06	0.05498	0.489869	-0.460904	8.62e-10	0.138473	0.0807665	-0.326265	2.55e-05	0.075194	0.344649	-0.0522835	0.511436	0.0595336	0.454577	0.261415	0.000840802	0.0511896	0.520323	0.0179306	0.821943	-0.167124	0.0346629
KRT19	KRT19	blue	0.184564	0.0194716	0.697724	1.17e-24	0.618802	2.78e-18	-0.570484	3.41e-15	0.835491	6.23e-43	-0.677013	8.55e-23	-0.158472	0.0453403	-0.24995	0.00143454	0.178504	0.0239218	-0.0915147	0.249765	0.178746	0.0237285	0.0353666	0.657051	-0.394666	2.41e-07
FABP3	FABP3	blue	0.18444	0.0195551	0.691931	4.02e-24	0.56829	4.58e-15	-0.596116	9.08e-17	0.640457	7.55e-20	-0.667288	5.71e-22	-0.0364872	0.646906	-0.168053	0.0336547	0.17392	0.0278445	-0.0340963	0.668629	0.108284	0.172894	0.132896	0.0938815	-0.307342	7.71e-05
HTR1A	HTR1A	blue	-0.184426	0.0195648	-0.475947	2.01e-10	-0.478978	1.48e-10	0.320289	3.64e-05	-0.174889	0.0269717	0.512919	4.08e-12	-0.237877	0.00245407	-0.120544	0.128922	0.0545053	0.49363	0.216939	0.0058609	-0.0282294	0.723079	-0.126857	0.109928	0.0708363	0.373407
SLC22A6	SLC22A6	blue	-0.183913	0.0199127	-0.48512	7.97e-11	-0.280798	0.000322355	0.392174	2.92e-07	-0.226347	0.00400095	0.35573	3.91e-06	-0.0466391	0.55812	0.00348637	0.965101	-0.116387	0.142749	-0.0337216	0.672059	-0.118306	0.136233	-0.220751	0.00503013	0.0345242	0.66472
IGKV3D-15	IGKV3D-15	blue	-0.183678	0.0200742	-0.388345	3.89e-07	-0.375623	9.86e-07	0.104705	0.187614	-0.314582	5.09e-05	0.264796	0.000714961	0.345616	7.6e-06	0.286392	0.000241214	-0.1395	0.0785208	0.210018	0.00768727	0.0630912	0.428022	0.287662	0.000225658	0.0786316	0.32298
CD79A	CD79A	blue	0.183159	0.0204344	0.295824	0.00014591	0.195158	0.0133966	-0.300744	0.000111471	0.217865	0.00564852	-0.309596	6.78e-05	0.0505304	0.525716	0.038715	0.62693	-0.0900214	0.257608	0.0532933	0.503302	0.168172	0.0335275	-0.0116906	0.883352	-0.18437	0.0196024
TWF2	TWF2	blue	0.183007	0.0205405	0.53328	3.87e-13	0.203125	0.00999149	-0.182861	0.0206432	-0.161928	0.0407849	-0.0150312	0.850367	-0.0644982	0.417772	-0.0366307	0.645611	-0.00532912	0.946677	-0.0183278	0.818067	0.0259491	0.744641	-0.131407	0.097652	0.431798	1.19e-08
SLC14A1	SLC14A1	blue	-0.182752	0.0207205	-0.427581	1.71e-08	-0.308036	7.41e-05	0.227979	0.00373877	-0.285379	0.000254337	0.279756	0.000340018	0.311497	6.09e-05	0.318851	3.97e-05	-0.234042	0.00289474	0.0802697	0.312971	-0.116913	0.14094	0.263734	0.000752494	0.0914157	0.25028
NR4A2	NR4A2	blue	0.182271	0.021063	0.446645	3.22e-09	0.384211	5.28e-07	0.164303	0.0378825	0.0100021	0.900104	0.120362	0.129506	-0.329346	2.11e-05	-0.231003	0.00329347	-0.065993	0.407041	-0.39015	3.4e-07	-0.225649	0.00411798	-0.340173	1.08e-05	0.558154	1.75e-14
KIF26A	KIF26A	blue	-0.180408	0.022438	-0.401123	1.47e-07	-0.1554	0.0497393	0.263246	0.000770329	-0.0468079	0.556694	0.145299	0.0667677	0.0503721	0.527016	0.0964473	0.225039	-0.00296291	0.970338	-0.0376716	0.636253	-0.0610637	0.443045	0.0076452	0.923562	-0.135096	0.0885193
APBA3	APBA3	blue	0.180143	0.0226398	0.71935	8.74e-27	0.290795	0.000191173	-0.516768	2.64e-12	0.207411	0.00849657	-0.381218	6.58e-07	-0.101749	0.20045	-0.169545	0.0320874	0.172634	0.0290389	0.0947418	0.233385	0.323266	3.05e-05	-0.0658737	0.407892	0.0451175	0.571047
MEF2D	MEF2D	blue	-0.179955	0.0227836	-0.365403	2.02e-06	-0.286981	0.000233888	0.123195	0.120662	-0.27175	0.000508783	0.18598	0.0185415	0.227203	0.00386146	0.28289	0.000289442	-0.215319	0.00624966	0.149932	0.0584447	0.161214	0.0416941	0.0705097	0.37562	-0.0108733	0.891455
PRKAR1B	PRKAR1B	blue	-0.179796	0.0229063	-0.403577	1.21e-07	-0.370405	1.43e-06	0.277685	0.000377829	-0.373751	1.13e-06	0.509845	5.74e-12	-0.0551993	0.488136	-0.0680554	0.392505	-0.0228815	0.77396	0.195723	0.0131252	-0.0797559	0.316088	0.0204133	0.797787	0.267642	0.000622714
CYTH1	CYTH1	blue	0.179426	0.0231928	0.405636	1.03e-07	0.204896	0.0093479	-0.183083	0.0204874	0.149706	0.0588302	-0.120045	0.130525	-0.10222	0.198364	-0.151236	0.0562617	0.130042	0.101216	-0.0505376	0.525657	-0.00517781	0.948189	0.0892953	0.261482	0.115234	0.146777
MAN2A2	MAN2A2	blue	-0.179187	0.0233797	-0.538505	2.06e-13	-0.561318	1.16e-14	0.423132	2.48e-08	-0.568768	4.29e-15	0.519134	2.02e-12	-0.0447047	0.574578	0.0640885	0.420742	-0.0505367	0.525665	0.123599	0.119438	0.0553851	0.486671	-0.100829	0.204573	0.181383	0.0217089
PPM1D	PPM1D	blue	-0.179102	0.0234468	-0.370077	1.46e-06	-0.270234	0.000548358	-0.00864882	0.913564	-0.154316	0.0513745	0.0353581	0.657129	0.1207	0.128427	0.202728	0.0101412	-0.135161	0.0883641	0.275368	0.000424705	0.193272	0.0143378	-0.0194629	0.807013	-0.246784	0.00165563
ENO1	ENO1	blue	-0.178953	0.0235643	-0.300956	0.000110173	-0.102682	0.196333	0.251046	0.00136454	0.00732582	0.926746	0.217742	0.00567639	0.128471	0.105442	0.0530349	0.505377	-0.142029	0.0732045	-0.116932	0.140874	-0.0588729	0.459608	0.287567	0.000226788	0.0315706	0.691878
KLRC3	KLRC3	blue	0.177749	0.024533	0.413833	5.35e-08	0.135086	0.0885431	-0.375378	1e-06	0.132733	0.0942872	-0.292689	0.000172775	0.142831	0.0715823	0.0533832	0.502581	0.0826788	0.298621	0.0836056	0.293219	0.109928	0.166425	0.2184	0.00552898	-0.0501906	0.528507
COL4A1	COL4A1	blue	-0.177097	0.0250717	-0.576512	1.49e-15	-0.147394	0.0628924	0.553688	3.1e-14	-0.102665	0.196406	0.248989	0.0014986	-0.1894	0.0164529	-0.0405424	0.610742	-0.117057	0.140445	-0.244951	0.00179734	-0.203205	0.0099617	-0.257962	0.000990101	-0.132765	0.0942083
GTF2A2	GTF2A2	blue	0.17709	0.0250778	0.56283	9.47e-15	0.291484	0.000184279	-0.193678	0.0141306	-0.00778616	0.922157	-0.0892711	0.261612	-0.2838	0.000276119	-0.249794	0.00144481	0.11752	0.138871	-0.0482925	0.544234	0.0219389	0.783036	-0.210284	0.0076087	0.314452	5.13e-05
PEPC	PEPC	blue	0.176489	0.0255831	0.345196	7.81e-06	0.170274	0.0313449	-0.0430972	0.588426	-0.122604	0.122466	-0.0270965	0.733765	0.00695856	0.930409	0.024956	0.754095	-0.0483138	0.544057	-0.127295	0.108698	-0.0706012	0.375	-0.0190263	0.81126	0.28979	0.000201661
PGLS	PGLS	blue	-0.176444	0.0256215	-0.507055	7.81e-12	-0.339043	1.16e-05	0.227162	0.00386793	-0.254088	0.00118625	0.28582	0.000248544	0.191153	0.0154638	0.218966	0.00540494	-0.149851	0.058582	0.131288	0.0979599	-0.0648224	0.415431	0.0613411	0.440972	-0.0442442	0.57853
MAP4K3	MAP4K3	blue	-0.176339	0.0257107	-0.303547	9.54e-05	-0.242067	0.00204288	0.315062	4.95e-05	-0.378585	7.97e-07	0.376355	9.35e-07	0.104256	0.189524	0.14988	0.0585336	-0.175978	0.0260198	-0.017519	0.825966	-0.197086	0.012491	0.0671117	0.399117	0.303579	9.52e-05
PHF24	PHF24	blue	-0.176215	0.0258167	-0.461372	8.25e-10	-0.31164	6.04e-05	0.386294	4.53e-07	-0.471533	3.1e-10	0.28571	0.000249982	-0.0793409	0.318621	0.135517	0.087521	-0.277432	0.000382705	-0.00114369	0.988548	-0.00653657	0.934619	-0.299438	0.000119787	0.0895676	0.260025
RAB38	RAB38	blue	0.176107	0.0259092	0.629104	5.18e-19	0.564682	7.41e-15	-0.164899	0.0371824	0.328339	2.25e-05	-0.34669	7.09e-06	-0.167452	0.0343041	-0.221311	0.00491742	0.165236	0.0367913	-0.363276	2.34e-06	-0.208028	0.00829848	0.0475097	0.550787	0.129602	0.102388
GIPR	GIPR	blue	0.175514	0.026422	0.627664	6.57e-19	0.373323	1.16e-06	-0.529767	5.88e-13	0.649953	1.42e-20	-0.478731	1.52e-10	-0.0872856	0.272412	-0.294432	0.000157319	0.293578	0.000164726	0.0097775	0.902337	0.123096	0.120961	0.172675	0.0290002	-0.239734	0.0022634
PRCP	PRCP	blue	-0.17547	0.0264607	-0.502735	1.25e-11	-0.305719	8.45e-05	0.425182	2.09e-08	-0.389146	3.66e-07	0.407098	9.18e-08	-0.0418813	0.599001	0.101717	0.200595	-0.26647	0.000659272	0.0111939	0.888275	-0.0285355	0.7202	-0.106661	0.179461	0.117025	0.140555
KRR1	KRR1	blue	0.174658	0.0271777	0.473614	2.53e-10	0.0894105	0.260865	-0.276288	0.000405474	0.147272	0.0631115	0.0438263	0.582127	-0.402617	1.31e-07	-0.567915	4.81e-15	0.49886	1.9e-11	0.137799	0.0822686	0.307617	7.59e-05	-0.218303	0.00555057	0.210731	0.00747831
GDNF	GDNF	blue	0.174634	0.0271995	0.400066	1.59e-07	0.281794	0.000306278	-0.282489	0.000295498	0.363823	2.26e-06	-0.290962	0.000189484	-0.194801	0.0135705	-0.259724	0.000911112	0.23417	0.00287906	-0.0295824	0.710385	0.147983	0.0618359	-0.0261288	0.742934	-0.117651	0.13843
IL10	IL10	blue	0.174425	0.0273864	0.441082	5.29e-09	0.0589811	0.458782	-0.281379	0.000312894	-0.160018	0.0432527	-0.0558686	0.482869	0.0399108	0.616317	-0.0541219	0.496679	0.086098	0.279015	0.147432	0.0628238	0.00983806	0.901735	0.0623631	0.433383	0.298247	0.000127866
SNORD81	SNORD81	blue	-0.174238	0.0275556	0.276503	0.000401104	0.269843	0.000559024	-0.0182005	0.819309	0.0560876	0.481152	-0.139504	0.0785127	-0.0447552	0.574146	-0.0314712	0.6928	0.0634636	0.425295	-0.209287	0.00790706	0.0528343	0.506991	-0.0445572	0.575843	0.108373	0.172537
TUBG1	TUBG1	blue	-0.1741	0.02768	-0.686849	1.16e-23	-0.47392	2.45e-10	0.664498	9.71e-22	-0.580527	8.55e-16	0.644993	3.42e-20	-0.0119898	0.880388	0.154992	0.0503502	-0.133204	0.0931146	-0.0809848	0.308665	-0.248559	0.00152812	-0.0197898	0.803836	0.293359	0.000166678
CACNA1D	CACNA1D	blue	0.172949	0.0287422	0.389496	3.57e-07	0.237471	0.00249768	-0.35533	4.01e-06	0.279235	0.000349184	-0.302304	0.000102249	-0.0265708	0.738741	-0.139827	0.0778164	0.108733	0.171107	0.063691	0.423635	0.0770194	0.333031	0.0972904	0.220992	-0.131938	0.096293
PPP2R5B	PPP2R5B	blue	0.172332	0.0293256	0.467766	4.47e-10	0.267957	0.000613194	-0.145087	0.0671707	0.0673552	0.397405	-0.117846	0.137774	-0.118644	0.135108	-0.151125	0.056445	0.0724331	0.362703	-0.11201	0.158493	-0.0222347	0.780184	-0.0549391	0.490192	0.223517	0.00449494
ENG	ENG	blue	0.171381	0.0302437	0.394796	2.39e-07	0.302073	0.000103567	0.0389926	0.624459	0.040683	0.609505	-0.0559372	0.482331	-0.100391	0.206557	-0.0364241	0.647476	0.032108	0.686906	-0.325452	2.68e-05	-0.161995	0.0407014	0.00293965	0.970571	0.29377	0.000163029
H2AC11	H2AC11	blue	0.171016	0.0306031	0.515323	3.11e-12	0.534623	3.3e-13	-0.0727965	0.360293	0.205539	0.00912331	-0.331072	1.9e-05	-0.255989	0.00108595	-0.183794	0.0199943	0.0900675	0.257363	-0.373063	1.18e-06	-0.0128637	0.871743	-0.251066	0.00136326	0.0677084	0.394929
NOS3	NOS3	blue	0.169919	0.0317041	0.391143	3.15e-07	0.382195	6.13e-07	-0.186338	0.0183132	0.346515	7.17e-06	-0.28064	0.000324988	-0.181927	0.0213115	-0.14736	0.0629536	0.0395015	0.619941	-0.140048	0.0773442	-0.0769804	0.333276	-0.178397	0.0240076	-0.0643303	0.418988
ATP11A	ATP11A	blue	-0.169166	0.0324798	-0.394255	2.49e-07	-0.351903	5.04e-06	0.0430524	0.588814	-0.223198	0.00455392	0.146647	0.0642512	0.293824	0.000162558	0.317455	4.31e-05	-0.267154	0.000637701	0.242336	0.00201881	0.101406	0.201978	0.192828	0.0145678	-0.106684	0.179366
TRIM66	TRIM66	blue	0.169113	0.0325344	0.661675	1.65e-21	0.543888	1.07e-13	-0.125244	0.11456	0.187611	0.0175185	-0.324005	2.92e-05	-0.291035	0.000188743	-0.244001	0.00187512	0.108439	0.172276	-0.359911	2.95e-06	0.00485188	0.951446	-0.216391	0.00598987	0.158945	0.0446927
LINC00312	LINC00312	blue	0.168467	0.0332131	0.487823	6.04e-11	0.353268	4.6e-06	-0.0975702	0.219661	0.08249	0.29973	-0.0706886	0.374407	-0.211324	0.00730815	-0.178002	0.0243267	-0.0362396	0.649142	-0.182575	0.0208458	0.0130421	0.869979	-0.180068	0.0226968	0.311373	6.13e-05
ADORA2B	ADORA2B	blue	0.168377	0.0333085	0.422291	2.67e-08	0.376564	9.21e-07	-0.108783	0.170908	0.174107	0.0276739	-0.155267	0.0499372	-0.169424	0.0322126	-0.157777	0.0463066	0.0217177	0.78517	-0.212373	0.00701578	0.100795	0.204723	-0.132984	0.0936601	0.15945	0.0440108
CNOT2	CNOT2	blue	0.167852	0.0338707	0.388567	3.83e-07	0.219391	0.00531354	0.0964043	0.225247	0.0990616	0.21266	0.177204	0.0249831	-0.346202	7.32e-06	-0.341046	1.02e-05	0.0473444	0.552176	-0.238221	0.00241769	-0.171031	0.030588	-0.165654	0.0363103	0.441706	5.01e-09
RANGAP1	RANGAP1	blue	0.167338	0.0344282	0.353431	4.55e-06	0.333783	1.61e-05	0.154742	0.0507272	-0.0474966	0.550897	0.072753	0.360582	-0.25678	0.00104652	-0.25178	0.00131939	0.0532254	0.503847	-0.347916	6.55e-06	-0.236677	0.00258501	-0.379391	7.51e-07	0.456762	1.27e-09
ACSL4	ACSL4	blue	0.166079	0.0358276	0.491402	4.17e-11	0.373478	1.15e-06	-0.357058	3.57e-06	0.192658	0.0146564	-0.45485	1.52e-09	0.130585	0.0997869	0.125237	0.114582	0.0582082	0.4647	-0.0747502	0.347512	-0.0405476	0.610697	0.139297	0.0789626	-0.0643143	0.419104
RNF24	RNF24	blue	0.165978	0.0359421	0.510372	5.42e-12	0.185986	0.0185382	-0.427655	1.7e-08	0.00167922	0.983186	-0.314217	5.2e-05	0.0538825	0.498588	0.0722345	0.364024	-0.0147818	0.852821	0.170763	0.0308544	0.123896	0.118547	0.00160718	0.983908	0.0798795	0.315336
ASIC2	ASIC2	blue	0.165839	0.0360998	0.342353	9.37e-06	0.233487	0.00296419	-0.14484	0.0676428	-0.0120366	0.879925	-0.159519	0.0439179	-0.0708966	0.372999	0.0400625	0.614976	0.0988994	0.213414	-0.0648903	0.414942	0.143583	0.070086	-0.114136	0.15069	0.11115	0.161733
SYNE2	SYNE2	blue	0.164789	0.0373108	0.455213	1.47e-09	0.342665	9.19e-06	-0.31253	5.73e-05	0.380021	7.18e-07	-0.35832	3.28e-06	-0.227248	0.00385421	-0.265887	0.000678208	0.129287	0.103231	-0.0502497	0.528021	0.0920038	0.247233	-0.17185	0.0297884	-0.143682	0.0698915
SLC7A8	SLC7A8	blue	-0.16468	0.0374379	-0.691102	4.79e-24	-0.295355	0.00014966	0.635933	1.64e-19	-0.242294	0.00202255	0.523195	1.27e-12	-0.246663	0.00166461	-0.12286	0.12168	-0.0551836	0.48826	-0.150624	0.057278	-0.151328	0.0561104	-0.127058	0.109362	0.086441	0.277097
CCDC106	CCDC106	blue	-0.164529	0.0376155	-0.274799	0.000437022	-0.18826	0.0171252	0.226959	0.00390072	-0.29974	0.000117812	0.237816	0.0024606	0.160374	0.0427843	0.0696427	0.381533	-0.0218586	0.78381	-0.0157492	0.843308	-0.20639	0.00883332	0.201046	0.0107973	0.177519	0.024722
DNAJA2	DNAJA2	blue	-0.16437	0.0378035	-0.327009	2.44e-05	-0.243031	0.00195761	0.386053	4.61e-07	-0.143267	0.0707116	0.329719	2.07e-05	-0.0551269	0.488707	0.00602353	0.939741	-0.102158	0.19864	-0.13714	0.0837584	-0.137197	0.0836299	-0.0268154	0.736425	0.168767	0.0328971
AMMECR1	AMMECR1	blue	-0.16394	0.0383149	-0.34992	5.74e-06	-0.0378295	0.634838	0.43547	8.67e-09	-0.280787	0.000322537	0.177168	0.0250127	-0.0516199	0.516817	0.114443	0.149587	-0.22957	0.00349812	-0.25196	0.00130853	-0.0494608	0.534527	-0.111835	0.159149	0.0953485	0.230391
UFD1	UFD1	blue	0.163727	0.0385699	0.314064	5.25e-05	0.194501	0.0137184	-0.28397	0.000273684	0.289524	0.000204522	-0.323851	2.95e-05	-0.0980791	0.217254	-0.0554346	0.486281	0.166566	0.0352812	0.0250332	0.753358	0.117188	0.139998	-0.166275	0.0356062	-0.200812	0.0108913
CALCR	CALCR	blue	0.163447	0.0389085	0.452273	1.93e-09	0.412773	5.82e-08	-0.170715	0.0309018	0.179115	0.0234369	-0.337963	1.24e-05	-0.089851	0.258514	-0.0538564	0.498796	0.0918132	0.248217	-0.229478	0.00351171	-0.000151258	0.998485	-0.108979	0.170137	0.0108116	0.892067
PAK1	PAK1	blue	-0.163329	0.0390517	-0.50618	8.6e-12	-0.35399	4.39e-06	0.149241	0.0596283	-0.170604	0.0310128	0.158997	0.0446225	0.238483	0.00239035	0.310707	6.37e-05	-0.33271	1.72e-05	0.185806	0.018654	-0.0454504	0.568207	0.0898031	0.258769	-0.166762	0.0350632
PLCB3	PLCB3	blue	-0.162466	0.0401116	-0.391988	2.96e-07	0.158457	0.0453618	0.349252	6e-06	0.139451	0.0786268	-0.016281	0.838088	0.0384596	0.629206	0.101763	0.200387	-0.167031	0.0347657	-0.339904	1.1e-05	-0.157647	0.0464893	0.0512937	0.519474	-0.20892	0.00801942
LDB2	LDB2	blue	0.161366	0.0414987	0.402723	1.3e-07	0.0763362	0.33735	-0.115194	0.146916	-0.108374	0.172533	0.0964664	0.224947	0.0352033	0.658535	-0.137883	0.0820802	0.0886446	0.264988	-0.0410113	0.606619	-0.166761	0.0350634	0.0501347	0.528968	0.444078	4.05e-09
ZBTB1	ZBTB1	blue	-0.160792	0.0422385	-0.504152	1.07e-11	-0.345085	7.86e-06	0.451396	2.09e-09	-0.302253	0.000102537	0.466439	5.08e-10	-0.0714914	0.368992	-0.0293411	0.712643	-0.129078	0.103794	-0.0359218	0.652018	-0.181093	0.0219236	0.0416441	0.601073	0.152362	0.054433
FAM50A	FAM50A	blue	0.160589	0.0425026	0.266941	0.00064436	-0.111696	0.15967	-0.335931	1.41e-05	-0.0787874	0.322019	-0.0738711	0.353228	0.234541	0.00283365	0.219454	0.00530003	-0.249287	0.00147846	0.259936	0.000902033	0.136524	0.0851717	0.242885	0.00197036	0.107525	0.175943
ITGB1	ITGB1	blue	-0.160072	0.0431821	-0.36286	2.41e-06	-0.2388	0.00235762	0.373614	1.14e-06	-0.395826	2.21e-07	0.321763	3.34e-05	0.0465931	0.558508	0.066753	0.401648	-0.100396	0.206531	-0.0993505	0.211323	-0.15621	0.0485462	0.000454048	0.995453	0.177451	0.0247785
ATXN2	ATXN2	blue	-0.15921	0.0443341	-0.36187	2.58e-06	-0.225765	0.00409838	0.36496	2.09e-06	-0.316609	4.53e-05	0.427433	1.73e-08	0.0830214	0.296617	0.0567863	0.475697	-0.249085	0.00149208	-0.0545635	0.493168	-0.343183	8.89e-06	0.193827	0.014055	0.302266	0.000102465
E2F6	E2F6	blue	0.158912	0.0447376	0.456097	1.35e-09	0.092433	0.245025	-0.0722718	0.363776	-0.0217548	0.784812	0.108242	0.173059	-0.124093	0.117958	-0.200725	0.0109263	0.174453	0.0273618	-0.082336	0.300636	-0.134022	0.0911055	0.0160492	0.840362	0.434607	9.34e-09
MMP24	MMP24	blue	0.158721	0.0449995	0.567362	5.18e-15	0.3909	3.21e-07	-0.208752	0.00807137	0.250302	0.00141169	-0.239914	0.00224563	-0.0268206	0.736375	-0.0706211	0.374864	0.12704	0.109412	-0.221994	0.00478302	-0.0662736	0.405045	-0.0248953	0.754673	0.177525	0.0247173
CHSY1	CHSY1	blue	-0.1581	0.0458561	-0.585035	4.53e-16	-0.247293	0.00161811	0.160407	0.0427399	-0.196747	0.012646	-0.10361	0.1923	0.267442	0.000628798	0.448683	2.68e-09	-0.238755	0.00236225	0.0658224	0.408257	0.15736	0.0468935	0.039292	0.621798	-0.478259	1.6e-10
MTCH2	MTCH2	blue	0.157763	0.046326	0.590272	2.13e-16	0.518328	2.22e-12	-0.30677	7.96e-05	0.57994	9.28e-16	-0.4415	5.1e-09	-0.143448	0.0703522	-0.218466	0.00551445	0.201188	0.0107402	-0.234694	0.00281513	-0.0233246	0.769705	0.0799226	0.315074	-0.10942	0.168405
IL1R1	IL1R1	blue	-0.157615	0.0465333	-0.588559	2.73e-16	-0.188441	0.017017	0.554658	2.74e-14	-0.258593	0.000961104	0.461187	8.39e-10	-0.116802	0.14132	-0.0454071	0.568576	-0.151607	0.0556533	-0.153798	0.0521712	-0.218365	0.00553671	-0.157567	0.0466015	0.128904	0.104264
SEC63	SEC63	blue	-0.157304	0.0469728	-0.392282	2.89e-07	-0.0882121	0.267336	0.426935	1.8e-08	-0.182893	0.0206206	0.272205	0.000497407	-0.327403	2.38e-05	-0.171135	0.0304857	0.0162965	0.837936	-0.11649	0.142392	-0.0222068	0.780453	-0.517525	2.43e-12	0.0292347	0.71364
CREG1	CREG1	blue	0.157201	0.0471191	0.685202	1.63e-23	0.2711	0.000525402	-0.488907	5.4e-11	0.158089	0.0458703	-0.299076	0.000122189	-0.195952	0.0130168	-0.272699	0.00048534	0.355594	3.94e-06	0.153116	0.0532351	0.141416	0.0744673	-0.112468	0.156785	0.0712257	0.370779
FUT3	FUT3	blue	-0.157015	0.0473855	-0.294136	0.000159845	-0.227123	0.00387434	0.189848	0.0161951	-0.222583	0.00466973	0.257719	0.00100145	0.100349	0.206745	0.0731445	0.357996	-0.113487	0.153041	0.0633299	0.426273	-0.115695	0.145154	-0.0861386	0.278787	0.123533	0.119637
PIAS1	PIAS1	blue	-0.156655	0.0479022	-0.360107	2.91e-06	-0.329422	2.1e-05	0.200881	0.0108633	-0.244763	0.00181252	0.358341	3.28e-06	0.0971697	0.221568	0.0986132	0.214748	-0.0596002	0.454071	0.141349	0.0746053	-0.0995637	0.21034	0.141216	0.0748825	0.123944	0.118404
MMP9	MMP9	blue	0.156347	0.0483475	0.508513	6.65e-12	0.372623	1.22e-06	-0.322573	3.18e-05	0.366611	1.86e-06	-0.398764	1.76e-07	-0.0577598	0.468153	-0.140975	0.0753843	0.218355	0.00553903	-0.114108	0.15079	0.137649	0.0826066	0.00838224	0.916218	-0.136513	0.085196
CDH13	CDH13	blue	0.155361	0.049798	0.378824	7.83e-07	0.0793002	0.31887	-0.407549	8.86e-08	0.191914	0.0150508	-0.273483	0.000466761	0.164062	0.0381685	0.0980196	0.217534	-0.0476123	0.549926	0.152381	0.0544025	0.200609	0.0109736	0.197019	0.0125213	-0.0654733	0.410753
NPAT	NPAT	blue	-0.154597	0.0509458	-0.318986	3.94e-05	-0.274943	0.000433867	0.141281	0.0747472	-0.253861	0.00119878	0.176871	0.0252607	0.226854	0.00391773	0.278849	0.00035613	-0.232097	0.00314461	0.121896	0.124655	-0.0404926	0.611182	0.0923964	0.245213	-0.000706199	0.992929
TRAJ38	TRAJ38	blue	-0.153911	0.0519966	-0.394863	2.38e-07	-0.357771	3.41e-06	-0.0224333	0.778272	-0.248433	0.00153691	0.0948773	0.232714	0.351109	5.31e-06	0.421298	2.89e-08	-0.334098	1.58e-05	0.289223	0.000207817	0.248693	0.00151886	0.243321	0.00193262	-0.152844	0.053665
IGKV1OR2-11	IGKV1OR2-11	blue	0.151444	0.05592	0.280173	0.000332844	0.306238	8.21e-05	-0.0732155	0.357528	0.0854405	0.282716	-0.189597	0.0163389	0.034104	0.668559	-0.0124291	0.87604	-0.0274117	0.730786	-0.197383	0.0123559	-0.092208	0.246181	0.0105907	0.89426	0.0960882	0.226779
TRBV7-3	TRBV7-3	blue	-0.15002	0.0582951	-0.642084	5.7e-20	-0.435345	8.76e-09	0.425929	1.96e-08	-0.410105	7.22e-08	0.486224	7.12e-11	0.151368	0.056045	0.212195	0.00706466	-0.173462	0.0282647	0.0644499	0.418121	-0.055569	0.485223	0.056161	0.480578	0.168971	0.0326825
STAT5A	STAT5A	blue	0.149385	0.0593806	0.498622	1.95e-11	0.465422	5.61e-10	0.123923	0.118466	0.106676	0.179398	-0.00815961	0.918436	-0.172064	0.0295821	-0.224946	0.00423906	0.0969663	0.222542	-0.495537	2.7e-11	-0.292277	0.000176633	0.0674547	0.396706	0.483557	9.35e-11
OR4H6P	OR4H6P	blue	-0.149342	0.0594544	-0.392567	2.83e-07	-0.0825208	0.299549	0.119285	0.132996	-0.0928169	0.243062	-0.0837311	0.292492	0.141632	0.0740202	0.287849	0.000223445	-0.336445	1.36e-05	0.0290722	0.715163	0.0987857	0.213943	-0.000552237	0.99447	-0.333718	1.61e-05
GRIA2	GRIA2	blue	-0.14801	0.0617873	-0.401739	1.4e-07	-0.290877	0.000190343	-0.0064785	0.935199	-0.0211091	0.79105	0.0914359	0.250175	0.283968	0.000273718	0.257547	0.00100957	-0.139094	0.0794026	0.270114	0.000551632	0.06221	0.434515	0.264864	0.000712615	-0.240853	0.00215508
IGLV1-47	IGLV1-47	blue	0.147242	0.063167	0.555986	2.31e-14	0.367826	1.71e-06	-0.0585531	0.462054	-0.132606	0.0946059	-0.0196503	0.805192	-0.179625	0.023038	-0.213814	0.00663119	-0.0280057	0.725184	-0.202063	0.0103962	-0.164505	0.0376445	-0.212961	0.00685656	0.504347	1.05e-11
CALCB	CALCB	blue	0.144951	0.0674297	0.676004	1.05e-22	0.281814	0.000305968	-0.590679	2.01e-16	0.0890033	0.263051	-0.505365	9.4e-12	0.146219	0.0650428	0.127034	0.10943	0.0339967	0.669539	0.164125	0.038094	0.132221	0.0955767	0.077177	0.332039	-0.0464644	0.559597
UGT2B4	UGT2B4	blue	-0.144645	0.0680174	-0.607986	1.52e-17	-0.293213	0.000167986	0.460734	8.76e-10	-0.245051	0.00178933	0.439549	6.06e-09	0.0824611	0.2999	0.151554	0.0557404	-0.345794	7.51e-06	-0.0633665	0.426006	-0.0971292	0.221762	0.0488974	0.539198	0.105637	0.183695
TRAJ9	TRAJ9	blue	0.144082	0.0691068	0.371802	1.29e-06	0.268691	0.00059158	0.00732209	0.926783	0.0551641	0.488414	-0.0233124	0.769821	-0.18796	0.017306	-0.206331	0.00885327	0.283836	0.000275593	-0.238117	0.00242865	-0.121605	0.125564	-0.0383001	0.630631	0.2674	0.000630107
F10	F10	blue	0.143986	0.0692942	0.496412	2.46e-11	0.442213	4.79e-09	-0.114864	0.148085	0.353355	4.58e-06	-0.263461	0.000762412	-0.262273	0.000807062	-0.243235	0.00194003	0.286429	0.000240748	-0.293199	0.000168111	-0.0165348	0.8356	-0.17873	0.0237416	0.0430826	0.588552
POLRMT	POLRMT	blue	-0.142951	0.0713408	-0.590187	2.16e-16	-0.20654	0.00878323	0.61578	4.49e-18	-0.2011	0.0107756	0.565574	6.58e-15	-0.291949	0.000179761	-0.180945	0.0220338	-0.18455	0.0194815	-0.157937	0.046082	-0.196903	0.0125746	-0.369464	1.52e-06	0.221913	0.00479869
MRM2	MRM2	blue	0.142536	0.0721764	0.422989	2.51e-08	0.0193042	0.808556	-0.479694	1.38e-10	0.100635	0.205451	-0.213235	0.00678328	0.0338639	0.670755	-0.105948	0.1824	0.303943	9.33e-05	0.330778	1.94e-05	-0.0624935	0.43242	0.0419751	0.598181	-0.00206378	0.979337
ARHGEF18	ARHGEF18	blue	-0.142525	0.0721969	-0.32724	2.4e-05	-0.0741393	0.351478	0.259507	0.00092052	-0.184345	0.0196188	0.201197	0.0107366	0.201334	0.0106822	0.309437	6.85e-05	-0.433436	1.03e-08	-0.0812757	0.306925	-0.191587	0.0152272	0.171872	0.0297671	0.109825	0.166826
PRCC	PRCC	blue	0.141757	0.0737634	0.39941	1.68e-07	0.456326	1.32e-09	-0.171737	0.0298971	0.321478	3.4e-05	-0.386112	4.59e-07	-0.0294684	0.711452	0.0760225	0.339344	-0.0636765	0.423741	-0.252333	0.00128634	0.0807496	0.310077	0.0228099	0.774649	-0.116198	0.143402
CLUH	CLUH	blue	-0.141348	0.0746075	-0.340913	1.03e-05	-0.19607	0.0129611	0.255963	0.00108726	-0.152105	0.0548456	0.306426	8.12e-05	0.114709	0.148636	0.098791	0.213918	-0.163705	0.0385965	0.00777526	0.922265	-0.284379	0.000267931	0.222657	0.00465569	0.150449	0.057571
LAT2	LAT2	blue	0.141201	0.0749127	0.392701	2.8e-07	0.274043	0.000453869	-0.196247	0.0128783	0.110105	0.16574	-0.205048	0.00929435	-0.134771	0.0892945	-0.081585	0.305081	0.132229	0.0955545	-0.0630446	0.428364	0.310302	6.52e-05	-0.069416	0.383089	0.0161921	0.838961
ACADSB	ACADSB	blue	-0.140924	0.0754912	-0.331063	1.9e-05	0.0459146	0.564257	0.321475	3.4e-05	0.190855	0.0156282	0.0809436	0.308912	-0.275942	0.000412621	-0.192205	0.0148954	-0.0428156	0.590868	-0.212032	0.00710982	-0.112917	0.155127	-0.247104	0.00163195	-0.183617	0.0201163
MICU1	MICU1	blue	0.140399	0.0765981	0.409035	7.87e-08	0.167743	0.0339889	-0.0363415	0.648222	-0.0869613	0.274205	0.10742	0.176364	-0.316887	4.45e-05	-0.305426	8.59e-05	0.0746324	0.348275	-0.0405773	0.610435	-0.0262965	0.741342	-0.410177	7.18e-08	0.428231	1.62e-08
EEF1A1P43	EEF1A1P43	blue	0.14024	0.0769342	0.444062	4.06e-09	0.328994	2.16e-05	-0.0546664	0.492351	0.155919	0.0489719	-0.190999	0.0155488	-0.268432	0.000599108	-0.134415	0.0901513	0.119757	0.13146	-0.253241	0.00123362	-0.0992056	0.211993	-0.361788	2.59e-06	0.125433	0.114011
EFEMP1	EFEMP1	blue	0.139676	0.078141	0.655285	5.4e-21	0.643148	4.73e-20	0.031607	0.691541	0.236986	0.00255074	-0.175856	0.0261253	-0.413532	5.48e-08	-0.368197	1.67e-06	0.0871801	0.272994	-0.497044	2.3e-11	-0.242133	0.00203695	-0.233299	0.00298807	0.370062	1.46e-06
CIC	CIC	blue	0.138837	0.0799661	0.562636	9.71e-15	0.292275	0.000176656	-0.218854	0.00542943	0.114978	0.147683	-0.156693	0.0478464	-0.142732	0.0717798	-0.150486	0.0575087	0.0574179	0.470795	-0.0813047	0.306751	-0.0552393	0.48782	-0.0932261	0.240982	0.206226	0.00888852
MRPL58	MRPL58	blue	-0.138586	0.0805185	-0.496196	2.52e-11	-0.176927	0.0252137	0.475996	2e-10	-0.301175	0.00010885	0.322348	3.23e-05	0.128992	0.104027	0.223593	0.00448108	-0.21272	0.00692144	-0.183065	0.0205002	-0.33621	1.38e-05	0.035644	0.654534	0.151795	0.0553472
LMNB1	LMNB1	blue	0.138124	0.0815415	0.523953	1.16e-12	0.288535	0.000215514	-0.384273	5.26e-07	0.117483	0.138998	-0.371728	1.3e-06	0.147862	0.0620511	0.0831112	0.296093	0.105453	0.184466	0.00412603	0.958703	0.117764	0.138049	0.116035	0.143967	0.00889329	0.911131
ZFR2	ZFR2	blue	0.137528	0.0828806	0.534271	3.44e-13	0.33358	1.63e-05	-0.107754	0.175016	0.130912	0.0989328	-0.117969	0.137359	-0.208152	0.00825917	-0.221215	0.00493643	0.221305	0.00491851	-0.220017	0.00518133	-0.239072	0.00232976	-0.144992	0.0673513	0.264852	0.00071304
AIR	AIR	blue	-0.137214	0.0835915	-0.595659	9.72e-17	-0.57286	2.47e-15	0.105871	0.18272	-0.431355	1.24e-08	0.281919	0.000304316	0.384244	5.27e-07	0.403537	1.22e-07	-0.208159	0.00825685	0.398298	1.83e-07	-0.0745992	0.34849	0.114348	0.149928	-0.0820826	0.302131
TINF2	TINF2	blue	-0.13714	0.0837604	-0.432438	1.13e-08	-0.335461	1.45e-05	0.097971	0.217763	0.0116902	0.883356	0.074761	0.347442	0.0136415	0.86406	-0.00616155	0.938363	0.224866	0.00425305	0.159366	0.0441231	0.179122	0.0234313	0.0145097	0.8555	-0.349387	5.95e-06
COPE	COPE	blue	0.137061	0.0839394	0.386976	4.31e-07	0.312101	5.88e-05	-0.149713	0.058818	0.222187	0.0047455	-0.260546	0.000876289	0.00906285	0.909444	0.115601	0.145483	-0.0417035	0.600554	-0.178474	0.0239455	-0.136223	0.085869	0.0695164	0.3824	0.0371767	0.640696
FTH1P21	FTH1P21	blue	0.13628	0.0857364	0.451896	2e-09	0.278762	0.000357713	-0.326051	2.58e-05	0.399922	1.61e-07	-0.321226	3.45e-05	-0.206735	0.00871819	-0.304309	9.14e-05	0.236634	0.00258976	-0.022107	0.781416	0.139756	0.0779693	0.0400564	0.61503	-0.125002	0.115269
ME3	ME3	blue	-0.135917	0.0865811	-0.518099	2.27e-12	-0.179208	0.0233634	0.495298	2.77e-11	-0.233267	0.00299213	0.415781	4.56e-08	-0.243619	0.00190724	-0.0491255	0.537304	-0.066185	0.405674	-0.0850789	0.284766	-0.208193	0.0082463	-0.326848	2.46e-05	0.121612	0.125544
PRPH	PRPH	blue	-0.134985	0.0887826	-0.344572	8.13e-06	-0.172282	0.0293727	0.344259	8.29e-06	-0.282563	0.000294367	0.251672	0.00132594	-0.109938	0.166387	0.103174	0.194188	-0.159743	0.0436187	-0.0455063	0.567731	-0.0125935	0.874415	-0.297839	0.000130751	0.085736	0.281049
TRNG	TRNG	blue	0.134895	0.0889974	0.340465	1.06e-05	0.342299	9.41e-06	-0.17477	0.0270779	0.274559	0.000442298	-0.255611	0.00110523	-0.129789	0.101888	-0.128328	0.105834	0.0318689	0.689117	-0.137214	0.0835913	0.0749003	0.346543	-0.0830129	0.296666	-0.0664143	0.404046
GPRIN2	GPRIN2	blue	0.134881	0.0890316	0.494077	3.15e-11	0.407378	8.98e-08	-0.249298	0.00147773	0.271878	0.000505543	-0.394849	2.38e-07	-0.0442346	0.578612	-0.0668153	0.401208	0.0955138	0.22958	-0.166918	0.0348904	-0.10812	0.173548	0.03588	0.652396	-0.065596	0.409875
ABO	ABO	blue	0.129858	0.101705	0.423754	2.36e-08	0.169699	0.0319296	-0.415331	4.73e-08	0.168951	0.032704	-0.297796	0.000131062	0.119555	0.132116	-0.00809907	0.919039	0.134296	0.0904398	0.113552	0.152805	0.00639106	0.936072	0.153296	0.0529519	-0.0367129	0.644871
TRG-GCC3-1	TRG-GCC3-1	blue	0.12965	0.102258	0.356556	3.7e-06	0.280046	0.000335026	-0.27054	0.000540165	0.2635	0.000760995	-0.377369	8.7e-07	-0.14404	0.069189	-0.116813	0.141281	0.164572	0.0375651	-0.0399375	0.616081	0.215982	0.00608782	-0.109929	0.16642	-0.18569	0.0187291
CECR2	CECR2	blue	0.129092	0.103756	0.39418	2.51e-07	0.135988	0.0864165	-0.474689	2.27e-10	0.33439	1.55e-05	-0.35205	4.99e-06	-0.0375112	0.637691	-0.195816	0.0130811	0.213838	0.00662483	0.208107	0.00827351	0.0514002	0.518606	0.114678	0.148748	-0.225035	0.00422361
KCNQ2	KCNQ2	blue	0.128459	0.105476	0.429151	1.49e-08	0.12802	0.106682	-0.281999	0.00030306	-0.0130212	0.870186	-0.14862	0.0607095	0.13708	0.0838956	0.0119795	0.880491	0.201103	0.0107743	0.05304	0.505336	-0.146211	0.0650577	0.326872	2.46e-05	0.17727	0.0249283
SMPD1	SMPD1	blue	-0.127138	0.109137	-0.316008	4.69e-05	-0.0305279	0.701562	0.249828	0.00144252	-0.107783	0.1749	0.0197249	0.804467	0.162465	0.0401132	0.332524	1.74e-05	-0.406301	9.78e-08	-0.164206	0.0379971	0.000732949	0.992661	0.077847	0.327846	-0.0798826	0.315317
PACSIN1	PACSIN1	blue	-0.126685	0.110416	-0.340599	1.05e-05	-0.249435	0.00146858	0.258612	0.000960243	-0.262099	0.000813803	0.335453	1.45e-05	-0.00480066	0.951958	0.137522	0.082894	-0.244556	0.00182935	0.0757112	0.341332	-0.125002	0.115269	0.000421495	0.995779	0.170168	0.031451
TNFRSF10A	TNFRSF10A	blue	-0.126459	0.111059	-0.609982	1.11e-17	-0.394391	2.47e-07	0.345234	7.79e-06	-0.246687	0.00166284	0.378286	8.14e-07	0.188264	0.0171228	0.240881	0.0021524	-0.226779	0.00392995	0.0675281	0.396192	-0.0705651	0.375244	0.0929757	0.242253	0.0387562	0.626563
FSHMD1A	FSHMD1A	blue	-0.12625	0.111656	-0.304557	9.02e-05	-0.0583362	0.463717	0.22772	0.00377934	-0.23445	0.00284473	0.100346	0.206761	0.286326	0.000242049	0.36898	1.58e-06	-0.18821	0.0171556	-0.121961	0.124455	-0.0987612	0.214057	0.116135	0.143621	0.0812057	0.307343
RAD51D	RAD51D	blue	0.125304	0.114386	0.616098	4.27e-18	0.254098	0.00118571	-0.239863	0.00225063	0.0321587	0.686438	-0.0579525	0.466668	-0.19926	0.0115343	-0.215817	0.00612774	0.0626254	0.431447	-0.0240283	0.76296	0.00794879	0.920536	-0.0791289	0.31992	0.379798	7.3e-07
AKAP3	AKAP3	blue	-0.125217	0.114638	-0.38463	5.12e-07	-0.123898	0.118538	0.497856	2.11e-11	-0.171066	0.0305542	0.293384	0.000166452	-0.0207851	0.794185	0.0528846	0.506586	0.0108639	0.891549	-0.295238	0.000150615	-0.266212	0.000667587	-0.066058	0.406578	0.128378	0.105697
LARP4B	LARP4B	blue	0.124134	0.117835	0.522045	1.45e-12	0.453305	1.75e-09	-0.120182	0.130085	0.244618	0.00182427	-0.235879	0.00267553	-0.253516	0.00121807	-0.339993	1.09e-05	0.229821	0.00346144	-0.289859	0.000200923	-0.109892	0.166563	-0.179057	0.0234827	0.167872	0.0338492
MLRL	MLRL	blue	0.12264	0.122356	0.266812	0.000648403	-0.272514	0.00048984	-0.203625	0.00980589	-0.424216	2.27e-08	0.253721	0.00120659	-0.136953	0.0841863	-0.136272	0.0857554	0.154629	0.0508981	0.373744	1.13e-06	0.292398	0.000175491	-0.255991	0.00108586	0.408343	8.31e-08
APEH	APEH	blue	-0.121442	0.126078	-0.397028	2.02e-07	-0.152378	0.0544066	0.393882	2.56e-07	-0.274471	0.000444262	0.300075	0.000115661	-0.0839126	0.291444	-0.000949762	0.99049	-0.0428094	0.590921	-0.132991	0.0936444	0.0561302	0.480819	-0.182773	0.0207055	0.112281	0.157483
GJA1P1	GJA1P1	blue	-0.120465	0.129177	-0.486599	6.85e-11	-0.275864	0.000414248	0.319418	3.84e-05	-0.209562	0.00782376	0.211856	0.00715868	0.257204	0.00102596	0.278548	0.000361633	0.0212928	0.789274	-0.0677241	0.394819	-0.166571	0.0352751	0.11235	0.157227	-0.0387307	0.62679
RAD51C	RAD51C	blue	-0.120075	0.13043	-0.355533	3.96e-06	-0.338576	1.19e-05	0.12386	0.118653	-0.384222	5.28e-07	0.241657	0.00208022	0.211824	0.00716749	0.241359	0.00210771	-0.188055	0.0172489	0.209834	0.00774201	-0.00430836	0.95688	0.126522	0.110877	0.122076	0.124096
TRE-TTC3-1	TRE-TTC3-1	blue	-0.120036	0.130555	-0.30626	8.2e-05	0.114088	0.150861	0.242116	0.00203853	0.223279	0.00453897	-0.116676	0.141751	-0.0342112	0.667578	0.067789	0.394365	-0.160009	0.043265	-0.25842	0.000969005	-0.0252673	0.751127	-0.0585909	0.461764	-0.313878	5.3e-05
PROS2P	PROS2P	blue	-0.119478	0.132366	-0.516577	2.7e-12	-0.47793	1.65e-10	0.0258092	0.74597	-0.427472	1.72e-08	0.169473	0.0321617	0.135539	0.0874686	0.304086	9.26e-05	-0.163971	0.0382772	0.435921	8.33e-09	0.387888	4.02e-07	-0.121129	0.127063	-0.188899	0.0167457
PRH2	PRH2	blue	-0.118032	0.137148	-0.319445	3.83e-05	-0.307784	7.52e-05	0.284617	0.000264637	-0.343103	8.93e-06	0.370179	1.45e-06	-0.162612	0.0399303	-0.0225023	0.777608	-0.0706266	0.374827	0.131787	0.096678	-0.110857	0.16285	-0.222606	0.00466531	0.153781	0.0521975
TNP2	TNP2	blue	0.117945	0.137439	0.377674	8.51e-07	0.435945	8.32e-09	-0.0589289	0.45918	0.276368	0.000403849	-0.350644	5.47e-06	-0.258242	0.000977132	-0.233854	0.00291813	0.140144	0.0771389	-0.320153	3.67e-05	0.0289005	0.716773	-0.193073	0.0144405	-0.0853688	0.283122
LRRC23	LRRC23	blue	-0.1178	0.137929	-0.498518	1.97e-11	-0.417044	4.11e-08	0.053993	0.497706	-0.16876	0.0329041	0.113003	0.154811	0.111033	0.162178	0.189591	0.0163427	-0.0770463	0.332862	0.295623	0.000147503	0.407288	9.04e-08	-0.0504822	0.526111	-0.317244	4.36e-05
BST1	BST1	blue	0.117075	0.140385	0.382823	5.85e-07	0.32134	3.42e-05	0.223129	0.00456675	0.00905958	0.909476	0.0187513	0.813938	-0.425532	2.03e-08	-0.260911	0.000861234	-0.0375242	0.637575	-0.44529	3.64e-09	-0.168649	0.0330209	-0.483082	9.81e-11	0.349372	5.95e-06
CAPN11	CAPN11	blue	-0.115907	0.144415	-0.391941	2.97e-07	-0.208524	0.00814221	0.428723	1.55e-08	-0.479331	1.43e-10	0.43563	8.55e-09	0.11443	0.149633	0.261993	0.000817944	-0.412647	5.88e-08	-0.103242	0.193893	-0.205645	0.0090868	0.0261238	0.742981	0.376523	9.24e-07
ADAM2	ADAM2	blue	0.115814	0.144739	0.367543	1.74e-06	0.337244	1.3e-05	-0.115822	0.14471	0.427379	1.74e-08	-0.110744	0.16328	-0.207102	0.00859723	-0.387256	4.22e-07	0.193033	0.0144611	-0.2021	0.010382	-0.0226181	0.776493	0.0414781	0.602526	0.0425777	0.592934
C19orf53	C19orf53	blue	0.114721	0.148595	0.547889	6.47e-14	0.165218	0.0368117	-0.374204	1.09e-06	0.0200577	0.801236	-0.142192	0.0728738	-0.051026	0.521659	-0.120805	0.128091	0.110197	0.165383	0.146271	0.0649459	0.094258	0.235791	0.00957299	0.90437	0.225024	0.00422555
DSTN	DSTN	blue	0.114062	0.150956	0.320361	3.63e-05	0.367207	1.78e-06	-0.130869	0.0990466	0.235908	0.00267212	-0.345134	7.84e-06	-0.0481103	0.545756	-0.0599884	0.451132	0.0509427	0.52234	-0.230628	0.00334594	0.0663122	0.404771	-0.105214	0.185469	-0.0978518	0.218327
TRAJ3	TRAJ3	blue	-0.113637	0.152494	-0.336517	1.36e-05	-0.32014	3.68e-05	0.0653106	0.41192	-0.193658	0.0141407	0.171509	0.0301191	0.304051	9.28e-05	0.278429	0.000363825	-0.0859558	0.279812	0.186979	0.0179093	-0.022328	0.779286	0.232819	0.00304972	-0.0346852	0.663251
TRBV7-6	TRBV7-6	blue	0.113437	0.153223	0.356203	3.78e-06	0.172122	0.0295266	-0.368536	1.63e-06	0.375168	1.02e-06	-0.271728	0.000509317	-0.149147	0.0597912	-0.163913	0.0383474	0.143434	0.0703799	0.140342	0.0767175	0.138452	0.0808144	-0.0026297	0.973673	-0.184045	0.0198227
GNAT2	GNAT2	blue	-0.113226	0.153994	-0.371439	1.33e-06	-0.0718798	0.36639	0.240834	0.00215684	-0.00623379	0.937642	0.067429	0.396887	0.062815	0.430051	0.128207	0.106167	-0.106124	0.181672	-0.10956	0.167856	0.0152673	0.848044	-0.0574581	0.470484	-0.113901	0.151539
SMR3A	SMR3A	blue	-0.112925	0.155097	-0.403744	1.2e-07	-0.338702	1.18e-05	0.314049	5.25e-05	-0.222437	0.00469746	0.438158	6.85e-09	-0.00897416	0.910326	0.0912242	0.251278	-0.101607	0.201081	0.059308	0.456291	-0.0210796	0.791335	-0.0463996	0.560145	0.158323	0.0455461
RAD51	RAD51	blue	0.112109	0.158124	0.358044	3.34e-06	0.397263	1.98e-07	-0.187682	0.017475	0.343659	8.62e-06	-0.288386	0.000217211	-0.0848648	0.285984	-0.185152	0.0190809	0.158405	0.0454338	-0.193349	0.0142986	0.23892	0.00234528	-0.0553045	0.487307	-0.0432107	0.587443
PMPCB	PMPCB	blue	-0.111761	0.159426	-0.463922	6.47e-10	-0.441187	5.24e-09	-0.0668422	0.401018	-0.132595	0.0946335	0.010801	0.892172	0.150023	0.0582904	0.148785	0.0604218	-0.103069	0.194644	0.375986	9.6e-07	0.282011	0.000302871	0.18232	0.0210282	-0.437291	7.39e-09
FMNL1	FMNL1	blue	-0.111649	0.159845	-0.416974	4.14e-08	-0.198018	0.0120725	0.307546	7.62e-05	-0.232042	0.00315189	0.288628	0.000214452	0.148356	0.0611746	0.144279	0.0687245	-0.0877645	0.26978	-0.035475	0.656068	-0.0926128	0.244104	0.0865903	0.276265	0.0861504	0.278721
LUM	LUM	blue	0.111018	0.162234	0.402282	1.34e-07	0.202117	0.0103755	-0.141387	0.0745271	0.12922	0.103411	-0.140444	0.0765023	-0.156718	0.0478114	-0.149775	0.0587113	0.0884181	0.266215	-0.0999902	0.208382	-0.0198477	0.803274	-0.0916204	0.249216	0.113287	0.153772
GALNT5	GALNT5	blue	0.110577	0.163922	0.460328	9.1e-10	0.190456	0.015851	-0.0438263	0.582127	-0.196048	0.0129716	-0.0684886	0.389493	0.0385978	0.627974	0.102553	0.196896	-0.203932	0.0096936	-0.2008	0.0108961	-0.17243	0.0292321	-0.0211072	0.791069	0.385775	4.71e-07
SRSF8	SRSF8	blue	-0.109926	0.166433	-0.685628	1.5e-23	-0.504788	1e-11	0.415175	4.79e-08	-0.461678	8.01e-10	0.54929	5.43e-14	0.102838	0.195649	0.180246	0.0225609	-0.280842	0.00032163	0.15964	0.0437565	-0.048285	0.544297	-0.125947	0.112524	0.164608	0.0375228
CYP2G1P	CYP2G1P	blue	0.107922	0.174343	0.527959	7.27e-13	0.383313	5.65e-07	-0.128446	0.105511	0.00788732	0.921149	-0.169699	0.0319296	-0.14311	0.0710244	-0.0665874	0.402819	-0.177459	0.0247716	-0.174886	0.026975	-0.0275684	0.729307	-0.157263	0.0470316	0.277891	0.000373896
SH3KBP1	SH3KBP1	blue	0.107027	0.177964	0.389462	3.58e-07	0.336033	1.4e-05	-0.0127288	0.873076	0.0591507	0.457488	-0.119602	0.131962	-0.276674	0.000397661	-0.223699	0.00446165	0.0517299	0.515924	-0.220959	0.00498787	-0.136182	0.0859629	-0.221392	0.00490119	0.203823	0.00973323
ETF1	ETF1	blue	0.106939	0.178323	0.363624	2.29e-06	0.429203	1.49e-08	-0.0515106	0.517707	0.152352	0.0544483	-0.392319	2.89e-07	-0.241896	0.00205838	-0.0116275	0.883977	0.0214259	0.787988	-0.294652	0.00015546	0.128893	0.104294	-0.283911	0.000274525	-0.142952	0.0713402
PDHA1	PDHA1	blue	-0.10692	0.178399	-0.530704	5.26e-13	-0.478453	1.56e-10	0.214833	0.00637073	-0.520044	1.82e-12	0.39299	2.74e-07	0.162352	0.0402536	0.214049	0.00657021	-0.21053	0.00753663	0.263567	0.000758543	0.0903227	0.256012	-0.0264055	0.740308	0.0999406	0.208609
FRA13C	FRA13C	blue	0.104881	0.186872	0.377905	8.37e-07	0.217923	0.00563548	-0.171633	0.0299987	0.219275	0.00533835	-0.0975993	0.219523	-0.360078	2.91e-06	-0.345135	7.84e-06	0.156514	0.0481053	0.00160603	0.983919	0.177279	0.0249206	-0.244839	0.00180637	0.0390986	0.623517
ALPG	ALPG	blue	0.104533	0.188345	0.47449	2.32e-10	0.339135	1.15e-05	0.0711269	0.371445	0.0396628	0.618511	0.0604558	0.447607	-0.33547	1.45e-05	-0.30299	9.84e-05	0.064974	0.414339	-0.305771	8.42e-05	-0.113929	0.151435	-0.319079	3.91e-05	0.458319	1.1e-09
HOXB13	HOXB13	blue	-0.104374	0.189022	-0.261905	0.000821392	-0.282374	0.000297254	0.189744	0.0162547	-0.12737	0.108486	0.329679	2.07e-05	-0.16266	0.0398716	-0.0804273	0.312018	0.00553449	0.944625	0.114071	0.150923	-0.0298948	0.707466	-0.0947522	0.233333	0.078163	0.325881
LAPTM5	LAPTM5	blue	-0.104201	0.189761	-0.366638	1.86e-06	-0.383993	5.37e-07	0.127578	0.107908	-0.272002	0.000502461	0.403509	1.22e-07	0.218383	0.00553279	0.159292	0.0442231	-0.120541	0.128933	0.256918	0.0010398	-0.0930361	0.241946	0.212775	0.00690661	0.172151	0.0294988
TRAJ5	TRAJ5	blue	0.104054	0.19039	0.331134	1.89e-05	0.0280672	0.724605	-0.102218	0.198372	-0.139405	0.0787283	0.206807	0.00869436	-0.184564	0.0194718	-0.237902	0.00245151	0.113805	0.151884	0.132231	0.0955519	-0.158222	0.0456869	-0.104725	0.187529	0.44729	3.04e-09
IGF2	IGF2	blue	-0.100651	0.205376	-0.425507	2.03e-08	-0.2007	0.0109365	0.250939	0.0013712	-0.32622	2.56e-05	0.165253	0.0367714	0.281907	0.000304493	0.341572	9.85e-06	-0.196115	0.0129399	-0.00283982	0.97157	-0.103288	0.193691	0.0827834	0.298008	0.0213547	0.788676
GALK1	GALK1	blue	-0.0999199	0.208704	-0.328452	2.23e-05	-0.0600015	0.451033	0.0797745	0.315975	-0.00147326	0.985248	-0.229001	0.00358257	0.0338621	0.670772	0.256508	0.00105993	-0.137881	0.082085	-0.0270142	0.734543	0.212475	0.00698787	-0.135097	0.0885172	-0.469373	3.83e-10
AIMP2	AIMP2	blue	0.0997164	0.209637	0.389622	3.54e-07	-0.0992581	0.21175	-0.423893	2.33e-08	-0.0925396	0.244479	-0.0134197	0.86625	-0.0461877	0.56194	-0.104237	0.189606	0.139726	0.0780345	0.428419	1.59e-08	0.0692509	0.384224	-0.00956832	0.904416	0.174179	0.0276088
ANXA2	ANXA2	blue	0.0980745	0.217276	0.477333	1.75e-10	0.477434	1.73e-10	0.224829	0.0042595	0.0704894	0.375758	0.0309611	0.697533	-0.372365	1.24e-06	-0.371388	1.33e-06	0.12613	0.111998	-0.552427	3.65e-14	-0.345235	7.79e-06	-0.230394	0.00337911	0.496412	2.46e-11
AMBP	AMBP	blue	-0.0963929	0.225302	-0.426457	1.88e-08	-0.208634	0.00810802	0.270131	0.000551149	-0.273971	0.000455515	0.209588	0.00781592	0.206869	0.00867391	0.236706	0.00258171	-0.0949789	0.232211	-0.0224976	0.777653	-0.147412	0.0628592	-0.00201958	0.979779	0.0395355	0.619639
MCM7	MCM7	blue	0.095015	0.232033	0.289012	0.000210146	0.175735	0.0262304	-0.0409212	0.60741	-0.20594	0.00898549	-0.0253628	0.750217	0.0375304	0.637519	0.069809	0.380395	-0.163216	0.0391888	-0.101281	0.20254	-0.0515911	0.517052	-0.0128022	0.872351	0.296538	0.000140358
FLOT1	FLOT1	blue	-0.0939477	0.237344	-0.264791	0.000715128	0.116925	0.140899	0.187441	0.0176229	0.142845	0.0715535	-0.225354	0.00416838	-0.030074	0.705793	0.128157	0.106303	-0.0898546	0.258495	-0.24235	0.00201751	-0.0199085	0.802684	-0.180709	0.0222109	-0.373672	1.13e-06
ARHGEF5	ARHGEF5	blue	-0.0939214	0.237475	-0.300205	0.000114836	-0.179698	0.0229813	0.169713	0.0319146	-0.308396	7.26e-05	0.154251	0.0514735	0.0743349	0.350206	0.148104	0.06162	0.01676	0.833393	0.0808189	0.309661	-0.128307	0.105892	0.0636914	0.423632	0.00123798	0.987604
TCIRG1	TCIRG1	blue	-0.0938434	0.237867	-0.285851	0.000248141	-0.252796	0.00125918	0.159847	0.0434802	-0.23655	0.00259924	0.237432	0.00250192	0.177623	0.0246367	0.22557	0.00413153	-0.292434	0.000175151	0.0824229	0.300124	0.061583	0.439169	0.131221	0.0981326	0.0737275	0.354167
ZNF80	ZNF80	blue	0.0932234	0.240995	0.544476	9.9e-14	0.655019	5.67e-21	-0.19393	0.0140032	0.580652	8.4e-16	-0.516452	2.74e-12	-0.214495	0.00645611	-0.14085	0.0756462	-0.0195031	0.806622	-0.380999	6.69e-07	0.0958957	0.227715	-0.0797035	0.316407	-0.180876	0.0220854
TRIM31	TRIM31	blue	-0.0924992	0.244686	-0.555386	2.5e-14	-0.0875777	0.270804	0.348516	6.29e-06	-0.0712686	0.37049	0.0937422	0.238376	-0.0677539	0.394611	0.0476785	0.549371	-0.146932	0.0637296	-0.106064	0.181922	-0.0745949	0.348518	-0.0549388	0.490194	-0.278903	0.000355151
BNC1	BNC1	blue	0.0907181	0.253928	-0.373383	1.16e-06	-0.242153	0.00203521	0.3054	8.6e-05	-0.164309	0.0378757	0.360664	2.8e-06	-0.0306902	0.700052	-0.000913145	0.990857	-0.0636292	0.424086	-0.0244315	0.759103	-0.135628	0.0872587	0.00743384	0.925669	0.129491	0.102684
CYP46A1	CYP46A1	blue	-0.0904212	0.255492	-0.362737	2.43e-06	-0.376816	9.05e-07	-0.0279177	0.726013	0.0475571	0.550389	0.207791	0.00837398	-0.00527861	0.947181	-0.0688129	0.387246	0.176133	0.0258869	0.3747	1.05e-06	0.098875	0.213527	0.141263	0.0747832	-0.197503	0.0123022
CPLX2	CPLX2	blue	-0.0898518	0.258509	-0.491928	3.95e-11	-0.2913	0.000186104	0.116425	0.142617	-0.0776621	0.329	0.0976565	0.219251	0.0494795	0.534372	0.169681	0.0319477	-0.211691	0.00720464	0.168039	0.0336692	0.433026	1.07e-08	-0.0716184	0.36814	-0.337554	1.27e-05
LMAN2	LMAN2	blue	0.0896165	0.259763	0.373643	1.14e-06	0.282243	0.000299277	-0.0310058	0.697118	-0.116416	0.142647	-0.136445	0.0853545	0.0325527	0.682802	0.0978428	0.218369	-0.174339	0.0274639	-0.222488	0.00468783	-0.138531	0.0806402	0.0156655	0.844131	0.283828	0.000275718
CD1D	CD1D	blue	0.0881468	0.267691	0.302941	9.87e-05	0.228758	0.00361919	-0.347154	6.88e-06	0.372671	1.22e-06	-0.425398	2.05e-08	-0.00536457	0.946323	-0.0983075	0.21618	0.252901	0.00125309	0.0159219	0.841613	0.0613429	0.440959	0.133503	0.0923748	-0.349782	5.79e-06
CD69	CD69	blue	0.0858489	0.280413	0.369543	1.52e-06	0.26115	0.00085151	0.0324699	0.683566	0.0672326	0.398266	-0.000308798	0.996908	-0.176878	0.0252551	-0.219293	0.00533457	0.0346853	0.663251	-0.249073	0.0014929	-0.211373	0.00729413	-0.103869	0.191181	0.304955	8.82e-05
IRF5	IRF5	blue	-0.0850926	0.284688	-0.424468	2.22e-08	-0.0700542	0.37872	0.0265897	0.738562	0.303765	9.43e-05	-0.199997	0.0112247	0.0339113	0.670322	0.0595532	0.454429	0.00460966	0.953867	0.0406837	0.609499	0.150994	0.0566627	0.080571	0.311152	-0.616231	4.18e-18
FUSE	FUSE	blue	-0.0850027	0.285199	-0.339944	1.09e-05	-0.176026	0.0259784	0.249126	0.00148932	-0.163598	0.0387256	0.232283	0.00311982	-0.145682	0.0660452	-0.0644427	0.418174	-0.0790675	0.320297	0.0143565	0.857009	-0.031295	0.694433	-0.140042	0.0773573	0.0184697	0.816683
IPO7	IPO7	blue	0.0840745	0.290511	0.531144	4.99e-13	0.489645	5e-11	-0.176519	0.0255582	0.470791	3.33e-10	-0.290356	0.000195689	-0.228382	0.00367642	-0.283194	0.000284921	0.0622948	0.433888	-0.268406	0.000599882	-0.0795909	0.317093	-0.042752	0.591419	0.0175049	0.826103
IGKV2D-19	IGKV2D-19	blue	0.0835734	0.293406	0.520023	1.83e-12	0.541872	1.37e-13	-0.0231166	0.771701	0.174098	0.0276824	-0.243296	0.00193481	-0.223662	0.00446843	-0.171015	0.0306043	-0.0220184	0.782269	-0.386176	4.57e-07	-0.116027	0.143996	-0.178171	0.0241902	0.192739	0.0146139
RMRP	RMRP	blue	0.0824886	0.299738	0.476813	1.84e-10	0.502103	1.34e-11	-0.0321116	0.686873	0.281657	0.000308452	-0.290651	0.00019265	-0.202327	0.0102943	-0.0330347	0.678364	0.0328505	0.680059	-0.391221	3.13e-07	0.054409	0.494395	-0.200906	0.0108534	0.06999	0.379158
PRRG2	PRRG2	blue	0.0799425	0.314954	0.383733	5.47e-07	0.140448	0.0764943	-0.124166	0.117739	-0.0526617	0.508381	-0.0189343	0.812156	-0.106503	0.180107	-0.0352647	0.657977	-0.045787	0.565342	0.00484595	0.951505	0.0591068	0.457823	-0.0442788	0.578232	0.235449	0.00272545
SLC1A6	SLC1A6	blue	-0.079842	0.315564	-0.399475	1.67e-07	-0.487158	6.47e-11	0.323312	3.04e-05	-0.502202	1.32e-11	0.534784	3.23e-13	-0.0566776	0.476544	-0.0487034	0.540811	0.136529	0.0851594	0.179024	0.0235088	-0.0729879	0.359029	-0.058543	0.462132	0.300302	0.000114224
OA3	OA3	blue	-0.0778537	0.327805	-0.419456	3.37e-08	-0.192615	0.0146792	0.298022	0.00012945	-0.28513	0.000257666	0.189816	0.0162136	0.129732	0.102039	0.258519	0.00096448	-0.348643	6.24e-06	-0.0827325	0.298307	0.0863	0.277884	-0.0217865	0.784506	0.00343375	0.965627
CKBE	CKBE	blue	0.0776752	0.328918	0.392658	2.81e-07	0.17319	0.0285172	-0.125234	0.114588	0.0465934	0.558506	-0.0795646	0.317254	-0.230958	0.00329969	-0.277139	0.000388425	0.221257	0.00492819	-0.0635818	0.424432	0.0282996	0.722418	-0.110433	0.164475	0.17421	0.0275804
RUNDC3A	RUNDC3A	blue	0.0772851	0.331361	0.562148	1.04e-14	0.177233	0.024959	-0.174952	0.0269165	0.152967	0.0534702	-0.00168652	0.983113	-0.37901	7.72e-07	-0.472672	2.77e-10	0.328971	2.16e-05	-0.0315947	0.691655	-0.0421397	0.596747	-0.293796	0.0001628	0.283533	0.000279959
TRAPPC2	TRAPPC2	blue	0.0769792	0.333284	0.527694	7.5e-13	0.211792	0.00717654	-0.440688	5.48e-09	-0.0191488	0.810068	-0.428913	1.52e-08	0.068585	0.388824	0.0750295	0.345709	-0.0420685	0.597367	0.102671	0.196381	0.301456	0.000107167	-0.0741171	0.351622	-0.0835774	0.293383
ETV6	ETV6	blue	-0.0769711	0.333335	-0.295064	0.00015204	-0.139959	0.0775338	-0.0659181	0.407575	0.126333	0.111417	-0.105314	0.185046	0.123519	0.119678	0.1168	0.141328	-0.0811974	0.307392	0.135687	0.0871218	0.279761	0.000339939	0.166497	0.0353584	-0.414399	5.1e-08
RAP1AP	RAP1AP	blue	0.0764841	0.336412	0.429686	1.43e-08	0.0980317	0.217477	-0.400627	1.53e-07	0.0767929	0.334459	-0.211463	0.00726886	0.0835364	0.29362	-0.0120245	0.880045	0.0490408	0.538007	0.18659	0.0181533	0.166153	0.0357442	0.117365	0.139399	0.020285	0.799031
JAKMIP2	JAKMIP2	blue	0.0759109	0.340056	0.345483	7.66e-06	0.341708	9.77e-06	-0.154042	0.0517939	0.333334	1.65e-05	-0.247062	0.00163505	-0.19462	0.0136597	-0.161086	0.0418577	0.0839194	0.291405	-0.150331	0.0577695	0.163103	0.0393263	-0.0960027	0.227194	-0.070346	0.376732
IGKV1-32	IGKV1-32	blue	0.0755991	0.342049	0.293109	0.000168932	0.242867	0.00197187	-0.0848748	0.285927	-0.0420641	0.597405	-0.188956	0.0167121	-0.0751712	0.344796	-0.0618038	0.437527	0.0151341	0.849354	-0.110341	0.164826	-0.0914863	0.249913	-0.0776082	0.329337	0.0630267	0.428496
SULT1A1	SULT1A1	blue	-0.0742923	0.350482	0.41758	3.94e-08	0.148032	0.0617491	-0.211991	0.00712117	0.0160392	0.840461	-0.115572	0.145584	0.172222	0.02943	0.0341734	0.667924	0.0430006	0.589263	-0.0227336	0.775382	-0.0898066	0.25875	0.31451	5.11e-05	0.208711	0.00808406
HNRNPU	HNRNPU	blue	-0.0742049	0.351051	0.521074	1.62e-12	0.601756	3.92e-17	-0.0731734	0.357806	0.294335	0.00015814	-0.346258	7.29e-06	-0.303024	9.82e-05	-0.264653	0.000719917	0.168392	0.0332926	-0.390068	3.42e-07	-0.063871	0.422324	-0.196618	0.0127057	0.061536	0.439519
GTS	GTS	blue	0.0738041	0.353666	0.549377	5.37e-14	0.521983	1.46e-12	-0.0751328	0.345043	0.183114	0.0204659	-0.267006	0.000642311	-0.210798	0.00745888	-0.136577	0.0850493	-0.00448095	0.955154	-0.352024	5e-06	-0.0447049	0.574577	-0.158173	0.0457538	0.186117	0.0184537
ZNF79	ZNF79	blue	0.0723788	0.363064	-0.463523	6.72e-10	-0.441044	5.31e-09	0.0273298	0.73156	-0.382675	5.92e-07	0.226447	0.00398445	0.215866	0.00611599	0.247383	0.00161151	-0.193941	0.0139978	0.363847	2.25e-06	0.147131	0.063367	0.0682399	0.39122	-0.0635203	0.424881
TS546	TS546	blue	0.070296	0.377072	0.407774	8.7e-08	0.212987	0.00684962	-0.133359	0.0927316	-0.116583	0.142073	-0.144963	0.0674072	0.0116746	0.883511	0.00606865	0.93929	-0.0460918	0.562753	-0.0773838	0.330742	-0.104205	0.189742	-0.125066	0.115079	0.245986	0.00171604
PTPRC	PTPRC	blue	-0.0697046	0.381109	-0.35044	5.55e-06	-0.18017	0.022619	0.293916	0.000161756	-0.17169	0.0299429	0.34665	7.11e-06	0.167575	0.0341706	0.144846	0.0676318	-0.223333	0.00452885	-0.0526252	0.508676	-0.195692	0.0131403	0.174454	0.0273607	0.244012	0.0018742
ZC3H4	ZC3H4	blue	0.069155	0.384885	-0.443778	4.16e-09	-0.384639	5.12e-07	0.3454	7.71e-06	-0.295993	0.000144578	0.535697	2.9e-13	-0.159437	0.0440278	-0.182374	0.0209897	0.0794785	0.317779	0.131712	0.0968708	-0.133617	0.092095	-0.151158	0.0563917	0.245861	0.00172565
CD2AP	CD2AP	blue	0.0690729	0.38545	0.424413	2.23e-08	0.0876616	0.270344	-0.264236	0.000734537	-0.0717052	0.367559	-0.0837559	0.292349	0.159142	0.0444259	0.0108994	0.891196	0.0936321	0.23893	0.081234	0.307174	-0.0434813	0.585103	0.258965	0.000944384	0.22954	0.00350261
RN7SL6P	RN7SL6P	blue	0.068991	0.386015	0.331684	1.83e-05	0.177267	0.0249302	-0.179091	0.0234556	0.0938204	0.237982	-0.213656	0.00667247	-0.0243107	0.760257	0.0166927	0.834053	0.00893603	0.910705	-0.0714413	0.369329	0.299056	0.000122321	-0.111684	0.159714	-0.00037555	0.996239
GPR45	GPR45	blue	-0.0684326	0.389881	0.187794	0.0174071	0.199895	0.0112674	0.241422	0.00210188	-0.0829585	0.296984	0.208076	0.00828331	-0.243588	0.00190989	-0.254572	0.00115995	0.0750681	0.34546	-0.326876	2.46e-05	-0.110188	0.165418	-0.206009	0.00896203	0.433353	1.04e-08
SLC5A6	SLC5A6	blue	0.0669974	0.399923	-0.402677	1.3e-07	0.0118123	0.882147	0.337402	1.28e-05	0.056368	0.478959	0.0684836	0.389527	-0.0958918	0.227734	0.0864672	0.27695	-0.233971	0.00290362	-0.197228	0.0124261	-0.0237121	0.765988	-0.0438971	0.581516	-0.200762	0.0109115
CDC20	CDC20	blue	0.0661933	0.405615	0.408882	7.96e-08	0.370211	1.45e-06	-0.149982	0.0583603	0.300438	0.000113369	-0.176628	0.0254655	-0.148255	0.0613529	-0.20131	0.0106917	0.0522648	0.511587	-0.154483	0.0511195	0.0107512	0.892667	-0.030329	0.703415	0.0905025	0.255063
CFD	CFD	blue	-0.0651601	0.413	-0.336723	1.34e-05	-0.336176	1.39e-05	0.11824	0.136451	-0.277339	0.000384507	0.26004	0.000897578	0.124261	0.117457	0.187315	0.0177004	-0.041295	0.60413	0.220232	0.00513653	-0.046729	0.55736	-0.00277062	0.972262	0.0379475	0.633782
HADHA	HADHA	blue	0.0644408	0.418188	0.313653	5.37e-05	0.0633883	0.425846	0.0156704	0.844082	-0.322633	3.17e-05	0.0500805	0.529413	-0.0657861	0.408517	0.0455491	0.567366	-0.0755681	0.342248	-0.0968277	0.223207	-0.0900801	0.257297	-0.243057	0.00195539	0.412835	5.8e-08
KRT32	KRT32	blue	-0.0619563	0.436395	0.363267	2.34e-06	0.133037	0.0935296	0.0516559	0.516525	-0.203902	0.00970456	0.135969	0.0864612	-0.187204	0.017769	-0.176947	0.025197	0.0909438	0.252744	-0.134891	0.0890079	-0.0572121	0.472389	-0.117745	0.138114	0.442448	4.69e-09
HNRNPA2B1	HNRNPA2B1	blue	-0.0600134	0.450943	-0.247391	0.00161098	-0.28413	0.000271423	0.168231	0.0334639	-0.290779	0.000191336	0.317046	4.41e-05	0.0937424	0.238375	0.182245	0.0210819	-0.0667978	0.401331	0.116217	0.143337	-0.0375408	0.637426	-0.0795731	0.317202	0.230233	0.00340206
RRP8	RRP8	blue	0.059585	0.454187	0.346643	7.11e-06	0.156702	0.0478345	-0.0356768	0.654237	-0.0693059	0.383846	0.040844	0.608088	-0.147788	0.0621843	-0.135286	0.088067	-0.0232922	0.770015	-0.0972086	0.221383	-0.102561	0.196861	-0.0524019	0.510479	0.326372	2.53e-05
CD68	CD68	blue	0.0591361	0.4576	0.489699	4.98e-11	0.370841	1.38e-06	-0.0649921	0.414209	0.158087	0.0458734	-0.103927	0.190935	-0.198841	0.0117136	-0.245693	0.00173871	0.0590519	0.458242	-0.278441	0.000363594	-0.0443153	0.577918	0.00618114	0.938167	0.278677	0.000359268
CCL23	CCL23	blue	0.057411	0.470848	0.356032	3.83e-06	0.280454	0.000328102	-0.327465	2.37e-05	0.299302	0.000120685	-0.347357	6.79e-06	-0.084111	0.2903	-0.0476325	0.549757	-0.0399638	0.615848	0.0559475	0.48225	0.296218	0.000142818	-0.0182705	0.818626	-0.204381	0.00953101
SMARCA4	SMARCA4	blue	-0.0571361	0.472979	-0.294301	0.00015843	-0.16013	0.043105	0.382212	6.12e-07	-0.390584	3.29e-07	0.357067	3.57e-06	0.034456	0.665342	0.11464	0.148884	-0.171157	0.0304638	-0.154628	0.050899	-0.0990666	0.212637	-0.0156335	0.844445	0.326748	2.48e-05
PFAS	PFAS	blue	-0.0567616	0.47589	-0.324725	2.8e-05	-0.204786	0.0093868	0.353748	4.46e-06	-0.0659816	0.407122	0.478556	1.55e-10	-0.230937	0.00330265	-0.254519	0.00116281	0.0374978	0.637812	-0.0533999	0.502448	-0.209503	0.00784141	-0.0296077	0.710149	0.264224	0.000734956
MRC2	MRC2	blue	0.0563498	0.479101	0.286958	0.000234169	0.262865	0.000784515	0.101299	0.202458	-0.242801	0.00197772	-0.0755571	0.342318	-0.0344039	0.665818	0.0528661	0.506735	-0.190748	0.0156879	-0.301831	0.000104963	-0.23298	0.00302891	-0.208624	0.0081111	0.301511	0.00010684
RAB26	RAB26	blue	-0.0541998	0.496059	0.340517	1.05e-05	0.0174702	0.826442	-0.232017	0.00315533	-0.176571	0.0255134	-0.0879645	0.268686	0.114742	0.148519	0.118508	0.135561	-0.0206969	0.79504	0.133673	0.0919584	0.0555105	0.485684	-0.0511889	0.520329	0.182317	0.0210305
ADA	ADA	blue	0.0533273	0.50303	0.481684	1.13e-10	0.249512	0.00146342	-0.189923	0.0161521	0.0672972	0.397813	-0.187456	0.0176134	-0.144274	0.0687346	-0.119168	0.133381	0.125708	0.113213	-0.0861218	0.278881	0.0145802	0.854806	-0.0567264	0.476164	0.16078	0.0422538
RPS6KA4	RPS6KA4	blue	0.053197	0.504075	0.296029	0.000144294	0.325228	2.71e-05	-0.0263555	0.740782	0.287057	0.00023295	-0.135809	0.0868344	-0.0850032	0.285196	-0.112331	0.157297	-0.108745	0.17106	-0.273062	0.000476659	-0.105777	0.183114	0.0672695	0.398007	0.05922	0.456961
HSP90AA4P	HSP90AA4P	blue	-0.0521029	0.512898	0.283969	0.000273708	0.0818096	0.303748	-0.00877348	0.912323	-0.315074	4.95e-05	0.0520915	0.51299	0.00837406	0.9163	0.0102956	0.897189	-0.0904168	0.255515	-0.0614276	0.440327	-0.0545096	0.493595	-0.123293	0.120364	0.379127	7.66e-07
IGHVIII-16-1	IGHVIII-16-1	blue	-0.0510648	0.521342	-0.282219	0.000299642	-0.270956	0.000529167	0.0786853	0.322648	-0.210506	0.00754345	0.261234	0.000848082	0.338884	1.17e-05	0.256923	0.00103953	-0.168145	0.0335563	0.160328	0.0428445	-0.191016	0.0155391	0.27381	0.000459204	0.162821	0.0396725
CTPS1	CTPS1	blue	-0.0508758	0.522887	-0.413967	5.29e-08	-0.184665	0.0194038	0.266574	0.000655939	-0.191175	0.015452	0.166415	0.0354491	0.0559239	0.482435	0.102914	0.195318	-0.0601981	0.449548	-0.0192865	0.808728	-0.131188	0.0982181	-0.0428226	0.590807	-0.0568557	0.475157
EMX1	EMX1	blue	-0.0508273	0.523284	-0.400496	1.54e-07	-0.212944	0.00686099	0.374964	1.03e-06	-0.286404	0.000241064	0.259459	0.000922635	0.0270995	0.733736	0.0381468	0.632	0.0928994	0.242641	-0.123024	0.121181	-0.185507	0.0188481	-0.0036068	0.963896	0.0856424	0.281576
CEBPA	CEBPA	blue	-0.0496583	0.532895	-0.602804	3.34e-17	-0.492795	3.6e-11	0.163624	0.0386938	-0.322537	3.19e-05	0.344053	8.4e-06	0.0944247	0.23496	0.241837	0.00206374	-0.292687	0.000172798	0.343061	8.96e-06	0.204884	0.009352	-0.0728912	0.359667	-0.0919479	0.247521
NPAS1	NPAS1	blue	-0.0486361	0.541371	0.472307	2.88e-10	0.128264	0.106011	-0.108437	0.172284	-0.13288	0.0939205	0.0286556	0.719072	-0.0947104	0.23354	-0.1826	0.0208285	0.102893	0.19541	-0.0478081	0.548285	-0.0699503	0.379429	-0.0285942	0.719648	0.385929	4.65e-07
NAT9	NAT9	blue	0.0485584	0.542018	0.224306	0.00435197	0.181152	0.0218796	0.193597	0.0141718	-0.153007	0.0534066	0.0505896	0.525231	-0.164461	0.0376961	-0.0081914	0.918119	0.0156201	0.844576	-0.280076	0.00033451	-0.1647	0.0374152	-0.245246	0.00177382	0.30689	7.91e-05
STAR	STAR	blue	0.0479914	0.546751	-0.423492	2.41e-08	-0.407787	8.69e-08	0.0984688	0.215423	-0.336482	1.36e-05	0.158273	0.0456155	0.292497	0.000174569	0.380342	7.01e-07	-0.241792	0.00206783	0.199481	0.0114406	0.230252	0.00339939	0.178249	0.0241269	-0.076883	0.33389
CXCL6	CXCL6	blue	-0.0466775	0.557795	-0.434716	9.25e-09	-0.285985	0.000246417	0.261581	0.000834207	-0.31101	6.26e-05	0.290008	0.000199348	0.191281	0.0153937	0.241648	0.00208097	-0.318082	4.15e-05	0.0466726	0.557837	-0.116704	0.141654	0.175582	0.0263627	0.10075	0.20493
ATF6B	ATF6B	blue	-0.0454895	0.567873	-0.396484	2.1e-07	-0.17688	0.025253	0.277634	0.000378809	-0.0454801	0.567954	0.250881	0.00137485	0.0176451	0.824733	0.030612	0.700779	-0.0839607	0.291167	-0.0585654	0.46196	-0.157802	0.0462714	0.101031	0.203662	0.000875887	0.99123
MRBC	MRBC	blue	-0.0454474	0.568232	-0.344665	8.08e-06	-0.0824797	0.299791	0.392538	2.84e-07	-0.414829	4.93e-08	0.271751	0.00050874	0.0353462	0.657237	0.183211	0.0203978	-0.27777	0.000376201	-0.143077	0.07109	-0.268428	0.00059923	-0.133178	0.0931784	0.258322	0.000973455
TIMM8B	TIMM8B	blue	-0.043467	0.585227	0.504738	1.01e-11	0.147013	0.0635833	-0.145894	0.0656469	-0.098249	0.216454	-0.00559506	0.94402	-0.0927369	0.24347	-0.190291	0.0159435	0.132368	0.0952039	-0.0384713	0.629102	-0.0632058	0.427182	-0.0249377	0.754269	0.361593	2.63e-06
TRAJ58	TRAJ58	blue	0.0432539	0.587069	0.355675	3.92e-06	0.12489	0.115596	-0.401595	1.42e-07	0.137444	0.0830696	-0.313829	5.32e-05	0.128479	0.105421	0.14381	0.0696398	0.0163768	0.837149	0.178765	0.0237132	0.221055	0.0049687	0.13644	0.0853665	-0.156906	0.0475409
SLC16A6	SLC16A6	blue	0.0413553	0.603601	0.340866	1.03e-05	-0.032776	0.680745	-0.128541	0.105251	-0.174455	0.0273601	0.165477	0.036513	-0.164842	0.0372487	-0.256091	0.0010808	0.047328	0.552314	0.131746	0.0967825	0.0489538	0.53873	-0.124161	0.117755	0.409714	7.45e-08
OSMR	OSMR	blue	-0.0400854	0.614773	-0.303618	9.5e-05	-0.219658	0.00525681	0.126589	0.110689	-0.214379	0.0064857	0.166509	0.0353445	0.195934	0.0130254	0.315691	4.77e-05	-0.230071	0.00342531	0.111102	0.161917	0.151298	0.0561612	-0.0852853	0.283594	0.0161156	0.839711
IDH3G	IDH3G	blue	-0.0384564	0.629235	-0.3896	3.54e-07	-0.263367	0.000765885	0.0473883	0.551807	-0.155684	0.0493184	0.140611	0.0761499	0.357193	3.54e-06	0.36689	1.82e-06	-0.150851	0.0568996	0.176678	0.0254231	0.0104104	0.89605	0.275464	0.000422664	-0.113803	0.151892
AGO2	AGO2	blue	0.0374516	0.638227	0.463436	6.78e-10	0.269972	0.000555497	-0.136455	0.085331	0.0400968	0.614673	-0.114704	0.148656	-0.0531629	0.504348	-0.0685968	0.388742	0.0652674	0.41223	-0.13709	0.083873	-0.112657	0.156085	0.0686386	0.388452	0.262537	0.000796972
SMNDC1	SMNDC1	blue	-0.0363088	0.648517	0.329193	2.13e-05	0.285717	0.000249884	-0.214619	0.0064245	0.153179	0.0531352	-0.325489	2.67e-05	-0.0557589	0.48373	0.064753	0.415932	0.0601839	0.449655	-0.0541612	0.496366	0.0526274	0.508658	-0.109422	0.168397	-0.0876619	0.270342
HS3ST2	HS3ST2	blue	-0.0358293	0.652854	-0.287525	0.000227287	-0.166613	0.0352289	0.215964	0.0060922	-0.276748	0.000396182	0.204489	0.00949235	0.123073	0.121032	0.180277	0.0225373	-0.1028	0.195817	-0.0166597	0.834376	-0.0633215	0.426335	-0.037378	0.638887	0.12569	0.113265
ZMYM6	ZMYM6	blue	0.0347652	0.662522	0.394347	2.47e-07	0.384191	5.29e-07	0.143519	0.0702123	-0.0209852	0.792249	0.0252405	0.751382	-0.1261	0.112084	-0.0628183	0.430027	-0.131777	0.0967037	-0.39964	1.65e-07	-0.256021	0.00108431	-0.16703	0.0347667	0.461505	8.14e-10
APOA4	APOA4	blue	0.0341171	0.668439	0.313688	5.36e-05	-0.109322	0.168786	-0.208918	0.00801993	-0.217326	0.00577125	0.0115116	0.885125	0.105524	0.184167	0.0705886	0.375085	0.241102	0.00213166	0.200848	0.0108768	-0.0715539	0.368573	0.0929373	0.242449	0.246617	0.00166807
LBR	LBR	blue	0.0332533	0.676355	0.399083	1.72e-07	0.378575	7.97e-07	-0.134539	0.0898525	0.300941	0.000110263	-0.227917	0.00374839	-0.220409	0.00510009	-0.176009	0.0259932	0.00866781	0.913375	-0.18643	0.0182544	0.0158669	0.842153	-0.0828735	0.297481	0.000217754	0.99782
TMEM14A	TMEM14A	blue	0.0313872	0.693578	-0.434646	9.31e-09	-0.180302	0.0225182	0.0964722	0.224919	-0.10121	0.202857	0.0350876	0.659588	0.19456	0.0136892	0.254719	0.00115208	-0.295582	0.00014783	0.108975	0.170152	0.0735843	0.355105	-0.00115434	0.988442	-0.257614	0.00100639
USP8	USP8	blue	-0.0310551	0.696659	0.151548	0.05575	0.178967	0.0235534	0.168198	0.0334994	-0.236112	0.00264873	0.0655703	0.410059	-0.193942	0.0139969	-0.00715888	0.928411	-0.103873	0.191164	-0.192951	0.0145039	-0.0703092	0.376983	-0.329607	2.08e-05	0.31199	5.92e-05
PRR4	PRR4	blue	0.0309667	0.697481	0.370873	1.38e-06	0.166864	0.0349499	-0.280767	0.000322872	0.0746774	0.347984	-0.213873	0.00661596	-0.0458776	0.564572	-0.128649	0.104956	-0.00246461	0.975325	0.0543687	0.494715	0.116971	0.140739	-0.205013	0.00930644	-0.0104639	0.895518
PNKP	PNKP	blue	-0.0303606	0.70312	-0.40452	1.13e-07	-0.342248	9.44e-06	0.333862	1.6e-05	-0.343239	8.86e-06	0.375476	9.96e-07	0.0712201	0.370817	0.130613	0.0997128	-0.256557	0.00105753	-0.0106239	0.89393	0.0598998	0.451802	0.162832	0.0396587	0.194389	0.0137738
[truncated: 6,490 more rows]

## Sheet: The intersection of DEGs and WG
Names	total	elements
[truncated: 517 more rows]
