# Supplementary material for: Transcriptome analysis based on machine learning reveals a role for autoinflammatory genes of chronic nonbacterial osteomyelitis (CNO)
Source: Sci Rep. 2023 Apr 21;13:6514. doi: 10.1038/s41598-023-33759-y (PMC10121556; doi:10.1038/s41598-023-33759-y)
Supplement: Supplementary file 3 — Supplementary Table 2. [file 41598_2023_33759_MOESM3_ESM.xlsx]

## Sheet: GeneCards
Gene Symbol	Description	Category	Gifts	GC Id	Relevance score	GeneCards Link
NLRP3	NLR Family Pyrin Domain Containing 3	Protein Coding	50	GC01P247415	60.2798	https://www.genecards.org/cgi-bin/carddisp.pl?gene=NLRP3
NLRP12	NLR Family Pyrin Domain Containing 12	Protein Coding	46	GC19M053793	51.7716	https://www.genecards.org/cgi-bin/carddisp.pl?gene=NLRP12
NLRC4	NLR Family CARD Domain Containing 4	Protein Coding	46	GC02M032224	43.5756	https://www.genecards.org/cgi-bin/carddisp.pl?gene=NLRC4
MEFV	MEFV Innate Immuity Regulator, Pyrin	Protein Coding	46	GC16M007681	36.7193	https://www.genecards.org/cgi-bin/carddisp.pl?gene=MEFV
PLCG2	Phospholipase C Gamma 2	Protein Coding	54	GC16P081773	34.8767	https://www.genecards.org/cgi-bin/carddisp.pl?gene=PLCG2
PSMB8	Proteasome 20S Subunit Beta 8	Protein Coding	52	GC06M032840	30.5254	https://www.genecards.org/cgi-bin/carddisp.pl?gene=PSMB8
TNFAIP3	TNF Alpha Induced Protein 3	Protein Coding	50	GC06P137866	26.8329	https://www.genecards.org/cgi-bin/carddisp.pl?gene=TNFAIP3
NOD2	Nucleotide Binding Oligomerization Domain Containing 2	Protein Coding	50	GC16P050693	26.0526	https://www.genecards.org/cgi-bin/carddisp.pl?gene=NOD2
MVK	Mevalonate Kinase	Protein Coding	50	GC12P109573	24.2619	https://www.genecards.org/cgi-bin/carddisp.pl?gene=MVK
PSMB4	Proteasome 20S Subunit Beta 4	Protein Coding	47	GC01P151372	21.2649	https://www.genecards.org/cgi-bin/carddisp.pl?gene=PSMB4
IL1RN	Interleukin 1 Receptor Antagonist	Protein Coding	52	GC02P123138	19.5305	https://www.genecards.org/cgi-bin/carddisp.pl?gene=IL1RN
STING1	Stimulator Of Interferon Response CGAMP Interactor 1	Protein Coding	43	GC05M139476	18.3903	https://www.genecards.org/cgi-bin/carddisp.pl?gene=STING1
PSMB9	Proteasome 20S Subunit Beta 9	Protein Coding	48	GC06P087772	18.3075	https://www.genecards.org/cgi-bin/carddisp.pl?gene=PSMB9
OTULIN	OTU Deubiquitinase With Linear Linkage Specificity	Protein Coding	43	GC05P014667	18.2884	https://www.genecards.org/cgi-bin/carddisp.pl?gene=OTULIN
TNFRSF1A	TNF Receptor Superfamily Member 1A	Protein Coding	52	GC12M006328	18.2505	https://www.genecards.org/cgi-bin/carddisp.pl?gene=TNFRSF1A
PSTPIP1	Proline-Serine-Threonine Phosphatase Interacting Protein 1	Protein Coding	46	GC15P076993	18.0982	https://www.genecards.org/cgi-bin/carddisp.pl?gene=PSTPIP1
UNC13D	Unc-13 Homolog D	Protein Coding	47	GC17M075827	17.6615	https://www.genecards.org/cgi-bin/carddisp.pl?gene=UNC13D
POMP	Proteasome Maturation Protein	Protein Coding	44	GC13P028659	17.6115	https://www.genecards.org/cgi-bin/carddisp.pl?gene=POMP
ADA2	Adenosine Deaminase 2	Protein Coding	42	GC22M017207	17.3336	https://www.genecards.org/cgi-bin/carddisp.pl?gene=ADA2
IKBKG	Inhibitor Of Nuclear Factor Kappa B Kinase Regulatory Subunit Gamma	Protein Coding	51	GC0XP154541	16.522	https://www.genecards.org/cgi-bin/carddisp.pl?gene=IKBKG
SOCS1	Suppressor Of Cytokine Signaling 1	Protein Coding	46	GC16M012363	15.9532	https://www.genecards.org/cgi-bin/carddisp.pl?gene=SOCS1
PSMG2	Proteasome Assembly Chaperone 2	Protein Coding	40	GC18P017810	15.9478	https://www.genecards.org/cgi-bin/carddisp.pl?gene=PSMG2
ELANE	Elastase, Neutrophil Expressed	Protein Coding	53	GC19P003232	14.7483	https://www.genecards.org/cgi-bin/carddisp.pl?gene=ELANE
IL36RN	Interleukin 36 Receptor Antagonist	Protein Coding	44	GC02P123137	14.5378	https://www.genecards.org/cgi-bin/carddisp.pl?gene=IL36RN
PSMB10	Proteasome 20S Subunit Beta 10	Protein Coding	47	GC16M067937	13.4863	https://www.genecards.org/cgi-bin/carddisp.pl?gene=PSMB10
CARD14	Caspase Recruitment Domain Family Member 14	Protein Coding	44	GC17P080170	13.3396	https://www.genecards.org/cgi-bin/carddisp.pl?gene=CARD14
UBA1	Ubiquitin Like Modifier Activating Enzyme 1	Protein Coding	50	GC0XP047190	12.3221	https://www.genecards.org/cgi-bin/carddisp.pl?gene=UBA1
NLRP1	NLR Family Pyrin Domain Containing 1	Protein Coding	45	GC17M005499	12.1031	https://www.genecards.org/cgi-bin/carddisp.pl?gene=NLRP1
PRF1	Perforin 1	Protein Coding	49	GC10M070597	12.0796	https://www.genecards.org/cgi-bin/carddisp.pl?gene=PRF1
AP3B1	Adaptor Related Protein Complex 3 Subunit Beta 1	Protein Coding	47	GC05M078000	11.7021	https://www.genecards.org/cgi-bin/carddisp.pl?gene=AP3B1
STXBP2	Syntaxin Binding Protein 2	Protein Coding	47	GC19P007906	11.6522	https://www.genecards.org/cgi-bin/carddisp.pl?gene=STXBP2
RELA	RELA Proto-Oncogene, NF-KB Subunit	Protein Coding	54	GC11M065653	11.6258	https://www.genecards.org/cgi-bin/carddisp.pl?gene=RELA
ELF4	E74 Like ETS Transcription Factor 4	Protein Coding	42	GC0XM130064	11.4953	https://www.genecards.org/cgi-bin/carddisp.pl?gene=ELF4
RAB27A	RAB27A, Member RAS Oncogene Family	Protein Coding	51	GC15M055202	11.2811	https://www.genecards.org/cgi-bin/carddisp.pl?gene=RAB27A
DNASE2	Deoxyribonuclease 2, Lysosomal	Protein Coding	41	GC19M012875	10.6352	https://www.genecards.org/cgi-bin/carddisp.pl?gene=DNASE2
SLC7A7	Solute Carrier Family 7 Member 7	Protein Coding	48	GC14M022773	10.5195	https://www.genecards.org/cgi-bin/carddisp.pl?gene=SLC7A7
RBCK1	RANBP2-Type And C3HC4-Type Zinc Finger Containing 1	Protein Coding	44	GC20P000407	10.3093	https://www.genecards.org/cgi-bin/carddisp.pl?gene=RBCK1
IL1B	Interleukin 1 Beta	Protein Coding	50	GC02M112829	10.2174	https://www.genecards.org/cgi-bin/carddisp.pl?gene=IL1B
LPIN2	Lipin 2	Protein Coding	45	GC18M003266	9.88126	https://www.genecards.org/cgi-bin/carddisp.pl?gene=LPIN2
LOC112533672	Sharpr-MPRA Regulatory Region 1193	Biological Region	4	GC17P075846	9.38068	https://www.genecards.org/cgi-bin/carddisp.pl?gene=LOC112533672
CASP1	Caspase 1	Protein Coding	51	GC11M105025	9.06112	https://www.genecards.org/cgi-bin/carddisp.pl?gene=CASP1
WDR1	WD Repeat Domain 1	Protein Coding	42	GC04M010071	8.85475	https://www.genecards.org/cgi-bin/carddisp.pl?gene=WDR1
IL1R1	Interleukin 1 Receptor Type 1	Protein Coding	48	GC02P102136	8.5432	https://www.genecards.org/cgi-bin/carddisp.pl?gene=IL1R1
RNF31	Ring Finger Protein 31	Protein Coding	43	GC14P024146	8.07643	https://www.genecards.org/cgi-bin/carddisp.pl?gene=RNF31
CDC42	Cell Division Cycle 42	Protein Coding	53	GC01P022052	7.94064	https://www.genecards.org/cgi-bin/carddisp.pl?gene=CDC42
LYST	Lysosomal Trafficking Regulator	Protein Coding	41	GC01M235661	7.8815	https://www.genecards.org/cgi-bin/carddisp.pl?gene=LYST
RIPK1	Receptor Interacting Serine/Threonine Kinase 1	Protein Coding	51	GC06P003313	7.70883	https://www.genecards.org/cgi-bin/carddisp.pl?gene=RIPK1
AP1S3	Adaptor Related Protein Complex 1 Subunit Sigma 3	Protein Coding	41	GC02M223667	7.54784	https://www.genecards.org/cgi-bin/carddisp.pl?gene=AP1S3
IL18	Interleukin 18	Protein Coding	47	GC11M112143	7.50516	https://www.genecards.org/cgi-bin/carddisp.pl?gene=IL18
F12	Coagulation Factor XII	Protein Coding	52	GC05M177402	7.44033	https://www.genecards.org/cgi-bin/carddisp.pl?gene=F12
TNF	Tumor Necrosis Factor	Protein Coding	54	GC06P087731	7.43414	https://www.genecards.org/cgi-bin/carddisp.pl?gene=TNF
SAMD9L	Sterile Alpha Motif Domain Containing 9 Like	Protein Coding	40	GC07M093130	7.07431	https://www.genecards.org/cgi-bin/carddisp.pl?gene=SAMD9L
PSMA3	Proteasome 20S Subunit Alpha 3	Protein Coding	47	GC14P058244	6.82994	https://www.genecards.org/cgi-bin/carddisp.pl?gene=PSMA3
IL1RAPL2	Interleukin 1 Receptor Accessory Protein Like 2	Protein Coding	42	GC0XP104566	6.22175	https://www.genecards.org/cgi-bin/carddisp.pl?gene=IL1RAPL2
PYCARD	PYD And CARD Domain Containing	Protein Coding	44	GC16M031201	5.34122	https://www.genecards.org/cgi-bin/carddisp.pl?gene=PYCARD
IFIH1	Interferon Induced With Helicase C Domain 1	Protein Coding	50	GC02M162267	5.18764	https://www.genecards.org/cgi-bin/carddisp.pl?gene=IFIH1
IL1A	Interleukin 1 Alpha	Protein Coding	47	GC02M112773	5.07934	https://www.genecards.org/cgi-bin/carddisp.pl?gene=IL1A
CRP	C-Reactive Protein	Protein Coding	48	GC01M159728	4.56903	https://www.genecards.org/cgi-bin/carddisp.pl?gene=CRP
IL1RL2	Interleukin 1 Receptor Like 2	Protein Coding	45	GC02P102186	4.5574	https://www.genecards.org/cgi-bin/carddisp.pl?gene=IL1RL2
IL17A	Interleukin 17A	Protein Coding	47	GC06P052186	4.51167	https://www.genecards.org/cgi-bin/carddisp.pl?gene=IL17A
IL10	Interleukin 10	Protein Coding	50	GC01M206767	4.48192	https://www.genecards.org/cgi-bin/carddisp.pl?gene=IL10
IL6	Interleukin 6	Protein Coding	53	GC07P022725	4.37256	https://www.genecards.org/cgi-bin/carddisp.pl?gene=IL6
SGSH	N-Sulfoglucosamine Sulfohydrolase	Protein Coding	48	GC17M080206	4.2673	https://www.genecards.org/cgi-bin/carddisp.pl?gene=SGSH
CXCL8	C-X-C Motif Chemokine Ligand 8	Protein Coding	44	GC04P073740	4.26667	https://www.genecards.org/cgi-bin/carddisp.pl?gene=CXCL8
NLRP7	NLR Family Pyrin Domain Containing 7	Protein Coding	44	GC19M054923	4.11249	https://www.genecards.org/cgi-bin/carddisp.pl?gene=NLRP7
NFKBIA	NFKB Inhibitor Alpha	Protein Coding	52	GC14M035401	4.03111	https://www.genecards.org/cgi-bin/carddisp.pl?gene=NFKBIA
MLPH	Melanophilin	Protein Coding	45	GC02P237485	4.02816	https://www.genecards.org/cgi-bin/carddisp.pl?gene=MLPH
FHIP1B	FHF Complex Subunit HOOK Interacting Protein 1B	Protein Coding	31	GC11M006784	4.02816	https://www.genecards.org/cgi-bin/carddisp.pl?gene=FHIP1B
CYBC1	Cytochrome B-245 Chaperone 1	Protein Coding	34	GC17M082443	3.98662	https://www.genecards.org/cgi-bin/carddisp.pl?gene=CYBC1
STAT1	Signal Transducer And Activator Of Transcription 1	Protein Coding	55	GC02M190908	3.89451	https://www.genecards.org/cgi-bin/carddisp.pl?gene=STAT1
SH2D1A	SH2 Domain Containing 1A	Protein Coding	50	GC0XP124227	3.82868	https://www.genecards.org/cgi-bin/carddisp.pl?gene=SH2D1A
IFNA1	Interferon Alpha 1	Protein Coding	43	GC09P021601	3.74523	https://www.genecards.org/cgi-bin/carddisp.pl?gene=IFNA1
CEBPE	CCAAT Enhancer Binding Protein Epsilon	Protein Coding	45	GC14M023117	3.70213	https://www.genecards.org/cgi-bin/carddisp.pl?gene=CEBPE
TLR2	Toll Like Receptor 2	Protein Coding	54	GC04P153684	3.61799	https://www.genecards.org/cgi-bin/carddisp.pl?gene=TLR2
TLR4	Toll Like Receptor 4	Protein Coding	54	GC09P117704	3.61799	https://www.genecards.org/cgi-bin/carddisp.pl?gene=TLR4
EGFR	Epidermal Growth Factor Receptor	Protein Coding	58	GC07P055019	3.61612	https://www.genecards.org/cgi-bin/carddisp.pl?gene=EGFR
RIGI	RNA Sensor RIG-I	Protein Coding	48	GC09M032458	3.61224	https://www.genecards.org/cgi-bin/carddisp.pl?gene=RIGI
MPO	Myeloperoxidase	Protein Coding	55	GC17M058269	3.60802	https://www.genecards.org/cgi-bin/carddisp.pl?gene=MPO
IL4	Interleukin 4	Protein Coding	49	GC05P132673	3.60802	https://www.genecards.org/cgi-bin/carddisp.pl?gene=IL4
ICAM1	Intercellular Adhesion Molecule 1	Protein Coding	53	GC19P010638	3.52987	https://www.genecards.org/cgi-bin/carddisp.pl?gene=ICAM1
IFNG	Interferon Gamma	Protein Coding	52	GC12M068154	3.49528	https://www.genecards.org/cgi-bin/carddisp.pl?gene=IFNG
CCL2	C-C Motif Chemokine Ligand 2	Protein Coding	51	GC17P034255	3.45011	https://www.genecards.org/cgi-bin/carddisp.pl?gene=CCL2
ADIPOQ	Adiponectin, C1Q And Collagen Domain Containing	Protein Coding	48	GC03P186842	3.36485	https://www.genecards.org/cgi-bin/carddisp.pl?gene=ADIPOQ
RETN	Resistin	Protein Coding	45	GC19P007669	3.36485	https://www.genecards.org/cgi-bin/carddisp.pl?gene=RETN
MMP9	Matrix Metallopeptidase 9	Protein Coding	56	GC20P046008	3.311	https://www.genecards.org/cgi-bin/carddisp.pl?gene=MMP9
JAK1	Janus Kinase 1	Protein Coding	56	GC01M064833	3.20877	https://www.genecards.org/cgi-bin/carddisp.pl?gene=JAK1
AIM2	Absent In Melanoma 2	Protein Coding	44	GC01M159062	3.20299	https://www.genecards.org/cgi-bin/carddisp.pl?gene=AIM2
CCL11	C-C Motif Chemokine Ligand 11	Protein Coding	48	GC17P034285	3.16192	https://www.genecards.org/cgi-bin/carddisp.pl?gene=CCL11
IL13	Interleukin 13	Protein Coding	48	GC05P132656	3.16192	https://www.genecards.org/cgi-bin/carddisp.pl?gene=IL13
IL5	Interleukin 5	Protein Coding	48	GC05M132541	3.16192	https://www.genecards.org/cgi-bin/carddisp.pl?gene=IL5
SELP	Selectin P	Protein Coding	48	GC01M169558	3.16192	https://www.genecards.org/cgi-bin/carddisp.pl?gene=SELP
CXCL10	C-X-C Motif Chemokine Ligand 10	Protein Coding	47	GC04M076021	3.16192	https://www.genecards.org/cgi-bin/carddisp.pl?gene=CXCL10
CCL5	C-C Motif Chemokine Ligand 5	Protein Coding	46	GC17M035871	3.16192	https://www.genecards.org/cgi-bin/carddisp.pl?gene=CCL5
CCL3	C-C Motif Chemokine Ligand 3	Protein Coding	44	GC17M036088	3.16192	https://www.genecards.org/cgi-bin/carddisp.pl?gene=CCL3
RNASE3	Ribonuclease A Family Member 3	Protein Coding	42	GC14P020891	3.16192	https://www.genecards.org/cgi-bin/carddisp.pl?gene=RNASE3
IGHE	Immunoglobulin Heavy Constant Epsilon	Protein Coding	32	GC14M113013	3.16192	https://www.genecards.org/cgi-bin/carddisp.pl?gene=IGHE
NLRP5	NLR Family Pyrin Domain Containing 5	Protein Coding	40	GC19P070514	3.1548	https://www.genecards.org/cgi-bin/carddisp.pl?gene=NLRP5
NLRP14	NLR Family Pyrin Domain Containing 14	Protein Coding	38	GC11P007020	3.1548	https://www.genecards.org/cgi-bin/carddisp.pl?gene=NLRP14
NLRP13	NLR Family Pyrin Domain Containing 13	Protein Coding	36	GC19M068506	3.1548	https://www.genecards.org/cgi-bin/carddisp.pl?gene=NLRP13
MAPK14	Mitogen-Activated Protein Kinase 14	Protein Coding	54	GC06P087896	3.14598	https://www.genecards.org/cgi-bin/carddisp.pl?gene=MAPK14
ALB	Albumin	Protein Coding	52	GC04P073397	3.14598	https://www.genecards.org/cgi-bin/carddisp.pl?gene=ALB
PTGS2	Prostaglandin-Endoperoxide Synthase 2	Protein Coding	51	GC01M186640	3.14598	https://www.genecards.org/cgi-bin/carddisp.pl?gene=PTGS2
INS	Insulin	Protein Coding	50	GC11M002159	3.14598	https://www.genecards.org/cgi-bin/carddisp.pl?gene=INS
ZNF7	Zinc Finger Protein 7	Protein Coding	39	GC08P145110	3.11373	https://www.genecards.org/cgi-bin/carddisp.pl?gene=ZNF7
NLRP6	NLR Family Pyrin Domain Containing 6	Protein Coding	40	GC11P000269	3.08046	https://www.genecards.org/cgi-bin/carddisp.pl?gene=NLRP6
TLR7	Toll Like Receptor 7	Protein Coding	50	GC0XP012867	3.02915	https://www.genecards.org/cgi-bin/carddisp.pl?gene=TLR7
IVNS1ABP	Influenza Virus NS1A Binding Protein	Protein Coding	44	GC01M185305	3.00781	https://www.genecards.org/cgi-bin/carddisp.pl?gene=IVNS1ABP
PPARG	Peroxisome Proliferator Activated Receptor Gamma	Protein Coding	55	GC03P012287	2.9969	https://www.genecards.org/cgi-bin/carddisp.pl?gene=PPARG
NOS2	Nitric Oxide Synthase 2	Protein Coding	51	GC17M027756	2.9969	https://www.genecards.org/cgi-bin/carddisp.pl?gene=NOS2
ALOX5	Arachidonate 5-Lipoxygenase	Protein Coding	50	GC10P045374	2.9969	https://www.genecards.org/cgi-bin/carddisp.pl?gene=ALOX5
PPARA	Peroxisome Proliferator Activated Receptor Alpha	Protein Coding	49	GC22P046150	2.9969	https://www.genecards.org/cgi-bin/carddisp.pl?gene=PPARA
PTGS1	Prostaglandin-Endoperoxide Synthase 1	Protein Coding	49	GC09P122370	2.9969	https://www.genecards.org/cgi-bin/carddisp.pl?gene=PTGS1
SELE	Selectin E	Protein Coding	48	GC01M169722	2.9969	https://www.genecards.org/cgi-bin/carddisp.pl?gene=SELE
VCAM1	Vascular Cell Adhesion Molecule 1	Protein Coding	48	GC01P100719	2.9969	https://www.genecards.org/cgi-bin/carddisp.pl?gene=VCAM1
CXCL1	C-X-C Motif Chemokine Ligand 1	Protein Coding	45	GC04P073869	2.9969	https://www.genecards.org/cgi-bin/carddisp.pl?gene=CXCL1
SELL	Selectin L	Protein Coding	45	GC01M169690	2.9969	https://www.genecards.org/cgi-bin/carddisp.pl?gene=SELL
COPA	COPI Coat Complex Subunit Alpha	Protein Coding	45	GC01M160288	2.8096	https://www.genecards.org/cgi-bin/carddisp.pl?gene=COPA
ZMYND11	Zinc Finger MYND-Type Containing 11	Protein Coding	44	GC10P000134	2.8096	https://www.genecards.org/cgi-bin/carddisp.pl?gene=ZMYND11
ALG6	ALG6 Alpha-1,3-Glucosyltransferase	Protein Coding	43	GC01P063367	2.8096	https://www.genecards.org/cgi-bin/carddisp.pl?gene=ALG6
SLAMF8	SLAM Family Member 8	Protein Coding	38	GC01P159826	2.8096	https://www.genecards.org/cgi-bin/carddisp.pl?gene=SLAMF8
DIP2C	Disco Interacting Protein 2 Homolog C	Protein Coding	36	GC10M000274	2.8096	https://www.genecards.org/cgi-bin/carddisp.pl?gene=DIP2C
HLA-DRB1	Major Histocompatibility Complex, Class II, DR Beta 1	Protein Coding	50	GC06M069255	2.6964	https://www.genecards.org/cgi-bin/carddisp.pl?gene=HLA-DRB1
STX11	Syntaxin 11	Protein Coding	43	GC06P144190	2.66981	https://www.genecards.org/cgi-bin/carddisp.pl?gene=STX11
NAIP	NLR Family Apoptosis Inhibitory Protein	Protein Coding	40	GC05M070968	2.60866	https://www.genecards.org/cgi-bin/carddisp.pl?gene=NAIP
GSDMD	Gasdermin D	Protein Coding	41	GC08P143553	2.5655	https://www.genecards.org/cgi-bin/carddisp.pl?gene=GSDMD
CASP5	Caspase 5	Protein Coding	45	GC11M104995	2.54386	https://www.genecards.org/cgi-bin/carddisp.pl?gene=CASP5
CYLD	CYLD Lysine 63 Deubiquitinase	Protein Coding	51	GC16P050742	2.51281	https://www.genecards.org/cgi-bin/carddisp.pl?gene=CYLD
CASP8	Caspase 8	Protein Coding	55	GC02P201233	2.50522	https://www.genecards.org/cgi-bin/carddisp.pl?gene=CASP8
ITK	IL2 Inducible T Cell Kinase	Protein Coding	55	GC05P157158	2.48824	https://www.genecards.org/cgi-bin/carddisp.pl?gene=ITK
ADAM17	ADAM Metallopeptidase Domain 17	Protein Coding	54	GC02M009488	2.36304	https://www.genecards.org/cgi-bin/carddisp.pl?gene=ADAM17
BTNL2	Butyrophilin Like 2	Protein Coding	41	GC06M032393	2.36304	https://www.genecards.org/cgi-bin/carddisp.pl?gene=BTNL2
SS3	Sarcoidosis, Susceptibility To, 3	Genetic Locus	2	GC10U901083	2.36304	https://www.genecards.org/cgi-bin/carddisp.pl?gene=SS3
IL12RB2	Interleukin 12 Receptor Subunit Beta 2	Protein Coding	47	GC01P067307	2.35044	https://www.genecards.org/cgi-bin/carddisp.pl?gene=IL12RB2
U2AF1	U2 Small Nuclear RNA Auxiliary Factor 1	Protein Coding	47	GC21M043092	2.33955	https://www.genecards.org/cgi-bin/carddisp.pl?gene=U2AF1
LACC1	Laccase Domain Containing 1	Protein Coding	37	GC13P043879	2.3027	https://www.genecards.org/cgi-bin/carddisp.pl?gene=LACC1
SHARPIN	SHANK Associated RH Domain Interactor	Protein Coding	41	GC08M144098	2.29379	https://www.genecards.org/cgi-bin/carddisp.pl?gene=SHARPIN
BANF1	BAF Nuclear Assembly Factor 1	Protein Coding	44	GC11P066002	2.22965	https://www.genecards.org/cgi-bin/carddisp.pl?gene=BANF1
SAA1	Serum Amyloid A1	Protein Coding	42	GC11P018547	2.20868	https://www.genecards.org/cgi-bin/carddisp.pl?gene=SAA1
CD27	CD27 Molecule	Protein Coding	49	GC12P022338	2.1465	https://www.genecards.org/cgi-bin/carddisp.pl?gene=CD27
CGAS	Cyclic GMP-AMP Synthase	Protein Coding	37	GC06M073414	2.03017	https://www.genecards.org/cgi-bin/carddisp.pl?gene=CGAS
TRAF6	TNF Receptor Associated Factor 6	Protein Coding	48	GC11M036467	1.98034	https://www.genecards.org/cgi-bin/carddisp.pl?gene=TRAF6
PSTPIP2	Proline-Serine-Threonine Phosphatase Interacting Protein 2	Protein Coding	38	GC18M045983	1.96294	https://www.genecards.org/cgi-bin/carddisp.pl?gene=PSTPIP2
HLA-B	Major Histocompatibility Complex, Class I, B	Protein Coding	48	GC06M069166	1.92135	https://www.genecards.org/cgi-bin/carddisp.pl?gene=HLA-B
DNMT3A	DNA Methyltransferase 3 Alpha	Protein Coding	54	GC02M025228	1.91997	https://www.genecards.org/cgi-bin/carddisp.pl?gene=DNMT3A
TET2	Tet Methylcytosine Dioxygenase 2	Protein Coding	48	GC04P105145	1.91997	https://www.genecards.org/cgi-bin/carddisp.pl?gene=TET2
ASXL1	ASXL Transcriptional Regulator 1	Protein Coding	46	GC20P032700	1.91997	https://www.genecards.org/cgi-bin/carddisp.pl?gene=ASXL1
PIGA	Phosphatidylinositol Glycan Anchor Biosynthesis Class A	Protein Coding	46	GC0XM015319	1.91997	https://www.genecards.org/cgi-bin/carddisp.pl?gene=PIGA
MAPRE2	Microtubule Associated Protein RP/EB Family Member 2	Protein Coding	45	GC18P034976	1.91997	https://www.genecards.org/cgi-bin/carddisp.pl?gene=MAPRE2
UBA7	Ubiquitin Like Modifier Activating Enzyme 7	Protein Coding	43	GC03M049805	1.91997	https://www.genecards.org/cgi-bin/carddisp.pl?gene=UBA7
ENAM	Enamelin	Protein Coding	41	GC04P070628	1.91997	https://www.genecards.org/cgi-bin/carddisp.pl?gene=ENAM
FAM83H	Family With Sequence Similarity 83 Member H	Protein Coding	39	GC08M143723	1.91997	https://www.genecards.org/cgi-bin/carddisp.pl?gene=FAM83H
ZRSR2	Zinc Finger CCCH-Type, RNA Binding Motif And Serine/Arginine Rich 2	Protein Coding	38	GC0XP015790	1.91997	https://www.genecards.org/cgi-bin/carddisp.pl?gene=ZRSR2
TPPP2	Tubulin Polymerization Promoting Protein Family Member 2	Protein Coding	36	GC14P033423	1.91997	https://www.genecards.org/cgi-bin/carddisp.pl?gene=TPPP2
C2orf69	Chromosome 2 Open Reading Frame 69	Protein Coding	36	GC02P199911	1.90407	https://www.genecards.org/cgi-bin/carddisp.pl?gene=C2orf69
OAS1	2'-5'-Oligoadenylate Synthetase 1	Protein Coding	46	GC12P112942	1.85945	https://www.genecards.org/cgi-bin/carddisp.pl?gene=OAS1
RIPK3	Receptor Interacting Serine/Threonine Kinase 3	Protein Coding	45	GC14M024336	1.83851	https://www.genecards.org/cgi-bin/carddisp.pl?gene=RIPK3
TNFRSF1B	TNF Receptor Superfamily Member 1B	Protein Coding	52	GC01P012272	1.83402	https://www.genecards.org/cgi-bin/carddisp.pl?gene=TNFRSF1B
ZNF711	Zinc Finger Protein 711	Protein Coding	40	GC0XP085243	1.83126	https://www.genecards.org/cgi-bin/carddisp.pl?gene=ZNF711
CARD8	Caspase Recruitment Domain Family Member 8	Protein Coding	41	GC19M068109	1.83055	https://www.genecards.org/cgi-bin/carddisp.pl?gene=CARD8
RIPK2	Receptor Interacting Serine/Threonine Kinase 2	Protein Coding	48	GC08P089813	1.77676	https://www.genecards.org/cgi-bin/carddisp.pl?gene=RIPK2
SAMHD1	SAM And HD Domain Containing Deoxynucleoside Triphosphate Triphosphohydrolase 1	Protein Coding	45	GC20M036890	1.7715	https://www.genecards.org/cgi-bin/carddisp.pl?gene=SAMHD1
PTPN12	Protein Tyrosine Phosphatase Non-Receptor Type 12	Protein Coding	51	GC07P077537	1.77095	https://www.genecards.org/cgi-bin/carddisp.pl?gene=PTPN12
SERPINA3	Serpin Family A Member 3	Protein Coding	45	GC14P094612	1.75024	https://www.genecards.org/cgi-bin/carddisp.pl?gene=SERPINA3
XIAP	X-Linked Inhibitor Of Apoptosis	Protein Coding	54	GC0XP123859	1.70692	https://www.genecards.org/cgi-bin/carddisp.pl?gene=XIAP
CSF3	Colony Stimulating Factor 3	Protein Coding	45	GC17P040015	1.63764	https://www.genecards.org/cgi-bin/carddisp.pl?gene=CSF3
IREB2	Iron Responsive Element Binding Protein 2	Protein Coding	47	GC15P078437	1.62768	https://www.genecards.org/cgi-bin/carddisp.pl?gene=IREB2
NGLY1	N-Glycanase 1	Protein Coding	45	GC03M025718	1.62768	https://www.genecards.org/cgi-bin/carddisp.pl?gene=NGLY1
GZMM	Granzyme M	Protein Coding	43	GC19P000544	1.62768	https://www.genecards.org/cgi-bin/carddisp.pl?gene=GZMM
SPATA2	Spermatogenesis Associated 2	Protein Coding	37	GC20M049903	1.62768	https://www.genecards.org/cgi-bin/carddisp.pl?gene=SPATA2
OTULINL	OTU Deubiquitinase With Linear Linkage Specificity Like	Protein Coding	34	GC05P014582	1.62768	https://www.genecards.org/cgi-bin/carddisp.pl?gene=OTULINL
PTPN22	Protein Tyrosine Phosphatase Non-Receptor Type 22	Protein Coding	50	GC01M113813	1.62041	https://www.genecards.org/cgi-bin/carddisp.pl?gene=PTPN22
PSMA3-AS1	PSMA3 Antisense RNA 1	RNA Gene	15	GC14M058140	1.58923	https://www.genecards.org/cgi-bin/carddisp.pl?gene=PSMA3-AS1
SIGLEC5	Sialic Acid Binding Ig Like Lectin 5	Protein Coding	43	GC19M068312	1.48856	https://www.genecards.org/cgi-bin/carddisp.pl?gene=SIGLEC5
NLRP2	NLR Family Pyrin Domain Containing 2	Protein Coding	44	GC19P054953	1.48818	https://www.genecards.org/cgi-bin/carddisp.pl?gene=NLRP2
CD27-AS1	CD27 Antisense RNA 1	RNA Gene	17	GC12M006439	1.47824	https://www.genecards.org/cgi-bin/carddisp.pl?gene=CD27-AS1
LOC123522803	Sharpr-MPRA Regulatory Region 11914	Biological Region	2	GC05P139481	1.47824	https://www.genecards.org/cgi-bin/carddisp.pl?gene=LOC123522803
PTPN6	Protein Tyrosine Phosphatase Non-Receptor Type 6	Protein Coding	51	GC12P022382	1.47263	https://www.genecards.org/cgi-bin/carddisp.pl?gene=PTPN6
CCR6	C-C Motif Chemokine Receptor 6	Protein Coding	46	GC06P167111	1.46847	https://www.genecards.org/cgi-bin/carddisp.pl?gene=CCR6
MYD88	MYD88 Innate Immune Signal Transduction Adaptor	Protein Coding	51	GC03P038144	1.46607	https://www.genecards.org/cgi-bin/carddisp.pl?gene=MYD88
NFKB1	Nuclear Factor Kappa B Subunit 1	Protein Coding	55	GC04P102501	1.43536	https://www.genecards.org/cgi-bin/carddisp.pl?gene=NFKB1
RAG1	Recombination Activating 1	Protein Coding	48	GC11P036540	1.40216	https://www.genecards.org/cgi-bin/carddisp.pl?gene=RAG1
S100A12	S100 Calcium Binding Protein A12	Protein Coding	41	GC01M153373	1.36671	https://www.genecards.org/cgi-bin/carddisp.pl?gene=S100A12
SLC29A3	Solute Carrier Family 29 Member 3	Protein Coding	47	GC10P071320	1.36222	https://www.genecards.org/cgi-bin/carddisp.pl?gene=SLC29A3
DPP9	Dipeptidyl Peptidase 9	Protein Coding	45	GC19M006097	1.33909	https://www.genecards.org/cgi-bin/carddisp.pl?gene=DPP9
HLA-A	Major Histocompatibility Complex, Class I, A	Protein Coding	48	GC06P087685	1.32355	https://www.genecards.org/cgi-bin/carddisp.pl?gene=HLA-A
DYNLT1	Dynein Light Chain Tctex-Type 1	Protein Coding	40	GC06M158636	1.32355	https://www.genecards.org/cgi-bin/carddisp.pl?gene=DYNLT1
SAA4	Serum Amyloid A4, Constitutive	Protein Coding	41	GC11M018234	1.31933	https://www.genecards.org/cgi-bin/carddisp.pl?gene=SAA4
STAT3	Signal Transducer And Activator Of Transcription 3	Protein Coding	56	GC17M042313	1.31483	https://www.genecards.org/cgi-bin/carddisp.pl?gene=STAT3
TNFRSF11A	TNF Receptor Superfamily Member 11a	Protein Coding	52	GC18P062325	1.31483	https://www.genecards.org/cgi-bin/carddisp.pl?gene=TNFRSF11A
TBK1	TANK Binding Kinase 1	Protein Coding	51	GC12P064451	1.29659	https://www.genecards.org/cgi-bin/carddisp.pl?gene=TBK1
ADAR	Adenosine Deaminase RNA Specific	Protein Coding	48	GC01M154582	1.29659	https://www.genecards.org/cgi-bin/carddisp.pl?gene=ADAR
ISG15	ISG15 Ubiquitin Like Modifier	Protein Coding	48	GC01P001001	1.29659	https://www.genecards.org/cgi-bin/carddisp.pl?gene=ISG15
IKBKB	Inhibitor Of Nuclear Factor Kappa B Kinase Subunit Beta	Protein Coding	56	GC08P042271	1.25308	https://www.genecards.org/cgi-bin/carddisp.pl?gene=IKBKB
TRNT1	TRNA Nucleotidyl Transferase 1	Protein Coding	44	GC03P003126	1.25176	https://www.genecards.org/cgi-bin/carddisp.pl?gene=TRNT1
IFNAR1	Interferon Alpha And Beta Receptor Subunit 1	Protein Coding	50	GC21P033324	1.18745	https://www.genecards.org/cgi-bin/carddisp.pl?gene=IFNAR1
MAVS	Mitochondrial Antiviral Signaling Protein	Protein Coding	41	GC20P004406	1.18745	https://www.genecards.org/cgi-bin/carddisp.pl?gene=MAVS
RNASEH2B	Ribonuclease H2 Subunit B	Protein Coding	38	GC13P050909	1.18745	https://www.genecards.org/cgi-bin/carddisp.pl?gene=RNASEH2B
ERAP1	Endoplasmic Reticulum Aminopeptidase 1	Protein Coding	48	GC05M096760	1.13048	https://www.genecards.org/cgi-bin/carddisp.pl?gene=ERAP1
ABCB1	ATP Binding Cassette Subfamily B Member 1	Protein Coding	53	GC07M087504	1.10849	https://www.genecards.org/cgi-bin/carddisp.pl?gene=ABCB1
NLRC5	NLR Family CARD Domain Containing 5	Protein Coding	41	GC16P057121	1.10849	https://www.genecards.org/cgi-bin/carddisp.pl?gene=NLRC5
SAA2	Serum Amyloid A2	Protein Coding	37	GC11M018238	1.10849	https://www.genecards.org/cgi-bin/carddisp.pl?gene=SAA2
BIRC5	Baculoviral IAP Repeat Containing 5	Protein Coding	48	GC17P078214	1.104	https://www.genecards.org/cgi-bin/carddisp.pl?gene=BIRC5
FBLIM1	Filamin Binding LIM Protein 1	Protein Coding	40	GC01P015756	1.04834	https://www.genecards.org/cgi-bin/carddisp.pl?gene=FBLIM1
RFPL4A	Ret Finger Protein Like 4A	Protein Coding	31	GC19P070510	1.04093	https://www.genecards.org/cgi-bin/carddisp.pl?gene=RFPL4A
IFNB1	Interferon Beta 1	Protein Coding	47	GC09M021077	1.03837	https://www.genecards.org/cgi-bin/carddisp.pl?gene=IFNB1
IRF3	Interferon Regulatory Factor 3	Protein Coding	47	GC19M049659	1.03837	https://www.genecards.org/cgi-bin/carddisp.pl?gene=IRF3
RNASEH2A	Ribonuclease H2 Subunit A	Protein Coding	47	GC19P014505	1.03837	https://www.genecards.org/cgi-bin/carddisp.pl?gene=RNASEH2A
IFI16	Interferon Gamma Inducible Protein 16	Protein Coding	45	GC01P158969	1.03837	https://www.genecards.org/cgi-bin/carddisp.pl?gene=IFI16
IFIT1	Interferon Induced Protein With Tetratricopeptide Repeats 1	Protein Coding	41	GC10P093599	1.03837	https://www.genecards.org/cgi-bin/carddisp.pl?gene=IFIT1
RNASEH2C	Ribonuclease H2 Subunit C	Protein Coding	41	GC11M065714	1.03837	https://www.genecards.org/cgi-bin/carddisp.pl?gene=RNASEH2C
H2AC18	H2A Clustered Histone 18	Protein Coding	30	GC01M152332	1.03837	https://www.genecards.org/cgi-bin/carddisp.pl?gene=H2AC18
MIR155	MicroRNA 155	RNA Gene	23	GC21P025573	1.03622	https://www.genecards.org/cgi-bin/carddisp.pl?gene=MIR155
IRAK4	Interleukin 1 Receptor Associated Kinase 4	Protein Coding	50	GC12P043758	0.946882	https://www.genecards.org/cgi-bin/carddisp.pl?gene=IRAK4
CCR8	C-C Motif Chemokine Receptor 8	Protein Coding	44	GC03P039933	0.946882	https://www.genecards.org/cgi-bin/carddisp.pl?gene=CCR8
SERPINB9	Serpin Family B Member 9	Protein Coding	42	GC06M002887	0.946882	https://www.genecards.org/cgi-bin/carddisp.pl?gene=SERPINB9
NEK7	NIMA Related Kinase 7	Protein Coding	44	GC01P198156	0.899253	https://www.genecards.org/cgi-bin/carddisp.pl?gene=NEK7
IL19	Interleukin 19	Protein Coding	43	GC01P206770	0.899253	https://www.genecards.org/cgi-bin/carddisp.pl?gene=IL19
PTK2B	Protein Tyrosine Kinase 2 Beta	Protein Coding	51	GC08P027311	0.88513	https://www.genecards.org/cgi-bin/carddisp.pl?gene=PTK2B
CSK	C-Terminal Src Kinase	Protein Coding	50	GC15P074782	0.88513	https://www.genecards.org/cgi-bin/carddisp.pl?gene=CSK
PTK2	Protein Tyrosine Kinase 2	Protein Coding	50	GC08M140657	0.88513	https://www.genecards.org/cgi-bin/carddisp.pl?gene=PTK2
CD2	CD2 Molecule	Protein Coding	47	GC01P116754	0.88513	https://www.genecards.org/cgi-bin/carddisp.pl?gene=CD2
PTS	6-Pyruvoyltetrahydropterin Synthase	Protein Coding	47	GC11P112226	0.88513	https://www.genecards.org/cgi-bin/carddisp.pl?gene=PTS
BCAR1	BCAR1 Scaffold Protein, Cas Family Member	Protein Coding	46	GC16M075228	0.88513	https://www.genecards.org/cgi-bin/carddisp.pl?gene=BCAR1
ACP1	Acid Phosphatase 1	Protein Coding	45	GC02P000364	0.88513	https://www.genecards.org/cgi-bin/carddisp.pl?gene=ACP1
CDKN3	Cyclin Dependent Kinase Inhibitor 3	Protein Coding	44	GC14P054398	0.88513	https://www.genecards.org/cgi-bin/carddisp.pl?gene=CDKN3
DSG3	Desmoglein 3	Protein Coding	44	GC18P031447	0.88513	https://www.genecards.org/cgi-bin/carddisp.pl?gene=DSG3
PTPN18	Protein Tyrosine Phosphatase Non-Receptor Type 18	Protein Coding	42	GC02P130356	0.88513	https://www.genecards.org/cgi-bin/carddisp.pl?gene=PTPN18
CTLA4	Cytotoxic T-Lymphocyte Associated Protein 4	Protein Coding	52	GC02P203854	0.88436	https://www.genecards.org/cgi-bin/carddisp.pl?gene=CTLA4
IL2	Interleukin 2	Protein Coding	51	GC04M122451	0.88332	https://www.genecards.org/cgi-bin/carddisp.pl?gene=IL2
CHI3L1	Chitinase 3 Like 1	Protein Coding	47	GC01M203148	0.88332	https://www.genecards.org/cgi-bin/carddisp.pl?gene=CHI3L1
MMAB	Metabolism Of Cobalamin Associated B	Protein Coding	47	GC12M109553	0.853461	https://www.genecards.org/cgi-bin/carddisp.pl?gene=MMAB
BLOC1S6	Biogenesis Of Lysosomal Organelles Complex 1 Subunit 6	Protein Coding	41	GC15P045592	0.853461	https://www.genecards.org/cgi-bin/carddisp.pl?gene=BLOC1S6
YWHAE	Tyrosine 3-Monooxygenase/Tryptophan 5-Monooxygenase Activation Protein Epsilon	Protein Coding	52	GC17M004893	0.818527	https://www.genecards.org/cgi-bin/carddisp.pl?gene=YWHAE
YWHAG	Tyrosine 3-Monooxygenase/Tryptophan 5-Monooxygenase Activation Protein Gamma	Protein Coding	51	GC07M076957	0.818527	https://www.genecards.org/cgi-bin/carddisp.pl?gene=YWHAG
YWHAB	Tyrosine 3-Monooxygenase/Tryptophan 5-Monooxygenase Activation Protein Beta	Protein Coding	50	GC20P044885	0.818527	https://www.genecards.org/cgi-bin/carddisp.pl?gene=YWHAB
YWHAH	Tyrosine 3-Monooxygenase/Tryptophan 5-Monooxygenase Activation Protein Eta	Protein Coding	50	GC22P031944	0.818527	https://www.genecards.org/cgi-bin/carddisp.pl?gene=YWHAH
YWHAQ	Tyrosine 3-Monooxygenase/Tryptophan 5-Monooxygenase Activation Protein Theta	Protein Coding	49	GC02M009583	0.818527	https://www.genecards.org/cgi-bin/carddisp.pl?gene=YWHAQ
YWHAZ	Tyrosine 3-Monooxygenase/Tryptophan 5-Monooxygenase Activation Protein Zeta	Protein Coding	48	GC08M100917	0.818527	https://www.genecards.org/cgi-bin/carddisp.pl?gene=YWHAZ
HLA-DQB1	Major Histocompatibility Complex, Class II, DQ Beta 1	Protein Coding	45	GC06M069264	0.817349	https://www.genecards.org/cgi-bin/carddisp.pl?gene=HLA-DQB1
MIF	Macrophage Migration Inhibitory Factor	Protein Coding	50	GC22P023894	0.777403	https://www.genecards.org/cgi-bin/carddisp.pl?gene=MIF
TNFSF11	TNF Superfamily Member 11	Protein Coding	54	GC13P042562	0.734237	https://www.genecards.org/cgi-bin/carddisp.pl?gene=TNFSF11
CD4	CD4 Molecule	Protein Coding	52	GC12P006786	0.734237	https://www.genecards.org/cgi-bin/carddisp.pl?gene=CD4
BMP2	Bone Morphogenetic Protein 2	Protein Coding	51	GC20P006767	0.734237	https://www.genecards.org/cgi-bin/carddisp.pl?gene=BMP2
CD8A	CD8a Molecule	Protein Coding	50	GC02M086784	0.734237	https://www.genecards.org/cgi-bin/carddisp.pl?gene=CD8A
BGLAP	Bone Gamma-Carboxyglutamate Protein	Protein Coding	44	GC01P156242	0.734237	https://www.genecards.org/cgi-bin/carddisp.pl?gene=BGLAP
ICOSLG	Inducible T Cell Costimulator Ligand	Protein Coding	43	GC21M044222	0.734237	https://www.genecards.org/cgi-bin/carddisp.pl?gene=ICOSLG
TRIP10	Thyroid Hormone Receptor Interactor 10	Protein Coding	43	GC19P006737	0.734237	https://www.genecards.org/cgi-bin/carddisp.pl?gene=TRIP10
RELCH	RAB11 Binding And LisH Domain, Coiled-Coil And HEAT Repeat Containing	Protein Coding	35	GC18P062188	0.734237	https://www.genecards.org/cgi-bin/carddisp.pl?gene=RELCH
PDCD1	Programmed Cell Death 1	Protein Coding	50	GC02M241849	0.730019	https://www.genecards.org/cgi-bin/carddisp.pl?gene=PDCD1
FOXP3	Forkhead Box P3	Protein Coding	49	GC0XM049250	0.730019	https://www.genecards.org/cgi-bin/carddisp.pl?gene=FOXP3
S100A9	S100 Calcium Binding Protein A9	Protein Coding	46	GC01P153357	0.730019	https://www.genecards.org/cgi-bin/carddisp.pl?gene=S100A9
CD1A	CD1a Molecule	Protein Coding	42	GC01P158255	0.730019	https://www.genecards.org/cgi-bin/carddisp.pl?gene=CD1A
ACE	Angiotensin I Converting Enzyme	Protein Coding	54	GC17P063477	0.668267	https://www.genecards.org/cgi-bin/carddisp.pl?gene=ACE
ADA	Adenosine Deaminase	Protein Coding	54	GC20M044620	0.668267	https://www.genecards.org/cgi-bin/carddisp.pl?gene=ADA
CD40LG	CD40 Ligand	Protein Coding	52	GC0XP136649	0.668267	https://www.genecards.org/cgi-bin/carddisp.pl?gene=CD40LG
ITGAM	Integrin Subunit Alpha M	Protein Coding	50	GC16P041958	0.668267	https://www.genecards.org/cgi-bin/carddisp.pl?gene=ITGAM
P2RX7	Purinergic Receptor P2X 7	Protein Coding	50	GC12P126599	0.668267	https://www.genecards.org/cgi-bin/carddisp.pl?gene=P2RX7
WAS	WASP Actin Nucleation Promoting Factor	Protein Coding	50	GC0XP048676	0.668267	https://www.genecards.org/cgi-bin/carddisp.pl?gene=WAS
CYP27B1	Cytochrome P450 Family 27 Subfamily B Member 1	Protein Coding	48	GC12M057757	0.668267	https://www.genecards.org/cgi-bin/carddisp.pl?gene=CYP27B1
CSF1	Colony Stimulating Factor 1	Protein Coding	47	GC01P109911	0.668267	https://www.genecards.org/cgi-bin/carddisp.pl?gene=CSF1
IL18BP	Interleukin 18 Binding Protein	Protein Coding	44	GC11P071998	0.668267	https://www.genecards.org/cgi-bin/carddisp.pl?gene=IL18BP
CD1B	CD1b Molecule	Protein Coding	40	GC01M158297	0.668267	https://www.genecards.org/cgi-bin/carddisp.pl?gene=CD1B
IGHM	Immunoglobulin Heavy Constant Mu	Protein Coding	37	GC14M113028	0.668267	https://www.genecards.org/cgi-bin/carddisp.pl?gene=IGHM
LSM11	LSM11, U7 Small Nuclear RNA Associated	Protein Coding	37	GC05P157743	0.63731	https://www.genecards.org/cgi-bin/carddisp.pl?gene=LSM11
FADD	Fas Associated Via Death Domain	Protein Coding	48	GC11P070203	0.62617	https://www.genecards.org/cgi-bin/carddisp.pl?gene=FADD
TREX1	Three Prime Repair Exonuclease 1	Protein Coding	44	GC03P049774	0.62617	https://www.genecards.org/cgi-bin/carddisp.pl?gene=TREX1
USP18	Ubiquitin Specific Peptidase 18	Protein Coding	43	GC22P039677	0.62617	https://www.genecards.org/cgi-bin/carddisp.pl?gene=USP18
MIR146A	MicroRNA 146a	RNA Gene	25	GC05P160485	0.62617	https://www.genecards.org/cgi-bin/carddisp.pl?gene=MIR146A
SCNN1A	Sodium Channel Epithelial 1 Subunit Alpha	Protein Coding	51	GC12M006346	0.603488	https://www.genecards.org/cgi-bin/carddisp.pl?gene=SCNN1A
XDH	Xanthine Dehydrogenase	Protein Coding	50	GC02M031334	0.578786	https://www.genecards.org/cgi-bin/carddisp.pl?gene=XDH
PSMC5	Proteasome 26S Subunit, ATPase 5	Protein Coding	44	GC17P063827	0.578786	https://www.genecards.org/cgi-bin/carddisp.pl?gene=PSMC5
IL6ST	Interleukin 6 Cytokine Family Signal Transducer	Protein Coding	52	GC05M055935	0.520362	https://www.genecards.org/cgi-bin/carddisp.pl?gene=IL6ST
RNU7-1	RNA, U7 Small Nuclear 1	RNA Gene	18	GC12P022387	0.520362	https://www.genecards.org/cgi-bin/carddisp.pl?gene=RNU7-1
CAT	Catalase	Protein Coding	54	GC11P034460	0.519184	https://www.genecards.org/cgi-bin/carddisp.pl?gene=CAT
IL2RA	Interleukin 2 Receptor Subunit Alpha	Protein Coding	54	GC10M006010	0.519184	https://www.genecards.org/cgi-bin/carddisp.pl?gene=IL2RA
ITGB2	Integrin Subunit Beta 2	Protein Coding	54	GC21M044885	0.519184	https://www.genecards.org/cgi-bin/carddisp.pl?gene=ITGB2
MMP1	Matrix Metallopeptidase 1	Protein Coding	54	GC11M102810	0.519184	https://www.genecards.org/cgi-bin/carddisp.pl?gene=MMP1
PTPRC	Protein Tyrosine Phosphatase Receptor Type C	Protein Coding	54	GC01P198607	0.519184	https://www.genecards.org/cgi-bin/carddisp.pl?gene=PTPRC
TYR	Tyrosinase	Protein Coding	53	GC11P089177	0.519184	https://www.genecards.org/cgi-bin/carddisp.pl?gene=TYR
DDC	Dopa Decarboxylase	Protein Coding	52	GC07M050458	0.519184	https://www.genecards.org/cgi-bin/carddisp.pl?gene=DDC
IL2RB	Interleukin 2 Receptor Subunit Beta	Protein Coding	52	GC22M059411	0.519184	https://www.genecards.org/cgi-bin/carddisp.pl?gene=IL2RB
TPO	Thyroid Peroxidase	Protein Coding	52	GC02P001374	0.519184	https://www.genecards.org/cgi-bin/carddisp.pl?gene=TPO
CCR5	C-C Motif Chemokine Receptor 5	Protein Coding	51	GC03P047182	0.519184	https://www.genecards.org/cgi-bin/carddisp.pl?gene=CCR5
CD28	CD28 Molecule	Protein Coding	51	GC02P203706	0.519184	https://www.genecards.org/cgi-bin/carddisp.pl?gene=CD28
PAH	Phenylalanine Hydroxylase	Protein Coding	51	GC12M102836	0.519184	https://www.genecards.org/cgi-bin/carddisp.pl?gene=PAH
POMC	Proopiomelanocortin	Protein Coding	51	GC02M025160	0.519184	https://www.genecards.org/cgi-bin/carddisp.pl?gene=POMC
MC1R	Melanocortin 1 Receptor	Protein Coding	50	GC16P089912	0.519184	https://www.genecards.org/cgi-bin/carddisp.pl?gene=MC1R
MITF	Melanocyte Inducing Transcription Factor	Protein Coding	50	GC03P069788	0.519184	https://www.genecards.org/cgi-bin/carddisp.pl?gene=MITF
SLC11A1	Solute Carrier Family 11 Member 1	Protein Coding	50	GC02P218382	0.519184	https://www.genecards.org/cgi-bin/carddisp.pl?gene=SLC11A1
TYRP1	Tyrosinase Related Protein 1	Protein Coding	50	GC09P012683	0.519184	https://www.genecards.org/cgi-bin/carddisp.pl?gene=TYRP1
IFNGR2	Interferon Gamma Receptor 2	Protein Coding	49	GC21P033402	0.519184	https://www.genecards.org/cgi-bin/carddisp.pl?gene=IFNGR2
QDPR	Quinoid Dihydropteridine Reductase	Protein Coding	49	GC04M017460	0.519184	https://www.genecards.org/cgi-bin/carddisp.pl?gene=QDPR
CD80	CD80 Molecule	Protein Coding	48	GC03M119524	0.519184	https://www.genecards.org/cgi-bin/carddisp.pl?gene=CD80
DCT	Dopachrome Tautomerase	Protein Coding	48	GC13M094436	0.519184	https://www.genecards.org/cgi-bin/carddisp.pl?gene=DCT
F3	Coagulation Factor III, Tissue Factor	Protein Coding	48	GC01M094599	0.519184	https://www.genecards.org/cgi-bin/carddisp.pl?gene=F3
FGF2	Fibroblast Growth Factor 2	Protein Coding	48	GC04P122826	0.519184	https://www.genecards.org/cgi-bin/carddisp.pl?gene=FGF2
IL12RB1	Interleukin 12 Receptor Subunit Beta 1	Protein Coding	48	GC19M018058	0.519184	https://www.genecards.org/cgi-bin/carddisp.pl?gene=IL12RB1
KITLG	KIT Ligand	Protein Coding	48	GC12M088492	0.519184	https://www.genecards.org/cgi-bin/carddisp.pl?gene=KITLG
PRTN3	Proteinase 3	Protein Coding	48	GC19P000840	0.519184	https://www.genecards.org/cgi-bin/carddisp.pl?gene=PRTN3
PTH	Parathyroid Hormone	Protein Coding	48	GC11M013492	0.519184	https://www.genecards.org/cgi-bin/carddisp.pl?gene=PTH
APOH	Apolipoprotein H	Protein Coding	47	GC17M066212	0.519184	https://www.genecards.org/cgi-bin/carddisp.pl?gene=APOH
CD274	CD274 Molecule	Protein Coding	47	GC09P005450	0.519184	https://www.genecards.org/cgi-bin/carddisp.pl?gene=CD274
CHIT1	Chitinase 1	Protein Coding	47	GC01M203213	0.519184	https://www.genecards.org/cgi-bin/carddisp.pl?gene=CHIT1
LTA	Lymphotoxin Alpha	Protein Coding	47	GC06P087729	0.519184	https://www.genecards.org/cgi-bin/carddisp.pl?gene=LTA
MMP10	Matrix Metallopeptidase 10	Protein Coding	47	GC11M102770	0.519184	https://www.genecards.org/cgi-bin/carddisp.pl?gene=MMP10
NPY	Neuropeptide Y	Protein Coding	47	GC07P024290	0.519184	https://www.genecards.org/cgi-bin/carddisp.pl?gene=NPY
PCBD1	Pterin-4 Alpha-Carbinolamine Dehydratase 1	Protein Coding	47	GC10M070882	0.519184	https://www.genecards.org/cgi-bin/carddisp.pl?gene=PCBD1
PRDX5	Peroxiredoxin 5	Protein Coding	47	GC11P064435	0.519184	https://www.genecards.org/cgi-bin/carddisp.pl?gene=PRDX5
SFTPD	Surfactant Protein D	Protein Coding	47	GC10M079937	0.519184	https://www.genecards.org/cgi-bin/carddisp.pl?gene=SFTPD
TG	Thyroglobulin	Protein Coding	47	GC08P132866	0.519184	https://www.genecards.org/cgi-bin/carddisp.pl?gene=TG
CD86	CD86 Molecule	Protein Coding	46	GC03P122055	0.519184	https://www.genecards.org/cgi-bin/carddisp.pl?gene=CD86
CIITA	Class II Major Histocompatibility Complex Transactivator	Protein Coding	46	GC16P012924	0.519184	https://www.genecards.org/cgi-bin/carddisp.pl?gene=CIITA
CXCR3	C-X-C Motif Chemokine Receptor 3	Protein Coding	46	GC0XM071615	0.519184	https://www.genecards.org/cgi-bin/carddisp.pl?gene=CXCR3
IL15	Interleukin 15	Protein Coding	46	GC04P141636	0.519184	https://www.genecards.org/cgi-bin/carddisp.pl?gene=IL15
MCHR1	Melanin Concentrating Hormone Receptor 1	Protein Coding	46	GC22P040679	0.519184	https://www.genecards.org/cgi-bin/carddisp.pl?gene=MCHR1
AIRE	Autoimmune Regulator	Protein Coding	45	GC21P044285	0.519184	https://www.genecards.org/cgi-bin/carddisp.pl?gene=AIRE
C4B	Complement C4B (Chido Blood Group)	Protein Coding	45	GC06P032014	0.519184	https://www.genecards.org/cgi-bin/carddisp.pl?gene=C4B
CCL4	C-C Motif Chemokine Ligand 4	Protein Coding	45	GC17P036103	0.519184	https://www.genecards.org/cgi-bin/carddisp.pl?gene=CCL4
HSPA4	Heat Shock Protein Family A (Hsp70) Member 4	Protein Coding	45	GC05P133051	0.519184	https://www.genecards.org/cgi-bin/carddisp.pl?gene=HSPA4
IFNA2	Interferon Alpha 2	Protein Coding	45	GC09M021384	0.519184	https://www.genecards.org/cgi-bin/carddisp.pl?gene=IFNA2
IL9	Interleukin 9	Protein Coding	45	GC05M135891	0.519184	https://www.genecards.org/cgi-bin/carddisp.pl?gene=IL9
TNFRSF8	TNF Receptor Superfamily Member 8	Protein Coding	45	GC01P012063	0.519184	https://www.genecards.org/cgi-bin/carddisp.pl?gene=TNFRSF8
CD69	CD69 Molecule	Protein Coding	44	GC12M021836	0.519184	https://www.genecards.org/cgi-bin/carddisp.pl?gene=CD69
CXCL9	C-X-C Motif Chemokine Ligand 9	Protein Coding	44	GC04M076001	0.519184	https://www.genecards.org/cgi-bin/carddisp.pl?gene=CXCL9
CXCR6	C-X-C Motif Chemokine Receptor 6	Protein Coding	44	GC03P047170	0.519184	https://www.genecards.org/cgi-bin/carddisp.pl?gene=CXCR6
PMEL	Premelanosome Protein	Protein Coding	44	GC12M055954	0.519184	https://www.genecards.org/cgi-bin/carddisp.pl?gene=PMEL
TAC1	Tachykinin Precursor 1	Protein Coding	44	GC07P097731	0.519184	https://www.genecards.org/cgi-bin/carddisp.pl?gene=TAC1
BBOX1	Gamma-Butyrobetaine Hydroxylase 1	Protein Coding	43	GC11P027019	0.519184	https://www.genecards.org/cgi-bin/carddisp.pl?gene=BBOX1
CD68	CD68 Molecule	Protein Coding	43	GC17P007579	0.519184	https://www.genecards.org/cgi-bin/carddisp.pl?gene=CD68
CXCL5	C-X-C Motif Chemokine Ligand 5	Protein Coding	43	GC04M073995	0.519184	https://www.genecards.org/cgi-bin/carddisp.pl?gene=CXCL5
MLANA	Melan-A	Protein Coding	43	GC09P007504	0.519184	https://www.genecards.org/cgi-bin/carddisp.pl?gene=MLANA
PECAM1	Platelet And Endothelial Cell Adhesion Molecule 1	Protein Coding	43	GC17M064319	0.519184	https://www.genecards.org/cgi-bin/carddisp.pl?gene=PECAM1
SCGB1A1	Secretoglobin Family 1A Member 1	Protein Coding	43	GC11P062405	0.519184	https://www.genecards.org/cgi-bin/carddisp.pl?gene=SCGB1A1
PLA2R1	Phospholipase A2 Receptor 1	Protein Coding	42	GC02M159924	0.519184	https://www.genecards.org/cgi-bin/carddisp.pl?gene=PLA2R1
ZFYVE16	Zinc Finger FYVE-Type Containing 16	Protein Coding	42	GC05P080407	0.519184	https://www.genecards.org/cgi-bin/carddisp.pl?gene=ZFYVE16
IL36G	Interleukin 36 Gamma	Protein Coding	41	GC02P112973	0.519184	https://www.genecards.org/cgi-bin/carddisp.pl?gene=IL36G
TNIP1	TNFAIP3 Interacting Protein 1	Protein Coding	41	GC05M151029	0.519184	https://www.genecards.org/cgi-bin/carddisp.pl?gene=TNIP1
CD1E	CD1e Molecule	Protein Coding	40	GC01P158354	0.519184	https://www.genecards.org/cgi-bin/carddisp.pl?gene=CD1E
IL1F10	Interleukin 1 Family Member 10	Protein Coding	40	GC02P113067	0.519184	https://www.genecards.org/cgi-bin/carddisp.pl?gene=IL1F10
IL36A	Interleukin 36 Alpha	Protein Coding	40	GC02P113005	0.519184	https://www.genecards.org/cgi-bin/carddisp.pl?gene=IL36A
IL37	Interleukin 37	Protein Coding	40	GC02P123135	0.519184	https://www.genecards.org/cgi-bin/carddisp.pl?gene=IL37
MMP26	Matrix Metallopeptidase 26	Protein Coding	40	GC11P004706	0.519184	https://www.genecards.org/cgi-bin/carddisp.pl?gene=MMP26
IL36B	Interleukin 36 Beta	Protein Coding	39	GC02M113022	0.519184	https://www.genecards.org/cgi-bin/carddisp.pl?gene=IL36B
CCL18	C-C Motif Chemokine Ligand 18	Protein Coding	38	GC17P036064	0.519184	https://www.genecards.org/cgi-bin/carddisp.pl?gene=CCL18
THSD7A	Thrombospondin Type 1 Domain Containing 7A	Protein Coding	38	GC07M011371	0.519184	https://www.genecards.org/cgi-bin/carddisp.pl?gene=THSD7A
MEGF6	Multiple EGF Like Domains 6	Protein Coding	37	GC01M003487	0.519184	https://www.genecards.org/cgi-bin/carddisp.pl?gene=MEGF6
MYG1	MYG1 Exonuclease	Protein Coding	36	GC12P053398	0.519184	https://www.genecards.org/cgi-bin/carddisp.pl?gene=MYG1
LCE3C	Late Cornified Envelope 3C	Protein Coding	31	GC01P152600	0.519184	https://www.genecards.org/cgi-bin/carddisp.pl?gene=LCE3C
C1orf141	Chromosome 1 Open Reading Frame 141	Protein Coding	29	GC01M067092	0.519184	https://www.genecards.org/cgi-bin/carddisp.pl?gene=C1orf141
LCE3B	Late Cornified Envelope 3B	Protein Coding	27	GC01P152613	0.519184	https://www.genecards.org/cgi-bin/carddisp.pl?gene=LCE3B
IQCA1L	IQ Motif Containing With AAA Domain 1 Like	Protein Coding	23	GC07M151190	0.519184	https://www.genecards.org/cgi-bin/carddisp.pl?gene=IQCA1L
MIR150	MicroRNA 150	RNA Gene	23	GC19M049500	0.519184	https://www.genecards.org/cgi-bin/carddisp.pl?gene=MIR150
MIR3940	MicroRNA 3940	RNA Gene	15	GC19M006427	0.519184	https://www.genecards.org/cgi-bin/carddisp.pl?gene=MIR3940
IGES	Immunoglobulin E Concentration, Serum	Genetic Locus	4	GC05U990033	0.519184	https://www.genecards.org/cgi-bin/carddisp.pl?gene=IGES
TRAP1	TNF Receptor Associated Protein 1	Protein Coding	45	GC16M007710	0.517034	https://www.genecards.org/cgi-bin/carddisp.pl?gene=TRAP1
SPON2	Spondin 2	Protein Coding	43	GC04M001166	0.517034	https://www.genecards.org/cgi-bin/carddisp.pl?gene=SPON2
PIK3AP1	Phosphoinositide-3-Kinase Adaptor Protein 1	Protein Coding	41	GC10M096593	0.517034	https://www.genecards.org/cgi-bin/carddisp.pl?gene=PIK3AP1
NAMPT	Nicotinamide Phosphoribosyltransferase	Protein Coding	51	GC07M106248	0.367951	https://www.genecards.org/cgi-bin/carddisp.pl?gene=NAMPT
LEP	Leptin	Protein Coding	49	GC07P128241	0.367951	https://www.genecards.org/cgi-bin/carddisp.pl?gene=LEP
XBP1	X-Box Binding Protein 1	Protein Coding	47	GC22M028794	0.367951	https://www.genecards.org/cgi-bin/carddisp.pl?gene=XBP1
C12orf57	Chromosome 12 Open Reading Frame 57	Protein Coding	37	GC12P022383	0.367951	https://www.genecards.org/cgi-bin/carddisp.pl?gene=C12orf57
POLA1	DNA Polymerase Alpha 1, Catalytic Subunit	Protein Coding	49	GC0XP024693	0.365176	https://www.genecards.org/cgi-bin/carddisp.pl?gene=POLA1
MIR326	MicroRNA 326	RNA Gene	23	GC11M075335	0.365176	https://www.genecards.org/cgi-bin/carddisp.pl?gene=MIR326
NOD1	Nucleotide Binding Oligomerization Domain Containing 1	Protein Coding	45	GC07M030424	0.333359	https://www.genecards.org/cgi-bin/carddisp.pl?gene=NOD1
TLR9	Toll Like Receptor 9	Protein Coding	48	GC03M052222	0.298165	https://www.genecards.org/cgi-bin/carddisp.pl?gene=TLR9
DPEP1	Dipeptidase 1	Protein Coding	46	GC16P089613	0.298165	https://www.genecards.org/cgi-bin/carddisp.pl?gene=DPEP1
PPP6C	Protein Phosphatase 6 Catalytic Subunit	Protein Coding	45	GC09M125155	0.298165	https://www.genecards.org/cgi-bin/carddisp.pl?gene=PPP6C
CLEC12A	C-Type Lectin Domain Family 12 Member A	Protein Coding	42	GC12P009951	0.298165	https://www.genecards.org/cgi-bin/carddisp.pl?gene=CLEC12A
ALPL	Alkaline Phosphatase, Biomineralization Associated	Protein Coding	54	GC01P021508	0.258219	https://www.genecards.org/cgi-bin/carddisp.pl?gene=ALPL
TLR3	Toll Like Receptor 3	Protein Coding	54	GC04P186059	0.258219	https://www.genecards.org/cgi-bin/carddisp.pl?gene=TLR3
CASP6	Caspase 6	Protein Coding	51	GC04M109688	0.258219	https://www.genecards.org/cgi-bin/carddisp.pl?gene=CASP6
RAC1	Rac Family Small GTPase 1	Protein Coding	51	GC07P006377	0.258219	https://www.genecards.org/cgi-bin/carddisp.pl?gene=RAC1
STAT2	Signal Transducer And Activator Of Transcription 2	Protein Coding	50	GC12M056341	0.258219	https://www.genecards.org/cgi-bin/carddisp.pl?gene=STAT2
ANXA5	Annexin A5	Protein Coding	48	GC04M121667	0.258219	https://www.genecards.org/cgi-bin/carddisp.pl?gene=ANXA5
FMR1	Fragile X Messenger Ribonucleoprotein 1	Protein Coding	46	GC0XP147953	0.258219	https://www.genecards.org/cgi-bin/carddisp.pl?gene=FMR1
FCGR1A	Fc Gamma Receptor Ia	Protein Coding	44	GC01P150320	0.258219	https://www.genecards.org/cgi-bin/carddisp.pl?gene=FCGR1A
SIVA1	SIVA1 Apoptosis Inducing Factor	Protein Coding	38	GC14P104753	0.258219	https://www.genecards.org/cgi-bin/carddisp.pl?gene=SIVA1
FRAXA	Fragile Site, Folic Acid Type, Rare, Fra(X)(Q27.3) A	Biological Region	8	GC0XP147954	0.258219	https://www.genecards.org/cgi-bin/carddisp.pl?gene=FRAXA
MAPK1	Mitogen-Activated Protein Kinase 1	Protein Coding	54	GC22M021759	0.210835	https://www.genecards.org/cgi-bin/carddisp.pl?gene=MAPK1
GLA	Galactosidase Alpha	Protein Coding	52	GC0XM101393	0.210835	https://www.genecards.org/cgi-bin/carddisp.pl?gene=GLA
RHOA	Ras Homolog Family Member A	Protein Coding	52	GC03M049359	0.210835	https://www.genecards.org/cgi-bin/carddisp.pl?gene=RHOA
SERPINE1	Serpin Family E Member 1	Protein Coding	52	GC07P101127	0.210835	https://www.genecards.org/cgi-bin/carddisp.pl?gene=SERPINE1
STIM1	Stromal Interaction Molecule 1	Protein Coding	52	GC11P003855	0.210835	https://www.genecards.org/cgi-bin/carddisp.pl?gene=STIM1
EIF2AK2	Eukaryotic Translation Initiation Factor 2 Alpha Kinase 2	Protein Coding	51	GC02M037099	0.210835	https://www.genecards.org/cgi-bin/carddisp.pl?gene=EIF2AK2
HSPA8	Heat Shock Protein Family A (Hsp70) Member 8	Protein Coding	51	GC11M123057	0.210835	https://www.genecards.org/cgi-bin/carddisp.pl?gene=HSPA8
TLR8	Toll Like Receptor 8	Protein Coding	51	GC0XP012924	0.210835	https://www.genecards.org/cgi-bin/carddisp.pl?gene=TLR8
DKK1	Dickkopf WNT Signaling Pathway Inhibitor 1	Protein Coding	50	GC10P052314	0.210835	https://www.genecards.org/cgi-bin/carddisp.pl?gene=DKK1
HMGCR	3-Hydroxy-3-Methylglutaryl-CoA Reductase	Protein Coding	50	GC05P075336	0.210835	https://www.genecards.org/cgi-bin/carddisp.pl?gene=HMGCR
ARRB2	Arrestin Beta 2	Protein Coding	48	GC17P004711	0.210835	https://www.genecards.org/cgi-bin/carddisp.pl?gene=ARRB2
IL17RD	Interleukin 17 Receptor D	Protein Coding	48	GC03M057089	0.210835	https://www.genecards.org/cgi-bin/carddisp.pl?gene=IL17RD
P2RX2	Purinergic Receptor P2X 2	Protein Coding	47	GC12P132618	0.210835	https://www.genecards.org/cgi-bin/carddisp.pl?gene=P2RX2
P2RX1	Purinergic Receptor P2X 1	Protein Coding	46	GC17M003896	0.210835	https://www.genecards.org/cgi-bin/carddisp.pl?gene=P2RX1
FFAR1	Free Fatty Acid Receptor 1	Protein Coding	45	GC19P070725	0.210835	https://www.genecards.org/cgi-bin/carddisp.pl?gene=FFAR1
FFAR4	Free Fatty Acid Receptor 4	Protein Coding	45	GC10P093566	0.210835	https://www.genecards.org/cgi-bin/carddisp.pl?gene=FFAR4
TICAM1	TIR Domain Containing Adaptor Molecule 1	Protein Coding	45	GC19M004815	0.210835	https://www.genecards.org/cgi-bin/carddisp.pl?gene=TICAM1
DDIT4	DNA Damage Inducible Transcript 4	Protein Coding	44	GC10P072273	0.210835	https://www.genecards.org/cgi-bin/carddisp.pl?gene=DDIT4
IL24	Interleukin 24	Protein Coding	44	GC01P206897	0.210835	https://www.genecards.org/cgi-bin/carddisp.pl?gene=IL24
TREM1	Triggering Receptor Expressed On Myeloid Cells 1	Protein Coding	44	GC06M041267	0.210835	https://www.genecards.org/cgi-bin/carddisp.pl?gene=TREM1
G3BP1	G3BP Stress Granule Assembly Factor 1	Protein Coding	43	GC05P151771	0.210835	https://www.genecards.org/cgi-bin/carddisp.pl?gene=G3BP1
UTS2	Urotensin 2	Protein Coding	42	GC01M007843	0.210835	https://www.genecards.org/cgi-bin/carddisp.pl?gene=UTS2
CD1C	CD1c Molecule	Protein Coding	41	GC01P158289	0.210835	https://www.genecards.org/cgi-bin/carddisp.pl?gene=CD1C
CIRBP	Cold Inducible RNA Binding Protein	Protein Coding	40	GC19P001259	0.210835	https://www.genecards.org/cgi-bin/carddisp.pl?gene=CIRBP
MIR223	MicroRNA 223	RNA Gene	24	GC0XP066018	0.210835	https://www.genecards.org/cgi-bin/carddisp.pl?gene=MIR223
MIR197	MicroRNA 197	RNA Gene	22	GC01P109549	0.210835	https://www.genecards.org/cgi-bin/carddisp.pl?gene=MIR197
AKT1	AKT Serine/Threonine Kinase 1	Protein Coding	56	GC14M104769	0.149083	https://www.genecards.org/cgi-bin/carddisp.pl?gene=AKT1
AKT2	AKT Serine/Threonine Kinase 2	Protein Coding	56	GC19M040230	0.149083	https://www.genecards.org/cgi-bin/carddisp.pl?gene=AKT2
TGFBR1	Transforming Growth Factor Beta Receptor 1	Protein Coding	56	GC09P099104	0.149083	https://www.genecards.org/cgi-bin/carddisp.pl?gene=TGFBR1
JAK2	Janus Kinase 2	Protein Coding	55	GC09P004985	0.149083	https://www.genecards.org/cgi-bin/carddisp.pl?gene=JAK2
PIK3CA	Phosphatidylinositol-4,5-Bisphosphate 3-Kinase Catalytic Subunit Alpha	Protein Coding	55	GC03P179148	0.149083	https://www.genecards.org/cgi-bin/carddisp.pl?gene=PIK3CA
FAS	Fas Cell Surface Death Receptor	Protein Coding	53	GC10P093591	0.149083	https://www.genecards.org/cgi-bin/carddisp.pl?gene=FAS
NFE2L2	NFE2 Like BZIP Transcription Factor 2	Protein Coding	53	GC02M177227	0.149083	https://www.genecards.org/cgi-bin/carddisp.pl?gene=NFE2L2
CASP3	Caspase 3	Protein Coding	52	GC04M184627	0.149083	https://www.genecards.org/cgi-bin/carddisp.pl?gene=CASP3
CASP7	Caspase 7	Protein Coding	52	GC10P113679	0.149083	https://www.genecards.org/cgi-bin/carddisp.pl?gene=CASP7
ENTPD1	Ectonucleoside Triphosphate Diphosphohydrolase 1	Protein Coding	52	GC10P095711	0.149083	https://www.genecards.org/cgi-bin/carddisp.pl?gene=ENTPD1
IRAK1	Interleukin 1 Receptor Associated Kinase 1	Protein Coding	52	GC0XM154010	0.149083	https://www.genecards.org/cgi-bin/carddisp.pl?gene=IRAK1
MAPK8	Mitogen-Activated Protein Kinase 8	Protein Coding	52	GC10P048306	0.149083	https://www.genecards.org/cgi-bin/carddisp.pl?gene=MAPK8
VDR	Vitamin D Receptor	Protein Coding	52	GC12M047841	0.149083	https://www.genecards.org/cgi-bin/carddisp.pl?gene=VDR
CAV1	Caveolin 1	Protein Coding	51	GC07P116524	0.149083	https://www.genecards.org/cgi-bin/carddisp.pl?gene=CAV1
CYBB	Cytochrome B-245 Beta Chain	Protein Coding	51	GC0XP037780	0.149083	https://www.genecards.org/cgi-bin/carddisp.pl?gene=CYBB
FST	Follistatin	Protein Coding	51	GC05P053480	0.149083	https://www.genecards.org/cgi-bin/carddisp.pl?gene=FST
RHO	Rhodopsin	Protein Coding	51	GC03P134603	0.149083	https://www.genecards.org/cgi-bin/carddisp.pl?gene=RHO
VEGFA	Vascular Endothelial Growth Factor A	Protein Coding	51	GC06P043770	0.149083	https://www.genecards.org/cgi-bin/carddisp.pl?gene=VEGFA
AHR	Aryl Hydrocarbon Receptor	Protein Coding	50	GC07P016916	0.149083	https://www.genecards.org/cgi-bin/carddisp.pl?gene=AHR
CD14	CD14 Molecule	Protein Coding	50	GC05M140631	0.149083	https://www.genecards.org/cgi-bin/carddisp.pl?gene=CD14
CFI	Complement Factor I	Protein Coding	50	GC04M109732	0.149083	https://www.genecards.org/cgi-bin/carddisp.pl?gene=CFI
FASLG	Fas Ligand	Protein Coding	50	GC01P172628	0.149083	https://www.genecards.org/cgi-bin/carddisp.pl?gene=FASLG
MALT1	MALT1 Paracaspase	Protein Coding	50	GC18P058671	0.149083	https://www.genecards.org/cgi-bin/carddisp.pl?gene=MALT1
NRP1	Neuropilin 1	Protein Coding	50	GC10M033177	0.149083	https://www.genecards.org/cgi-bin/carddisp.pl?gene=NRP1
STAT5A	Signal Transducer And Activator Of Transcription 5A	Protein Coding	50	GC17P042287	0.149083	https://www.genecards.org/cgi-bin/carddisp.pl?gene=STAT5A
VEGFC	Vascular Endothelial Growth Factor C	Protein Coding	50	GC04M176683	0.149083	https://www.genecards.org/cgi-bin/carddisp.pl?gene=VEGFC
DUSP1	Dual Specificity Phosphatase 1	Protein Coding	49	GC05M172768	0.149083	https://www.genecards.org/cgi-bin/carddisp.pl?gene=DUSP1
FCGR3A	Fc Gamma Receptor IIIa	Protein Coding	49	GC01M161541	0.149083	https://www.genecards.org/cgi-bin/carddisp.pl?gene=FCGR3A
ITGAX	Integrin Subunit Alpha X	Protein Coding	49	GC16P041969	0.149083	https://www.genecards.org/cgi-bin/carddisp.pl?gene=ITGAX
SEMA3A	Semaphorin 3A	Protein Coding	49	GC07M083955	0.149083	https://www.genecards.org/cgi-bin/carddisp.pl?gene=SEMA3A
SPP1	Secreted Phosphoprotein 1	Protein Coding	49	GC04P087975	0.149083	https://www.genecards.org/cgi-bin/carddisp.pl?gene=SPP1
BIRC2	Baculoviral IAP Repeat Containing 2	Protein Coding	48	GC11P102347	0.149083	https://www.genecards.org/cgi-bin/carddisp.pl?gene=BIRC2
BIRC3	Baculoviral IAP Repeat Containing 3	Protein Coding	48	GC11P102317	0.149083	https://www.genecards.org/cgi-bin/carddisp.pl?gene=BIRC3
CALCA	Calcitonin Related Polypeptide Alpha	Protein Coding	48	GC11M014945	0.149083	https://www.genecards.org/cgi-bin/carddisp.pl?gene=CALCA
LCN2	Lipocalin 2	Protein Coding	48	GC09P128149	0.149083	https://www.genecards.org/cgi-bin/carddisp.pl?gene=LCN2
P2RX4	Purinergic Receptor P2X 4	Protein Coding	48	GC12P126601	0.149083	https://www.genecards.org/cgi-bin/carddisp.pl?gene=P2RX4
S100A4	S100 Calcium Binding Protein A4	Protein Coding	48	GC01M153543	0.149083	https://www.genecards.org/cgi-bin/carddisp.pl?gene=S100A4
TXN	Thioredoxin	Protein Coding	48	GC09M110243	0.149083	https://www.genecards.org/cgi-bin/carddisp.pl?gene=TXN
C5AR1	Complement C5a Receptor 1	Protein Coding	47	GC19P047290	0.149083	https://www.genecards.org/cgi-bin/carddisp.pl?gene=C5AR1
FDFT1	Farnesyl-Diphosphate Farnesyltransferase 1	Protein Coding	47	GC08P011795	0.149083	https://www.genecards.org/cgi-bin/carddisp.pl?gene=FDFT1
FOSL1	FOS Like 1, AP-1 Transcription Factor Subunit	Protein Coding	47	GC11M097091	0.149083	https://www.genecards.org/cgi-bin/carddisp.pl?gene=FOSL1
MAP3K14	Mitogen-Activated Protein Kinase Kinase Kinase 14	Protein Coding	47	GC17M045263	0.149083	https://www.genecards.org/cgi-bin/carddisp.pl?gene=MAP3K14
MBP	Myelin Basic Protein	Protein Coding	47	GC18M076978	0.149083	https://www.genecards.org/cgi-bin/carddisp.pl?gene=MBP
RPTOR	Regulatory Associated Protein Of MTOR Complex 1	Protein Coding	47	GC17P080544	0.149083	https://www.genecards.org/cgi-bin/carddisp.pl?gene=RPTOR
SPHK2	Sphingosine Kinase 2	Protein Coding	47	GC19P048619	0.149083	https://www.genecards.org/cgi-bin/carddisp.pl?gene=SPHK2
TNFSF13B	TNF Superfamily Member 13b	Protein Coding	47	GC13P108251	0.149083	https://www.genecards.org/cgi-bin/carddisp.pl?gene=TNFSF13B
CSF2	Colony Stimulating Factor 2	Protein Coding	46	GC05P132073	0.149083	https://www.genecards.org/cgi-bin/carddisp.pl?gene=CSF2
GZMA	Granzyme A	Protein Coding	46	GC05P055102	0.149083	https://www.genecards.org/cgi-bin/carddisp.pl?gene=GZMA
HAMP	Hepcidin Antimicrobial Peptide	Protein Coding	46	GC19P069623	0.149083	https://www.genecards.org/cgi-bin/carddisp.pl?gene=HAMP
HLA-G	Major Histocompatibility Complex, Class I, G	Protein Coding	46	GC06P087672	0.149083	https://www.genecards.org/cgi-bin/carddisp.pl?gene=HLA-G
SKP2	S-Phase Kinase Associated Protein 2	Protein Coding	46	GC05P036151	0.149083	https://www.genecards.org/cgi-bin/carddisp.pl?gene=SKP2
VASP	Vasodilator Stimulated Phosphoprotein	Protein Coding	46	GC19P069987	0.149083	https://www.genecards.org/cgi-bin/carddisp.pl?gene=VASP
XRCC1	X-Ray Repair Cross Complementing 1	Protein Coding	46	GC19M043543	0.149083	https://www.genecards.org/cgi-bin/carddisp.pl?gene=XRCC1
AICDA	Activation Induced Cytidine Deaminase	Protein Coding	45	GC12M008602	0.149083	https://www.genecards.org/cgi-bin/carddisp.pl?gene=AICDA
ATN1	Atrophin 1	Protein Coding	45	GC12P022380	0.149083	https://www.genecards.org/cgi-bin/carddisp.pl?gene=ATN1
CAPN5	Calpain 5	Protein Coding	45	GC11P077066	0.149083	https://www.genecards.org/cgi-bin/carddisp.pl?gene=CAPN5
ITPKC	Inositol-Trisphosphate 3-Kinase C	Protein Coding	45	GC19P069799	0.149083	https://www.genecards.org/cgi-bin/carddisp.pl?gene=ITPKC
P2RX3	Purinergic Receptor P2X 3	Protein Coding	45	GC11P057356	0.149083	https://www.genecards.org/cgi-bin/carddisp.pl?gene=P2RX3
P2RX5	Purinergic Receptor P2X 5	Protein Coding	45	GC17M003672	0.149083	https://www.genecards.org/cgi-bin/carddisp.pl?gene=P2RX5
P2RX6	Purinergic Receptor P2X 6	Protein Coding	45	GC22P039834	0.149083	https://www.genecards.org/cgi-bin/carddisp.pl?gene=P2RX6
PNPT1	Polyribonucleotide Nucleotidyltransferase 1	Protein Coding	45	GC02M055634	0.149083	https://www.genecards.org/cgi-bin/carddisp.pl?gene=PNPT1
PSMD12	Proteasome 26S Subunit, Non-ATPase 12	Protein Coding	45	GC17M067337	0.149083	https://www.genecards.org/cgi-bin/carddisp.pl?gene=PSMD12
S100A8	S100 Calcium Binding Protein A8	Protein Coding	45	GC01M153391	0.149083	https://www.genecards.org/cgi-bin/carddisp.pl?gene=S100A8
TIRAP	TIR Domain Containing Adaptor Protein	Protein Coding	45	GC11P126284	0.149083	https://www.genecards.org/cgi-bin/carddisp.pl?gene=TIRAP
TRIM21	Tripartite Motif Containing 21	Protein Coding	45	GC11M004384	0.149083	https://www.genecards.org/cgi-bin/carddisp.pl?gene=TRIM21
ACTR3	Actin Related Protein 3	Protein Coding	44	GC02P113889	0.149083	https://www.genecards.org/cgi-bin/carddisp.pl?gene=ACTR3
ATG16L1	Autophagy Related 16 Like 1	Protein Coding	44	GC02P233258	0.149083	https://www.genecards.org/cgi-bin/carddisp.pl?gene=ATG16L1
ATRIP	ATR Interacting Protein	Protein Coding	44	GC03P049767	0.149083	https://www.genecards.org/cgi-bin/carddisp.pl?gene=ATRIP
HLA-DQA1	Major Histocompatibility Complex, Class II, DQ Alpha 1	Protein Coding	44	GC06P087770	0.149083	https://www.genecards.org/cgi-bin/carddisp.pl?gene=HLA-DQA1
IL1RL1	Interleukin 1 Receptor Like 1	Protein Coding	44	GC02P102294	0.149083	https://www.genecards.org/cgi-bin/carddisp.pl?gene=IL1RL1
IL22	Interleukin 22	Protein Coding	44	GC12M068248	0.149083	https://www.genecards.org/cgi-bin/carddisp.pl?gene=IL22
IL23A	Interleukin 23 Subunit Alpha	Protein Coding	44	GC12P057394	0.149083	https://www.genecards.org/cgi-bin/carddisp.pl?gene=IL23A
KIR3DL1	Killer Cell Immunoglobulin Like Receptor, Three Ig Domains And Long Cytoplasmic Tail 1	Protein Coding	44	GC19P070471	0.149083	https://www.genecards.org/cgi-bin/carddisp.pl?gene=KIR3DL1
TRPM2	Transient Receptor Potential Cation Channel Subfamily M Member 2	Protein Coding	44	GC21P044350	0.149083	https://www.genecards.org/cgi-bin/carddisp.pl?gene=TRPM2
C5AR2	Complement C5a Receptor 2	Protein Coding	43	GC19P070068	0.149083	https://www.genecards.org/cgi-bin/carddisp.pl?gene=C5AR2
IL25	Interleukin 25	Protein Coding	43	GC14P033600	0.149083	https://www.genecards.org/cgi-bin/carddisp.pl?gene=IL25
KLRB1	Killer Cell Lectin Like Receptor B1	Protein Coding	43	GC12M021835	0.149083	https://www.genecards.org/cgi-bin/carddisp.pl?gene=KLRB1
NAGS	N-Acetylglutamate Synthase	Protein Coding	43	GC17P044004	0.149083	https://www.genecards.org/cgi-bin/carddisp.pl?gene=NAGS
SH3BP2	SH3 Domain Binding Protein 2	Protein Coding	43	GC04P002794	0.149083	https://www.genecards.org/cgi-bin/carddisp.pl?gene=SH3BP2
AZU1	Azurocidin 1	Protein Coding	42	GC19P000825	0.149083	https://www.genecards.org/cgi-bin/carddisp.pl?gene=AZU1
SLPI	Secretory Leukocyte Peptidase Inhibitor	Protein Coding	42	GC20M045252	0.149083	https://www.genecards.org/cgi-bin/carddisp.pl?gene=SLPI
BAG4	BAG Cochaperone 4	Protein Coding	41	GC08P038176	0.149083	https://www.genecards.org/cgi-bin/carddisp.pl?gene=BAG4
CLEC2D	C-Type Lectin Domain Family 2 Member D	Protein Coding	41	GC12P022473	0.149083	https://www.genecards.org/cgi-bin/carddisp.pl?gene=CLEC2D
IL33	Interleukin 33	Protein Coding	41	GC09P007513	0.149083	https://www.genecards.org/cgi-bin/carddisp.pl?gene=IL33
SUMO2	Small Ubiquitin Like Modifier 2	Protein Coding	41	GC17M075165	0.149083	https://www.genecards.org/cgi-bin/carddisp.pl?gene=SUMO2
SUMO3	Small Ubiquitin Like Modifier 3	Protein Coding	41	GC21M044805	0.149083	https://www.genecards.org/cgi-bin/carddisp.pl?gene=SUMO3
USP21	Ubiquitin Specific Peptidase 21	Protein Coding	41	GC01P161159	0.149083	https://www.genecards.org/cgi-bin/carddisp.pl?gene=USP21
CCL27	C-C Motif Chemokine Ligand 27	Protein Coding	40	GC09M034662	0.149083	https://www.genecards.org/cgi-bin/carddisp.pl?gene=CCL27
CD24	CD24 Molecule	Protein Coding	40	GC06M106969	0.149083	https://www.genecards.org/cgi-bin/carddisp.pl?gene=CD24
DHX58	DExH-Box Helicase 58	Protein Coding	40	GC17M042101	0.149083	https://www.genecards.org/cgi-bin/carddisp.pl?gene=DHX58
IL17D	Interleukin 17D	Protein Coding	40	GC13P020702	0.149083	https://www.genecards.org/cgi-bin/carddisp.pl?gene=IL17D
IL27	Interleukin 27	Protein Coding	40	GC16M037582	0.149083	https://www.genecards.org/cgi-bin/carddisp.pl?gene=IL27
SIAE	Sialic Acid Acetylesterase	Protein Coding	40	GC11M124633	0.149083	https://www.genecards.org/cgi-bin/carddisp.pl?gene=SIAE
NLRC3	NLR Family CARD Domain Containing 3	Protein Coding	38	GC16M003539	0.149083	https://www.genecards.org/cgi-bin/carddisp.pl?gene=NLRC3
SERPINB4	Serpin Family B Member 4	Protein Coding	38	GC18M063637	0.149083	https://www.genecards.org/cgi-bin/carddisp.pl?gene=SERPINB4
CARD16	Caspase Recruitment Domain Family Member 16	Protein Coding	37	GC11M105041	0.149083	https://www.genecards.org/cgi-bin/carddisp.pl?gene=CARD16
DEFB4A	Defensin Beta 4A	Protein Coding	37	GC08P007895	0.149083	https://www.genecards.org/cgi-bin/carddisp.pl?gene=DEFB4A
IL26	Interleukin 26	Protein Coding	37	GC12M068201	0.149083	https://www.genecards.org/cgi-bin/carddisp.pl?gene=IL26
L1TD1	LINE1 Type Transposase Domain Containing 1	Protein Coding	37	GC01P062194	0.149083	https://www.genecards.org/cgi-bin/carddisp.pl?gene=L1TD1
TRIM16	Tripartite Motif Containing 16	Protein Coding	37	GC17M015627	0.149083	https://www.genecards.org/cgi-bin/carddisp.pl?gene=TRIM16
TAPBPL	TAP Binding Protein Like	Protein Coding	36	GC12P006451	0.149083	https://www.genecards.org/cgi-bin/carddisp.pl?gene=TAPBPL
OR2B11	Olfactory Receptor Family 2 Subfamily B Member 11	Protein Coding	35	GC01M247451	0.149083	https://www.genecards.org/cgi-bin/carddisp.pl?gene=OR2B11
RPS4Y1	Ribosomal Protein S4 Y-Linked 1	Protein Coding	34	GC0YP002841	0.149083	https://www.genecards.org/cgi-bin/carddisp.pl?gene=RPS4Y1
PYDC1	Pyrin Domain Containing 1	Protein Coding	33	GC16M037888	0.149083	https://www.genecards.org/cgi-bin/carddisp.pl?gene=PYDC1
LILRA3	Leukocyte Immunoglobulin Like Receptor A3	Protein Coding	31	GC19Mp00270	0.149083	https://www.genecards.org/cgi-bin/carddisp.pl?gene=LILRA3
KIR2DS2	Killer Cell Immunoglobulin Like Receptor, Two Ig Domains And Short Cytoplasmic Tail 2	Protein Coding	27	GC19MR00122	0.149083	https://www.genecards.org/cgi-bin/carddisp.pl?gene=KIR2DS2
PYDC2	Pyrin Domain Containing 2	Protein Coding	26	GC03P191461	0.149083	https://www.genecards.org/cgi-bin/carddisp.pl?gene=PYDC2
RPL36A-HNRNPH2	RPL36A-HNRNPH2 Readthrough	Protein Coding	18	GC0XP101390	0.149083	https://www.genecards.org/cgi-bin/carddisp.pl?gene=RPL36A-HNRNPH2
TLR8-AS1	TLR8 Antisense RNA 1	RNA Gene	18	GC0XM012825	0.149083	https://www.genecards.org/cgi-bin/carddisp.pl?gene=TLR8-AS1
ATRIP-TREX1	ATRIP-TREX1 Readthrough	RNA Gene	8	GC03P049769	0.149083	https://www.genecards.org/cgi-bin/carddisp.pl?gene=ATRIP-TREX1

## Sheet: 40 hub CNO genes
degree.layout	MCODE_Cluster	MCODE_Node_Status	MCODE_Score	name	selected	shared name
5		Unclustered	1.06667	A1CF	FALSE	A1CF
2		Unclustered	0.5	ZBED1	FALSE	ZBED1
4		Unclustered	1.4	SPTBN2	FALSE	SPTBN2
2		Unclustered	2	PARN	FALSE	PARN
5		Unclustered	3	MPRIP	FALSE	MPRIP
5	Cluster 1	Clustered	4	ATP2A1	FALSE	ATP2A1
2		Unclustered	1.66667	PEG3	FALSE	PEG3
1		Unclustered	0.666667	AAMDC	FALSE	AAMDC
4		Unclustered	3	AIMP1	FALSE	AIMP1
3		Unclustered	3	RRS1	FALSE	RRS1
4		Unclustered	2.4	NXT1	FALSE	NXT1
7		Unclustered	3.46667	SETD2	FALSE	SETD2
6		Unclustered	2.4	KDM5A	FALSE	KDM5A
10		Unclustered	1.23077	HNRNPH1	FALSE	HNRNPH1
8		Unclustered	2.4	POLR2K	FALSE	POLR2K
3		Unclustered	2	GSC2	FALSE	GSC2
2		Unclustered	0.5	GLUD2	FALSE	GLUD2
8		Unclustered	1.75	RANBP1	FALSE	RANBP1
8	Cluster 1	Seed	5	NF2	FALSE	NF2
12	Cluster 1	Clustered	4.02778	CDK4	FALSE	CDK4
8	Cluster 1	Clustered	4.7619	BMP2	FALSE	BMP2
2		Unclustered	3	MPO	FALSE	MPO
6	Cluster 1	Clustered	4.7619	CDH2	FALSE	CDH2
1		Unclustered	0	SP140	FALSE	SP140
1		Unclustered	0	SLC6A16	FALSE	SLC6A16
2		Unclustered	0.666667	SYT11	FALSE	SYT11
3		Unclustered	0.5	CDC42EP4	FALSE	CDC42EP4
3		Unclustered	2	CCDC59	FALSE	CCDC59
8		Unclustered	3.42857	PDLIM7	FALSE	PDLIM7
2		Unclustered	0.666667	C1GALT1C1	FALSE	C1GALT1C1
10		Unclustered	2.77778	ACTN4	FALSE	ACTN4
1		Unclustered	0	EDAR	FALSE	EDAR
3		Unclustered	2	ATP11B	FALSE	ATP11B
17		Unclustered	3.77778	ACTG1	FALSE	ACTG1
1		Unclustered	0	ARHGAP26	FALSE	ARHGAP26
3		Unclustered	0.4	GRIK1	FALSE	GRIK1
1		Unclustered	0	LRBA	FALSE	LRBA
1		Unclustered	0.4	ACP1	FALSE	ACP1
9	Cluster 1	Clustered	4	APOB	FALSE	APOB
1		Unclustered	0	UTS2	FALSE	UTS2

## Sheet: 20 key genes
gene
ACTN4
CCDC59
HNRNPH1
PDLIM7
A1CF
POLR2K
UTS2
AIMP1
GSC2
ZBED1
APOB
KDM5A
SYT11
ATP2A1
PEG3
MPO
LRBA
RRS1
NF2
NXT1

## Sheet: two auto-inflammatory genes
Names	total	elements
GeneCards LASSO	2	UTS2
		MPO
LASSO	18	ACTN4
		CCDC59
		HNRNPH1
		PDLIM7
		A1CF
		POLR2K
		AIMP1
		GSC2
		ZBED1
		APOB
		KDM5A
		SYT11
		ATP2A1
		PEG3
		LRBA
		RRS1
		NF2
		NXT1
GeneCards	512	VDR
		ACE
		HMGCR
		RPTOR
		ITGAM
		ACTR3
		PSTPIP1
		BBOX1
		MEFV
		FRAXA
		C4B
		IL12RB1
		XDH
		FASLG
		IL19
		IL26
		ARRB2
		IRAK1
		IVNS1ABP
		MIR146A
		G3BP1
		EIF2AK2
		CCL11
		AP1S3
		RAC1
		IL1RAPL2
		LSM11
		CD1B
		MALT1
		MITF
		IQCA1L
		NOS2
		INS
		TICAM1
		GZMM
		STXBP2
		PECAM1
		PTPN18
		NLRC4
		MYD88
		PNPT1
		YWHAG
		CCR8
		ADA2
		BGLAP
		CD4
		CD27-AS1
		TRAF6
		CCL18
		PTK2B
		CCR6
		RBCK1
		CASP6
		PPARA
		PMEL
		IL17RD
		SH2D1A
		IL2RA
		CD24
		PLCG2
		FMR1
		NRP1
		ALOX5
		NLRP3
		DDIT4
		LEP
		UBA1
		RNF31
		NAMPT
		TG
		PTPN22
		POMP
		RNASEH2C
		PTPN12
		PSMA3
		SCGB1A1
		DIP2C
		C5AR1
		CGAS
		SH3BP2
		S100A4
		TBK1
		IL10
		DNASE2
		MAPK1
		SUMO2
		ELANE
		CD80
		NOD1
		ATRIP-TREX1
		RIPK3
		IL12RB2
		TRIM21
		CYP27B1
		CFI
		SAMHD1
		CD1A
		NLRC5
		FOXP3
		GZMA
		BIRC5
		RNASE3
		SELL
		PIGA
		TNFSF11
		IL37
		THSD7A
		AKT2
		EGFR
		IKBKB
		TAPBPL
		FFAR4
		SERPINB9
		H2AC18
		FBLIM1
		IFNA2
		TLR8-AS1
		CXCR3
		PIK3CA
		NLRP2
		SERPINB4
		CTLA4
		AIRE
		FADD
		IL2
		YWHAE
		WDR1
		USP21
		FAS
		APOH
		QDPR
		RELCH
		TLR7
		UBA7
		SEMA3A
		PTK2
		IFNG
		IFIT1
		P2RX3
		MIR223
		LPIN2
		CSF1
		RETN
		TNFSF13B
		NLRP6
		IL4
		CD28
		YWHAQ
		IGES
		IL1F10
		COPA
		DYNLT1
		SKP2
		MAP3K14
		IL24
		FGF2
		KIR2DS2
		IL36A
		TET2
		AICDA
		CARD8
		OR2B11
		OTULINL
		NGLY1
		NLRP5
		MAPK8
		PRTN3
		STIM1
		RIPK1
		C5AR2
		RAG1
		ICAM1
		CXCL9
		RNASEH2B
		CAV1
		IRF3
		ATRIP
		TNFRSF1B
		TRNT1
		PIK3AP1
		LACC1
		CASP8
		LOC112533672
		MMP26
		HLA-G
		PSMB4
		CYBB
		TPO
		IL6ST
		IL5
		ZRSR2
		ERAP1
		MVK
		CXCL1
		DPP9
		PPARG
		CHI3L1
		IL25
		HSPA4
		CIITA
		MMAB
		RHOA
		CRP
		GLA
		RELA
		HSPA8
		CALCA
		PLA2R1
		SOCS1
		MIR155
		ENAM
		PTS
		PSMG2
		P2RX2
		PTH
		DDC
		TNFRSF11A
		IL1RL1
		C1orf141
		HLA-DQB1
		STAT5A
		CXCL8
		PTPN6
		ADAR
		P2RX1
		RIPK2
		AP3B1
		IL36B
		TNIP1
		SAA1
		CYLD
		IREB2
		SPON2
		IL18BP
		XBP1
		ITGAX
		SELE
		DSG3
		ABCB1
		AHR
		RNU7-1
		ZNF711
		DKK1
		CAPN5
		ZNF7
		MAPRE2
		IL1RN
		NFE2L2
		ZFYVE16
		CLEC12A
		YWHAZ
		DPEP1
		NEK7
		FAM83H
		CCL27
		NLRP13
		IL1RL2
		IL17A
		POLA1
		TLR4
		IFI16
		SGSH
		PCBD1
		CXCL10
		ALG6
		TYR
		SLC7A7
		CARD14
		RNASEH2A
		IL36RN
		SERPINE1
		CASP5
		MAPK14
		VCAM1
		DEFB4A
		STAT2
		CCL5
		BTNL2
		CD1E
		YWHAH
		IL17D
		CSK
		IGHM
		PPP6C
		ENTPD1
		OAS1
		ZMYND11
		TNF
		SAA4
		PSMC5
		P2RX6
		TLR9
		IL33
		VASP
		LYST
		IKBKG
		IL23A
		NLRP1
		IFNA1
		P2RX5
		ACP1
		SIGLEC5
		IL1A
		HLA-DRB1
		PDCD1
		CYBC1
		FST
		BAG4
		UNC13D
		CAT
		VEGFC
		CLEC2D
		HLA-B
		MLANA
		SELP
		TIRAP
		NAIP
		SUMO3
		JAK1
		ADAM17
		DCT
		TLR8
		SS3
		CXCL5
		RFPL4A
		SAMD9L
		CSF3
		SCNN1A
		MBP
		HLA-A
		P2RX4
		CD27
		TYRP1
		SHARPIN
		AKT1
		JAK2
		NLRP7
		TNFRSF1A
		CIRBP
		CASP1
		STAT3
		CD8A
		CCR5
		MIR150
		SLAMF8
		ATN1
		SPP1
		FCGR1A
		IL22
		SFTPD
		STX11
		XIAP
		OTULIN
		LILRA3
		IFIH1
		ASXL1
		IFNGR2
		RAB27A
		IFNAR1
		FDFT1
		PTGS2
		SLC29A3
		DUSP1
		ITPKC
		SLPI
		CD2
		BCAR1
		MIF
		STING1
		AIM2
		NFKB1
		ELF4
		TGFBR1
		FCGR3A
		IL1B
		DNMT3A
		CDC42
		MCHR1
		IL18
		NPY
		CXCR6
		CCL4
		TRPM2
		USP18
		WAS
		POMC
		PSMD12
		SIAE
		BLOC1S6
		BMP2
		IL15
		IL9
		F12
		TAC1
		NLRP12
		KITLG
		PRF1
		LCN2
		NFKBIA
		TXN
		MC1R
		ALB
		SAA2
		PTGS1
		HAMP
		NOD2
		F3
		S100A12
		ITK
		PRDX5
		TREM1
		CASP7
		KIR3DL1
		PYDC2
		ICOSLG
		CD69
		ITGB2
		LTA
		IFNB1
		U2AF1
		TLR2
		IL36G
		PSMB8
		VEGFA
		XRCC1
		L1TD1
		P2RX7
		GSDMD
		DHX58
		C2orf69
		NAGS
		SERPINA3
		CCL3
		SPATA2
		MYG1
		ATG16L1
		LCE3C
		MIR197
		RPS4Y1
		IRAK4
		TNFRSF8
		BIRC2
		MLPH
		MMP10
		TREX1
		C12orf57
		S100A8
		PSMB10
		CHIT1
		CDKN3
		CEBPE
		MAVS
		FFAR1
		IL13
		AZU1
		CD86
		SIVA1
		SLC11A1
		IL2RB
		LOC123522803
		CD274
		RPL36A-HNRNPH2
		IGHE
		FHIP1B
		MIR3940
		TNFAIP3
		IL1R1
		LCE3B
		CCL2
		FOSL1
		TRIP10
		CD40LG
		MMP1
		ADA
		IL27
		STAT1
		HLA-DQA1
		PYCARD
		TPPP2
		IL6
		TLR3
		TRAP1
		PYDC1
		ANXA5
		TRIM16
		CARD16
		MEGF6
		ALPL
		MIR326
		SPHK2
		CD68
		NLRP14
		RHO
		BANF1
		PAH
		PSTPIP2
		KLRB1
		ISG15
		NLRC3
		CD1C
		PSMB9
		CASP3
		RIGI
		S100A9
		CSF2
		YWHAB
		BIRC3
		MMP9
		PSMA3-AS1
		PTPRC
		CD14
		ADIPOQ
