# Supplementary material for: Transcriptome analysis based on machine learning reveals a role for autoinflammatory genes of chronic nonbacterial osteomyelitis (CNO)
Source: Sci Rep. 2023 Apr 21;13:6514. doi: 10.1038/s41598-023-33759-y (PMC10121556; doi:10.1038/s41598-023-33759-y)
Supplement: Supplementary file 4 — Supplementary Table 3. [file 41598_2023_33759_MOESM4_ESM.xlsx]

## Sheet: GO
	ONTOLOGY	ID	Description	GeneRatio	BgRatio	pvalue	p.adjust	qvalue	geneID	Count
GO:0042476	BP	GO:0042476	odontogenesis	5/69	130/18723	0.000117612	0.207114	0.18954	COL1A1/SLC34A1/EDAR/BMP2/NF2	5
GO:0042475	BP	GO:0042475	odontogenesis of dentin-containing tooth	4/69	90/18723	0.000339991	0.219202	0.200602	SLC34A1/EDAR/BMP2/NF2	4
GO:0110053	BP	GO:0110053	regulation of actin filament organization	6/69	278/18723	0.000555939	0.219202	0.200602	CYFIP1/SPTBN2/CDC42EP4/NF2/ACTG1/PAK2	6
GO:0032970	BP	GO:0032970	regulation of actin filament-based process	7/69	397/18723	0.000636637	0.219202	0.200602	CYFIP1/SPTBN2/ATP2A1/CDC42EP4/NF2/ACTG1/PAK2	7
GO:0046501	BP	GO:0046501	protoporphyrinogen IX metabolic process	2/69	11/18723	0.000720553	0.219202	0.200602	ALAS1/HMBS	2
GO:0045216	BP	GO:0045216	cell-cell junction organization	5/69	200/18723	0.000854335	0.219202	0.200602	CDH2/ADAM10/NF2/ACTG1/PAK2	5
GO:0007162	BP	GO:0007162	negative regulation of cell adhesion	6/69	303/18723	0.000871329	0.219202	0.200602	ACTN4/COL1A1/HLA-G/ADAM10/BMP2/NF2	6
GO:0007015	BP	GO:0007015	actin filament organization	7/69	442/18723	0.00119146	0.225723	0.206571	CYFIP1/SPTBN2/CDC42EP4/MPRIP/NF2/ACTG1/PAK2	7
GO:0010810	BP	GO:0010810	regulation of cell-substrate adhesion	5/69	221/18723	0.00133271	0.225723	0.206571	ACTN4/COL1A1/PTPRJ/NF2/ACTG1	5
GO:0034374	BP	GO:0034374	low-density lipoprotein particle remodeling	2/69	16/18723	0.0015535	0.225723	0.206571	APOB/MPO	2
GO:0032355	BP	GO:0032355	response to estradiol	4/69	141/18723	0.00182384	0.225723	0.206571	DHH/COL1A1/APOB/SLC34A1	4
GO:0010812	BP	GO:0010812	negative regulation of cell-substrate adhesion	3/69	68/18723	0.00202273	0.225723	0.206571	ACTN4/COL1A1/NF2	3
GO:0032956	BP	GO:0032956	regulation of actin cytoskeleton organization	6/69	358/18723	0.00203998	0.225723	0.206571	CYFIP1/SPTBN2/CDC42EP4/NF2/ACTG1/PAK2	6
GO:0050810	BP	GO:0050810	regulation of steroid biosynthetic process	3/69	69/18723	0.00210913	0.225723	0.206571	DHH/APOB/BMP2	3
GO:1901224	BP	GO:1901224	positive regulation of NIK/NF-kappaB signaling	3/69	69/18723	0.00210913	0.225723	0.206571	ACTN4/NMI/EDAR	3
GO:0060039	BP	GO:0060039	pericardium development	2/69	19/18723	0.002198	0.225723	0.206571	SETD2/BMP2	2
GO:0045824	BP	GO:0045824	negative regulation of innate immune response	3/69	71/18723	0.00228874	0.225723	0.206571	HLA-G/NMI/USP18	3
GO:0036465	BP	GO:0036465	synaptic vesicle recycling	3/69	75/18723	0.00267579	0.225723	0.206571	CYFIP1/SYT11/ACTG1	3
GO:0150105	BP	GO:0150105	protein localization to cell-cell junction	2/69	21/18723	0.00268649	0.225723	0.206571	ACTG1/PAK2	2
GO:1902903	BP	GO:1902903	regulation of supramolecular fiber organization	6/69	383/18723	0.00285498	0.225723	0.206571	CYFIP1/SPTBN2/CDC42EP4/NF2/ACTG1/PAK2	6
GO:0035357	BP	GO:0035357	peroxisome proliferator activated receptor signaling pathway	2/69	22/18723	0.00294812	0.225723	0.206571	ACTN4/BMP2	2
GO:0055093	BP	GO:0055093	response to hyperoxia	2/69	22/18723	0.00294812	0.225723	0.206571	COL1A1/CDK4	2
GO:0060563	BP	GO:0060563	neuroepithelial cell differentiation	2/69	22/18723	0.00294812	0.225723	0.206571	CDH2/BMP2	2
GO:0099173	BP	GO:0099173	postsynapse organization	4/69	168/18723	0.0034366	0.240527	0.220118	CDH2/SPTBN2/ADAM10/ACTG1	4
GO:0010288	BP	GO:0010288	response to lead ion	2/69	24/18723	0.00350573	0.240527	0.220118	SLC34A1/CDK4	2
GO:0046890	BP	GO:0046890	regulation of lipid biosynthetic process	4/69	171/18723	0.0036608	0.240527	0.220118	DHH/APOB/BMP2/CDK4	4
GO:0002088	BP	GO:0002088	lens development in camera-type eye	3/69	84/18723	0.00368781	0.240527	0.220118	CRYBA4/CDK4/NF2	3
GO:0006783	BP	GO:0006783	heme biosynthetic process	2/69	27/18723	0.00442673	0.251651	0.230298	ALAS1/HMBS	2
GO:1903421	BP	GO:1903421	regulation of synaptic vesicle recycling	2/69	27/18723	0.00442673	0.251651	0.230298	CYFIP1/SYT11	2
GO:0099504	BP	GO:0099504	synaptic vesicle cycle	4/69	181/18723	0.00447964	0.251651	0.230298	CYFIP1/CDH2/SYT11/ACTG1	4
GO:0051492	BP	GO:0051492	regulation of stress fiber assembly	3/69	91/18723	0.00461654	0.251651	0.230298	NF2/ACTG1/PAK2	3
GO:0032607	BP	GO:0032607	interferon-alpha production	2/69	28/18723	0.00475595	0.251651	0.230298	SETD2/NMI	2
GO:0032647	BP	GO:0032647	regulation of interferon-alpha production	2/69	28/18723	0.00475595	0.251651	0.230298	SETD2/NMI	2
GO:1902414	BP	GO:1902414	protein localization to cell junction	3/69	94/18723	0.00505399	0.251651	0.230298	ADAM10/ACTG1/PAK2	3
GO:0034368	BP	GO:0034368	protein-lipid complex remodeling	2/69	30/18723	0.00544721	0.251651	0.230298	APOB/MPO	2
GO:0034369	BP	GO:0034369	plasma lipoprotein particle remodeling	2/69	30/18723	0.00544721	0.251651	0.230298	APOB/MPO	2
GO:0036296	BP	GO:0036296	response to increased oxygen levels	2/69	30/18723	0.00544721	0.251651	0.230298	COL1A1/CDK4	2
GO:0002440	BP	GO:0002440	production of molecular mediator of immune response	5/69	308/18723	0.00555365	0.251651	0.230298	HLA-DRB4/IGKV2D-26/IGKV2D-28/HLA-G/IGKV1D-43	5
GO:0006779	BP	GO:0006779	porphyrin-containing compound biosynthetic process	2/69	31/18723	0.00580909	0.251651	0.230298	ALAS1/HMBS	2
GO:0033014	BP	GO:0033014	tetrapyrrole biosynthetic process	2/69	31/18723	0.00580909	0.251651	0.230298	ALAS1/HMBS	2
GO:0019218	BP	GO:0019218	regulation of steroid metabolic process	3/69	100/18723	0.0060019	0.251651	0.230298	DHH/APOB/BMP2	3
GO:0110020	BP	GO:0110020	regulation of actomyosin structure organization	3/69	100/18723	0.0060019	0.251651	0.230298	NF2/ACTG1/PAK2	3
GO:0034367	BP	GO:0034367	protein-containing complex remodeling	2/69	32/18723	0.00618169	0.253162	0.231681	APOB/MPO	2
GO:0099003	BP	GO:0099003	vesicle-mediated transport in synapse	4/69	200/18723	0.0063595	0.253227	0.231741	CYFIP1/CDH2/SYT11/ACTG1	4
GO:0006403	BP	GO:0006403	RNA localization	4/69	201/18723	0.00647088	0.253227	0.231741	SETD2/PARN/A1CF/NXT1	4
GO:0032231	BP	GO:0032231	regulation of actin filament bundle assembly	3/69	105/18723	0.0068678	0.255711	0.234014	NF2/ACTG1/PAK2	3
GO:0030038	BP	GO:0030038	contractile actin filament bundle assembly	3/69	106/18723	0.00704942	0.255711	0.234014	NF2/ACTG1/PAK2	3
GO:0043149	BP	GO:0043149	stress fiber assembly	3/69	106/18723	0.00704942	0.255711	0.234014	NF2/ACTG1/PAK2	3
GO:0002831	BP	GO:0002831	regulation of response to biotic stimulus	5/69	327/18723	0.00711519	0.255711	0.234014	HLA-G/SYT11/NMI/USP18/PAK2	5
GO:0002832	BP	GO:0002832	negative regulation of response to biotic stimulus	3/69	108/18723	0.00742116	0.261373	0.239196	HLA-G/NMI/USP18	3
GO:0006469	BP	GO:0006469	negative regulation of protein kinase activity	4/69	212/18723	0.00778273	0.268733	0.245931	PTPRJ/BMP2/NF2/PAK2	4
GO:1901222	BP	GO:1901222	regulation of NIK/NF-kappaB signaling	3/69	112/18723	0.00819902	0.275783	0.252383	ACTN4/NMI/EDAR	3
GO:0002377	BP	GO:0002377	immunoglobulin production	4/69	216/18723	0.00830011	0.275783	0.252383	HLA-DRB4/IGKV2D-26/IGKV2D-28/IGKV1D-43	4
GO:0045088	BP	GO:0045088	regulation of innate immune response	4/69	218/18723	0.00856708	0.279382	0.255676	HLA-G/NMI/USP18/PAK2	4
GO:0071346	BP	GO:0071346	cellular response to interferon-gamma	3/69	118/18723	0.00945288	0.302664	0.276983	NMI/CDC42EP4/ACTG1	3
GO:0001649	BP	GO:0001649	osteoblast differentiation	4/69	229/18723	0.0101363	0.31875	0.291704	PDLIM7/DHH/COL1A1/BMP2	4
GO:0042168	BP	GO:0042168	heme metabolic process	2/69	42/18723	0.0104797	0.322581	0.29521	ALAS1/HMBS	2
GO:0031589	BP	GO:0031589	cell-substrate adhesion	5/69	363/18723	0.0108746	0.322581	0.29521	ACTN4/COL1A1/PTPRJ/NF2/ACTG1	5
GO:0033673	BP	GO:0033673	negative regulation of kinase activity	4/69	237/18723	0.0113877	0.322581	0.29521	PTPRJ/BMP2/NF2/PAK2	4
GO:0001952	BP	GO:0001952	regulation of cell-matrix adhesion	3/69	128/18723	0.0117793	0.322581	0.29521	PTPRJ/NF2/ACTG1	3
GO:0071827	BP	GO:0071827	plasma lipoprotein particle organization	2/69	46/18723	0.012479	0.322581	0.29521	APOB/MPO	2
GO:0045089	BP	GO:0045089	positive regulation of innate immune response	3/69	131/18723	0.0125358	0.322581	0.29521	HLA-G/NMI/PAK2	3
GO:0006778	BP	GO:0006778	porphyrin-containing compound metabolic process	2/69	49/18723	0.014079	0.322581	0.29521	ALAS1/HMBS	2
GO:0034332	BP	GO:0034332	adherens junction organization	2/69	49/18723	0.014079	0.322581	0.29521	ADAM10/PAK2	2
GO:0034612	BP	GO:0034612	response to tumor necrosis factor	4/69	253/18723	0.0141802	0.322581	0.29521	ACTN4/COL1A1/APOB/ADAM10	4
GO:0071709	BP	GO:0071709	membrane assembly	2/69	50/18723	0.0146311	0.322581	0.29521	CDH2/SYT11	2
GO:0071825	BP	GO:0071825	protein-lipid complex subunit organization	2/69	50/18723	0.0146311	0.322581	0.29521	APOB/MPO	2
GO:1902930	BP	GO:1902930	regulation of alcohol biosynthetic process	2/69	50/18723	0.0146311	0.322581	0.29521	APOB/BMP2	2
GO:0031348	BP	GO:0031348	negative regulation of defense response	4/69	258/18723	0.0151345	0.322581	0.29521	HLA-G/SYT11/NMI/USP18	4
GO:0034341	BP	GO:0034341	response to interferon-gamma	3/69	141/18723	0.0152556	0.322581	0.29521	NMI/CDC42EP4/ACTG1	3
GO:0010718	BP	GO:0010718	positive regulation of epithelial to mesenchymal transition	2/69	52/18723	0.0157629	0.322581	0.29521	COL1A1/BMP2	2
GO:0038061	BP	GO:0038061	NIK/NF-kappaB signaling	3/69	143/18723	0.0158364	0.322581	0.29521	ACTN4/NMI/EDAR	3
GO:0016925	BP	GO:0016925	protein sumoylation	2/69	53/18723	0.0163425	0.322581	0.29521	HMG20A/ZBED1	2
GO:0007043	BP	GO:0007043	cell-cell junction assembly	3/69	146/18723	0.0167308	0.322581	0.29521	CDH2/ACTG1/PAK2	3
GO:0051348	BP	GO:0051348	negative regulation of transferase activity	4/69	268/18723	0.0171629	0.322581	0.29521	PTPRJ/BMP2/NF2/PAK2	4
GO:0001503	BP	GO:0001503	ossification	5/69	408/18723	0.0172498	0.322581	0.29521	PDLIM7/DHH/COL1A1/SLC34A1/BMP2	5
GO:0002067	BP	GO:0002067	glandular epithelial cell differentiation	2/69	55/18723	0.0175287	0.322581	0.29521	CDH2/BMP2	2
GO:0044091	BP	GO:0044091	membrane biogenesis	2/69	55/18723	0.0175287	0.322581	0.29521	CDH2/SYT11	2
GO:0051898	BP	GO:0051898	negative regulation of protein kinase B signaling	2/69	55/18723	0.0175287	0.322581	0.29521	HLA-G/PTPRJ	2
GO:0090501	BP	GO:0090501	RNA phosphodiester bond hydrolysis	3/69	152/18723	0.0186033	0.322581	0.29521	PARN/RNASE3/RRS1	3
GO:0050770	BP	GO:0050770	regulation of axonogenesis	3/69	154/18723	0.0192524	0.322581	0.29521	CYFIP1/CDH2/PAK2	3
GO:0051168	BP	GO:0051168	nuclear export	3/69	154/18723	0.0192524	0.322581	0.29521	SETD2/RRS1/NXT1	3
GO:0034329	BP	GO:0034329	cell junction assembly	5/69	420/18723	0.019296	0.322581	0.29521	CDH2/SPTBN2/PTPRJ/ACTG1/PAK2	5
GO:0034340	BP	GO:0034340	response to type I interferon	2/69	58/18723	0.0193743	0.322581	0.29521	SETD2/USP18	2
GO:0033013	BP	GO:0033013	tetrapyrrole metabolic process	2/69	59/18723	0.020007	0.322581	0.29521	ALAS1/HMBS	2
GO:0043407	BP	GO:0043407	negative regulation of MAP kinase activity	2/69	59/18723	0.020007	0.322581	0.29521	PTPRJ/BMP2	2
GO:0051017	BP	GO:0051017	actin filament bundle assembly	3/69	157/18723	0.0202494	0.322581	0.29521	NF2/ACTG1/PAK2	3
GO:0050808	BP	GO:0050808	synapse organization	5/69	426/18723	0.0203768	0.322581	0.29521	CYFIP1/CDH2/SPTBN2/ADAM10/ACTG1	5
GO:0061572	BP	GO:0061572	actin filament bundle organization	3/69	161/18723	0.0216223	0.322581	0.29521	NF2/ACTG1/PAK2	3
GO:0002683	BP	GO:0002683	negative regulation of immune system process	5/69	434/18723	0.0218789	0.322581	0.29521	HLA-G/SYT11/NMI/PTPRJ/USP18	5
GO:0046148	BP	GO:0046148	pigment biosynthetic process	2/69	62/18723	0.0219563	0.322581	0.29521	ALAS1/HMBS	2
GO:0048002	BP	GO:0048002	antigen processing and presentation of peptide antigen	2/69	62/18723	0.0219563	0.322581	0.29521	HLA-DRB4/HLA-G	2
GO:0048488	BP	GO:0048488	synaptic vesicle endocytosis	2/69	62/18723	0.0219563	0.322581	0.29521	SYT11/ACTG1	2
GO:0140238	BP	GO:0140238	presynaptic endocytosis	2/69	62/18723	0.0219563	0.322581	0.29521	SYT11/ACTG1	2
GO:0034504	BP	GO:0034504	protein localization to nucleus	4/69	290/18723	0.0222038	0.322581	0.29521	COL1A1/RRS1/NF2/NXT1	4
GO:0034767	BP	GO:0034767	positive regulation of ion transmembrane transport	3/69	167/18723	0.0237755	0.322581	0.29521	ACTN4/SLC34A1/ATP2A1	3
GO:0002833	BP	GO:0002833	positive regulation of response to biotic stimulus	3/69	168/18723	0.0241453	0.322581	0.29521	HLA-G/NMI/PAK2	3
GO:0045600	BP	GO:0045600	positive regulation of fat cell differentiation	2/69	66/18723	0.0246725	0.322581	0.29521	AAMDC/BMP2	2
GO:0051893	BP	GO:0051893	regulation of focal adhesion assembly	2/69	66/18723	0.0246725	0.322581	0.29521	PTPRJ/ACTG1	2
GO:0090109	BP	GO:0090109	regulation of cell-substrate junction assembly	2/69	66/18723	0.0246725	0.322581	0.29521	PTPRJ/ACTG1	2
GO:0030833	BP	GO:0030833	regulation of actin filament polymerization	3/69	172/18723	0.0256557	0.322581	0.29521	CYFIP1/SPTBN2/CDC42EP4	3
GO:0006694	BP	GO:0006694	steroid biosynthetic process	3/69	173/18723	0.0260411	0.322581	0.29521	DHH/APOB/BMP2	3
GO:0045669	BP	GO:0045669	positive regulation of osteoblast differentiation	2/69	69/18723	0.0267951	0.322581	0.29521	PDLIM7/BMP2	2
GO:0051966	BP	GO:0051966	regulation of synaptic transmission, glutamatergic	2/69	69/18723	0.0267951	0.322581	0.29521	GRIK1/CDH2	2
GO:0051648	BP	GO:0051648	vesicle localization	3/69	177/18723	0.027614	0.322581	0.29521	ACTN4/CDH2/SYT11	3
GO:0035725	BP	GO:0035725	sodium ion transmembrane transport	3/69	178/18723	0.028015	0.322581	0.29521	ACTN4/SLC34A1/SLC6A16	3
GO:0150116	BP	GO:0150116	regulation of cell-substrate junction organization	2/69	71/18723	0.0282498	0.322581	0.29521	PTPRJ/ACTG1	2
GO:0043409	BP	GO:0043409	negative regulation of MAPK cascade	3/69	180/18723	0.0288263	0.322581	0.29521	PTPRJ/BMP2/NF2	3
GO:0048332	BP	GO:0048332	mesoderm morphogenesis	2/69	74/18723	0.0304902	0.322581	0.29521	SETD2/NF2	2
GO:0120192	BP	GO:0120192	tight junction assembly	2/69	74/18723	0.0304902	0.322581	0.29521	ACTG1/PAK2	2
GO:0071426	BP	GO:0071426	ribonucleoprotein complex export from nucleus	2/69	76/18723	0.0320218	0.322581	0.29521	SETD2/RRS1	2
GO:0008064	BP	GO:0008064	regulation of actin polymerization or depolymerization	3/69	188/18723	0.0321959	0.322581	0.29521	CYFIP1/SPTBN2/CDC42EP4	3
GO:0030832	BP	GO:0030832	regulation of actin filament length	3/69	189/18723	0.0326311	0.322581	0.29521	CYFIP1/SPTBN2/CDC42EP4	3
GO:0071166	BP	GO:0071166	ribonucleoprotein complex localization	2/69	77/18723	0.0327988	0.322581	0.29521	SETD2/RRS1	2
GO:0030041	BP	GO:0030041	actin filament polymerization	3/69	191/18723	0.0335106	0.322581	0.29521	CYFIP1/SPTBN2/CDC42EP4	3
GO:0019216	BP	GO:0019216	regulation of lipid metabolic process	4/69	331/18723	0.0338103	0.322581	0.29521	DHH/APOB/BMP2/CDK4	4
GO:0050777	BP	GO:0050777	negative regulation of immune response	3/69	194/18723	0.034853	0.322581	0.29521	HLA-G/NMI/USP18	3
GO:0120193	BP	GO:0120193	tight junction organization	2/69	80/18723	0.035174	0.322581	0.29521	ACTG1/PAK2	2
GO:0022408	BP	GO:0022408	negative regulation of cell-cell adhesion	3/69	196/18723	0.0357633	0.322581	0.29521	HLA-G/BMP2/NF2	3
GO:0031032	BP	GO:0031032	actomyosin structure organization	3/69	196/18723	0.0357633	0.322581	0.29521	NF2/ACTG1/PAK2	3
GO:0001915	BP	GO:0001915	negative regulation of T cell mediated cytotoxicity	1/69	10/18723	0.0362564	0.322581	0.29521	HLA-G	1
GO:0002765	BP	GO:0002765	immune response-inhibiting signal transduction	1/69	10/18723	0.0362564	0.322581	0.29521	HLA-G	1
GO:0003129	BP	GO:0003129	heart induction	1/69	10/18723	0.0362564	0.322581	0.29521	BMP2	1
GO:0003330	BP	GO:0003330	regulation of extracellular matrix constituent secretion	1/69	10/18723	0.0362564	0.322581	0.29521	BMP2	1
GO:0030647	BP	GO:0030647	aminoglycoside antibiotic metabolic process	1/69	10/18723	0.0362564	0.322581	0.29521	SLC34A1	1
GO:0031943	BP	GO:0031943	regulation of glucocorticoid metabolic process	1/69	10/18723	0.0362564	0.322581	0.29521	BMP2	1
GO:0032342	BP	GO:0032342	aldosterone biosynthetic process	1/69	10/18723	0.0362564	0.322581	0.29521	BMP2	1
GO:0034651	BP	GO:0034651	cortisol biosynthetic process	1/69	10/18723	0.0362564	0.322581	0.29521	BMP2	1
GO:0042487	BP	GO:0042487	regulation of odontogenesis of dentin-containing tooth	1/69	10/18723	0.0362564	0.322581	0.29521	BMP2	1
GO:0060368	BP	GO:0060368	regulation of Fc receptor mediated stimulatory signaling pathway	1/69	10/18723	0.0362564	0.322581	0.29521	PTPRJ	1
GO:0070091	BP	GO:0070091	glucagon secretion	1/69	10/18723	0.0362564	0.322581	0.29521	AIMP1	1
GO:0070092	BP	GO:0070092	regulation of glucagon secretion	1/69	10/18723	0.0362564	0.322581	0.29521	AIMP1	1
GO:0098885	BP	GO:0098885	modification of postsynaptic actin cytoskeleton	1/69	10/18723	0.0362564	0.322581	0.29521	CYFIP1	1
GO:1901725	BP	GO:1901725	regulation of histone deacetylase activity	1/69	10/18723	0.0362564	0.322581	0.29521	KDM5A	1
GO:1902645	BP	GO:1902645	tertiary alcohol biosynthetic process	1/69	10/18723	0.0362564	0.322581	0.29521	BMP2	1
GO:2000601	BP	GO:2000601	positive regulation of Arp2/3 complex-mediated actin nucleation	1/69	10/18723	0.0362564	0.322581	0.29521	CYFIP1	1
GO:2000726	BP	GO:2000726	negative regulation of cardiac muscle cell differentiation	1/69	10/18723	0.0362564	0.322581	0.29521	BMP2	1
GO:0016575	BP	GO:0016575	histone deacetylation	2/69	82/18723	0.0367935	0.322581	0.29521	RCOR1/KDM5A	2
GO:0001933	BP	GO:0001933	negative regulation of protein phosphorylation	4/69	342/18723	0.0374278	0.322581	0.29521	PTPRJ/BMP2/NF2/PAK2	4
GO:0006405	BP	GO:0006405	RNA export from nucleus	2/69	84/18723	0.0384415	0.322581	0.29521	SETD2/NXT1	2
GO:0042440	BP	GO:0042440	pigment metabolic process	2/69	84/18723	0.0384415	0.322581	0.29521	ALAS1/HMBS	2
GO:0097006	BP	GO:0097006	regulation of plasma lipoprotein particle levels	2/69	85/18723	0.0392759	0.322581	0.29521	APOB/MPO	2
GO:0002645	BP	GO:0002645	positive regulation of tolerance induction	1/69	11/18723	0.03981	0.322581	0.29521	HLA-G	1
GO:0006705	BP	GO:0006705	mineralocorticoid biosynthetic process	1/69	11/18723	0.03981	0.322581	0.29521	BMP2	1
GO:0010269	BP	GO:0010269	response to selenium ion	1/69	11/18723	0.03981	0.322581	0.29521	APOB	1
GO:0014010	BP	GO:0014010	Schwann cell proliferation	1/69	11/18723	0.03981	0.322581	0.29521	NF2	1
GO:0018026	BP	GO:0018026	peptidyl-lysine monomethylation	1/69	11/18723	0.03981	0.322581	0.29521	SETD2	1
GO:0032341	BP	GO:0032341	aldosterone metabolic process	1/69	11/18723	0.03981	0.322581	0.29521	BMP2	1
GO:0032351	BP	GO:0032351	negative regulation of hormone metabolic process	1/69	11/18723	0.03981	0.322581	0.29521	BMP2	1
GO:0033197	BP	GO:0033197	response to vitamin E	1/69	11/18723	0.03981	0.322581	0.29521	COL1A1	1
GO:0033234	BP	GO:0033234	negative regulation of protein sumoylation	1/69	11/18723	0.03981	0.322581	0.29521	HMG20A	1
GO:0033327	BP	GO:0033327	Leydig cell differentiation	1/69	11/18723	0.03981	0.322581	0.29521	DHH	1
GO:0033690	BP	GO:0033690	positive regulation of osteoblast proliferation	1/69	11/18723	0.03981	0.322581	0.29521	BMP2	1
GO:0034379	BP	GO:0034379	very-low-density lipoprotein particle assembly	1/69	11/18723	0.03981	0.322581	0.29521	APOB	1
GO:0034650	BP	GO:0034650	cortisol metabolic process	1/69	11/18723	0.03981	0.322581	0.29521	BMP2	1
GO:0043589	BP	GO:0043589	skin morphogenesis	1/69	11/18723	0.03981	0.322581	0.29521	COL1A1	1
GO:0045654	BP	GO:0045654	positive regulation of megakaryocyte differentiation	1/69	11/18723	0.03981	0.322581	0.29521	RCOR1	1
GO:0045793	BP	GO:0045793	positive regulation of cell size	1/69	11/18723	0.03981	0.322581	0.29521	CDK4	1
GO:0046929	BP	GO:0046929	negative regulation of neurotransmitter secretion	1/69	11/18723	0.03981	0.322581	0.29521	SYT11	1
GO:0051386	BP	GO:0051386	regulation of neurotrophin TRK receptor signaling pathway	1/69	11/18723	0.03981	0.322581	0.29521	CYFIP1	1
GO:0051561	BP	GO:0051561	positive regulation of mitochondrial calcium ion concentration	1/69	11/18723	0.03981	0.322581	0.29521	ATP2A1	1
GO:0051657	BP	GO:0051657	maintenance of organelle location	1/69	11/18723	0.03981	0.322581	0.29521	ATP2A1	1
GO:0070933	BP	GO:0070933	histone H4 deacetylation	1/69	11/18723	0.03981	0.322581	0.29521	RCOR1	1
GO:0090030	BP	GO:0090030	regulation of steroid hormone biosynthetic process	1/69	11/18723	0.03981	0.322581	0.29521	BMP2	1
GO:0097104	BP	GO:0097104	postsynaptic membrane assembly	1/69	11/18723	0.03981	0.322581	0.29521	CDH2	1
GO:1903961	BP	GO:1903961	positive regulation of anion transmembrane transport	1/69	11/18723	0.03981	0.322581	0.29521	SLC34A1	1
GO:2000826	BP	GO:2000826	regulation of heart morphogenesis	1/69	11/18723	0.03981	0.322581	0.29521	BMP2	1
GO:0048864	BP	GO:0048864	stem cell development	2/69	86/18723	0.0401172	0.322581	0.29521	SETD2/CDH2	2
GO:0048041	BP	GO:0048041	focal adhesion assembly	2/69	87/18723	0.0409654	0.322581	0.29521	PTPRJ/ACTG1	2
GO:1901606	BP	GO:1901606	alpha-amino acid catabolic process	2/69	87/18723	0.0409654	0.322581	0.29521	GCSH/GLUD2	2
GO:2000177	BP	GO:2000177	regulation of neural precursor cell proliferation	2/69	87/18723	0.0409654	0.322581	0.29521	CDH2/NF2	2
GO:1902905	BP	GO:1902905	positive regulation of supramolecular fiber organization	3/69	209/18723	0.0419775	0.322581	0.29521	CYFIP1/CDC42EP4/NF2	3
GO:0019724	BP	GO:0019724	B cell mediated immunity	3/69	210/18723	0.0424767	0.322581	0.29521	HLA-DRB4/C8B/HLA-G	3
GO:0050807	BP	GO:0050807	regulation of synapse organization	3/69	211/18723	0.042979	0.322581	0.29521	CYFIP1/CDH2/ADAM10	3
GO:0002664	BP	GO:0002664	regulation of T cell tolerance induction	1/69	12/18723	0.0433507	0.322581	0.29521	HLA-G	1
GO:0003207	BP	GO:0003207	cardiac chamber formation	1/69	12/18723	0.0433507	0.322581	0.29521	BMP2	1
GO:0003306	BP	GO:0003306	Wnt signaling pathway involved in heart development	1/69	12/18723	0.0433507	0.322581	0.29521	BMP2	1
GO:0008212	BP	GO:0008212	mineralocorticoid metabolic process	1/69	12/18723	0.0433507	0.322581	0.29521	BMP2	1
GO:0010587	BP	GO:0010587	miRNA catabolic process	1/69	12/18723	0.0433507	0.322581	0.29521	PARN	1
GO:0010642	BP	GO:0010642	negative regulation of platelet-derived growth factor receptor signaling pathway	1/69	12/18723	0.0433507	0.322581	0.29521	PTPRJ	1
GO:0016554	BP	GO:0016554	cytidine to uridine editing	1/69	12/18723	0.0433507	0.322581	0.29521	A1CF	1
GO:0021978	BP	GO:0021978	telencephalon regionalization	1/69	12/18723	0.0433507	0.322581	0.29521	BMP2	1
GO:0030238	BP	GO:0030238	male sex determination	1/69	12/18723	0.0433507	0.322581	0.29521	DHH	1
GO:0031126	BP	GO:0031126	sno(s)RNA 3'-end processing	1/69	12/18723	0.0433507	0.322581	0.29521	PARN	1
GO:0034333	BP	GO:0034333	adherens junction assembly	1/69	12/18723	0.0433507	0.322581	0.29521	PAK2	1
GO:0038063	BP	GO:0038063	collagen-activated tyrosine kinase receptor signaling pathway	1/69	12/18723	0.0433507	0.322581	0.29521	COL1A1	1
GO:0042117	BP	GO:0042117	monocyte activation	1/69	12/18723	0.0433507	0.322581	0.29521	ADAM10	1
GO:0046831	BP	GO:0046831	regulation of RNA export from nucleus	1/69	12/18723	0.0433507	0.322581	0.29521	SETD2	1
GO:0060019	BP	GO:0060019	radial glial cell differentiation	1/69	12/18723	0.0433507	0.322581	0.29521	CDH2	1
GO:0060907	BP	GO:0060907	positive regulation of macrophage cytokine production	1/69	12/18723	0.0433507	0.322581	0.29521	HLA-G	1
GO:0061430	BP	GO:0061430	bone trabecula morphogenesis	1/69	12/18723	0.0433507	0.322581	0.29521	COL1A1	1
GO:0071107	BP	GO:0071107	response to parathyroid hormone	1/69	12/18723	0.0433507	0.322581	0.29521	SLC34A1	1
GO:0098974	BP	GO:0098974	postsynaptic actin cytoskeleton organization	1/69	12/18723	0.0433507	0.322581	0.29521	ACTG1	1
GO:0150065	BP	GO:0150065	regulation of deacetylase activity	1/69	12/18723	0.0433507	0.322581	0.29521	KDM5A	1
GO:1901894	BP	GO:1901894	regulation of ATPase-coupled calcium transmembrane transporter activity	1/69	12/18723	0.0433507	0.322581	0.29521	ATP2A1	1
GO:0099175	BP	GO:0099175	regulation of postsynapse organization	2/69	90/18723	0.0435503	0.322581	0.29521	CDH2/ADAM10	2
GO:0002065	BP	GO:0002065	columnar/cuboidal epithelial cell differentiation	2/69	91/18723	0.0444252	0.322581	0.29521	CDH2/BMP2	2
GO:0035249	BP	GO:0035249	synaptic transmission, glutamatergic	2/69	92/18723	0.0453067	0.322581	0.29521	GRIK1/CDH2	2
GO:0009612	BP	GO:0009612	response to mechanical stimulus	3/69	216/18723	0.0455349	0.322581	0.29521	COL1A1/CDH2/MPO	3
GO:0033273	BP	GO:0033273	response to vitamin	2/69	93/18723	0.0461946	0.322581	0.29521	COL1A1/SLC34A1	2
GO:0001701	BP	GO:0001701	in utero embryonic development	4/69	367/18723	0.0464529	0.322581	0.29521	SETD2/APOB/ADAM10/BMP2	4
GO:0009615	BP	GO:0009615	response to virus	4/69	367/18723	0.0464529	0.322581	0.29521	SETD2/AIMP1/APOB/NMI	4
GO:0008154	BP	GO:0008154	actin polymerization or depolymerization	3/69	218/18723	0.0465781	0.322581	0.29521	CYFIP1/SPTBN2/CDC42EP4	3
GO:0050803	BP	GO:0050803	regulation of synapse structure or activity	3/69	218/18723	0.0465781	0.322581	0.29521	CYFIP1/CDH2/ADAM10	3
GO:0001778	BP	GO:0001778	plasma membrane repair	1/69	13/18723	0.0468785	0.322581	0.29521	SYT11	1
GO:0008298	BP	GO:0008298	intracellular mRNA localization	1/69	13/18723	0.0468785	0.322581	0.29521	A1CF	1
GO:0021984	BP	GO:0021984	adenohypophysis development	1/69	13/18723	0.0468785	0.322581	0.29521	BMP2	1
GO:0031272	BP	GO:0031272	regulation of pseudopodium assembly	1/69	13/18723	0.0468785	0.322581	0.29521	CDC42EP4	1
GO:0031274	BP	GO:0031274	positive regulation of pseudopodium assembly	1/69	13/18723	0.0468785	0.322581	0.29521	CDC42EP4	1
GO:0034309	BP	GO:0034309	primary alcohol biosynthetic process	1/69	13/18723	0.0468785	0.322581	0.29521	BMP2	1
GO:0036302	BP	GO:0036302	atrioventricular canal development	1/69	13/18723	0.0468785	0.322581	0.29521	BMP2	1
GO:0042541	BP	GO:0042541	hemoglobin biosynthetic process	1/69	13/18723	0.0468785	0.322581	0.29521	ALAS1	1
GO:0046689	BP	GO:0046689	response to mercury ion	1/69	13/18723	0.0468785	0.322581	0.29521	SLC34A1	1
GO:0048711	BP	GO:0048711	positive regulation of astrocyte differentiation	1/69	13/18723	0.0468785	0.322581	0.29521	BMP2	1
GO:0055062	BP	GO:0055062	phosphate ion homeostasis	1/69	13/18723	0.0468785	0.322581	0.29521	SLC34A1	1
GO:0070316	BP	GO:0070316	regulation of G0 to G1 transition	1/69	13/18723	0.0468785	0.322581	0.29521	HLA-G	1
GO:0072506	BP	GO:0072506	trivalent inorganic anion homeostasis	1/69	13/18723	0.0468785	0.322581	0.29521	SLC34A1	1
GO:1905244	BP	GO:1905244	regulation of modification of synaptic structure	1/69	13/18723	0.0468785	0.322581	0.29521	CYFIP1	1
GO:2001198	BP	GO:2001198	regulation of dendritic cell differentiation	1/69	13/18723	0.0468785	0.322581	0.29521	HLA-G	1
GO:0034764	BP	GO:0034764	positive regulation of transmembrane transport	3/69	219/18723	0.0471041	0.322581	0.29521	ACTN4/SLC34A1/ATP2A1	3
GO:0031503	BP	GO:0031503	protein-containing complex localization	3/69	220/18723	0.0476331	0.322581	0.29521	SETD2/ADAM10/RRS1	3
GO:0007044	BP	GO:0007044	cell-substrate junction assembly	2/69	95/18723	0.0479897	0.322581	0.29521	PTPRJ/ACTG1	2
GO:0032479	BP	GO:0032479	regulation of type I interferon production	2/69	95/18723	0.0479897	0.322581	0.29521	SETD2/NMI	2
GO:0032606	BP	GO:0032606	type I interferon production	2/69	95/18723	0.0479897	0.322581	0.29521	SETD2/NMI	2
GO:0050764	BP	GO:0050764	regulation of phagocytosis	2/69	95/18723	0.0479897	0.322581	0.29521	SYT11/PTPRJ	2
GO:0001654	BP	GO:0001654	eye development	4/69	371/18723	0.0480006	0.322581	0.29521	CRYBA4/SALL2/CDK4/NF2	4
GO:0002274	BP	GO:0002274	myeloid leukocyte activation	3/69	223/18723	0.0492378	0.322581	0.29521	SYT11/NMI/ADAM10	3
GO:0150063	BP	GO:0150063	visual system development	4/69	375/18723	0.0495769	0.322581	0.29521	CRYBA4/SALL2/CDK4/NF2	4
GO:0035335	BP	GO:0035335	peptidyl-tyrosine dephosphorylation	2/69	97/18723	0.04981	0.322581	0.29521	ACP1/PTPRJ	2
GO:0018205	BP	GO:0018205	peptidyl-lysine modification	4/69	376/18723	0.0499754	0.322581	0.29521	GCSH/SETD2/HMG20A/ZBED1	4
GO:0005911	CC	GO:0005911	cell-cell junction	9/71	494/19550	7.23931e-05	0.00847807	0.0056344	PDLIM7/CDH2/CDC42EP4/PTPRJ/ADAM10/CDK4/NF2/ACTG1/PAK2	9
GO:0005925	CC	GO:0005925	focal adhesion	8/71	418/19550	0.0001339	0.00847807	0.0056344	ACTN4/PDLIM7/CYFIP1/CDH2/ADAM10/MPRIP/ARHGAP26/ACTG1	8
GO:0045335	CC	GO:0045335	phagocytic vesicle	5/71	137/19550	0.000141097	0.00847807	0.0056344	HLA-G/SYT11/CDC42EP4/MPO/ACTG1	5
GO:0030055	CC	GO:0030055	cell-substrate junction	8/71	425/19550	0.000150045	0.00847807	0.0056344	ACTN4/PDLIM7/CYFIP1/CDH2/ADAM10/MPRIP/ARHGAP26/ACTG1	8
GO:0030864	CC	GO:0030864	cortical actin cytoskeleton	4/71	79/19550	0.000195379	0.00847807	0.0056344	ACTN4/CDH2/SPTBN2/NF2	4
GO:0030139	CC	GO:0030139	endocytic vesicle	7/71	336/19550	0.000215544	0.00847807	0.0056344	HLA-DRB4/APOB/HLA-G/SYT11/CDC42EP4/MPO/ACTG1	7
GO:0005912	CC	GO:0005912	adherens junction	5/71	170/19550	0.000383971	0.0129453	0.00860327	PDLIM7/CDH2/CDC42EP4/ADAM10/NF2	5
GO:0030863	CC	GO:0030863	cortical cytoskeleton	4/71	108/19550	0.000643878	0.0189944	0.0126234	ACTN4/CDH2/SPTBN2/NF2	4
GO:0060076	CC	GO:0060076	excitatory synapse	3/71	49/19550	0.000750211	0.0196722	0.0130739	CYFIP1/SYT11/SPTBN2	3
GO:0099059	CC	GO:0099059	integral component of presynaptic active zone membrane	2/71	13/19550	0.000988415	0.0215413	0.014316	CDH2/SYT11	2
GO:0045177	CC	GO:0045177	apical part of cell	7/71	435/19550	0.00100404	0.0215413	0.014316	CBLIF/CDH2/SPTBN2/SLC34A1/EDAR/NF2/ACTG1	7
GO:0031527	CC	GO:0031527	filopodium membrane	2/71	17/19550	0.00170728	0.0309936	0.0205979	HLA-G/NF2	2
GO:0098945	CC	GO:0098945	intrinsic component of presynaptic active zone membrane	2/71	17/19550	0.00170728	0.0309936	0.0205979	CDH2/SYT11	2
GO:0071682	CC	GO:0071682	endocytic vesicle lumen	2/71	23/19550	0.00313166	0.048728	0.0323839	APOB/MPO	2
GO:0042611	CC	GO:0042611	MHC protein complex	2/71	25/19550	0.00369607	0.048728	0.0323839	HLA-DRB4/HLA-G	2
GO:0005775	CC	GO:0005775	vacuolar lumen	4/71	174/19550	0.0037047	0.048728	0.0323839	CBLIF/RNASE3/APOB/MPO	4
GO:0046930	CC	GO:0046930	pore complex	2/71	26/19550	0.00399471	0.048728	0.0323839	C8B/ADAM10	2
GO:0001726	CC	GO:0001726	ruffle	4/71	178/19550	0.00401672	0.048728	0.0323839	PDLIM7/CYFIP1/PTPRJ/NF2	4
GO:0030662	CC	GO:0030662	coated vesicle membrane	4/71	181/19550	0.00426211	0.048728	0.0323839	HLA-DRB4/APOB/HLA-G/SYT11	4
GO:0055038	CC	GO:0055038	recycling endosome membrane	3/71	92/19550	0.00457493	0.048728	0.0323839	ATP11B/HLA-G/SYT11	3
GO:0048787	CC	GO:0048787	presynaptic active zone membrane	2/71	28/19550	0.00462445	0.048728	0.0323839	CDH2/SYT11	2
GO:0030135	CC	GO:0030135	coated vesicle	5/71	299/19550	0.00462716	0.048728	0.0323839	HLA-DRB4/APOB/HLA-G/SYT11/ADAM10	5
GO:0071556	CC	GO:0071556	integral component of lumenal side of endoplasmic reticulum membrane	2/71	29/19550	0.00495539	0.048728	0.0323839	HLA-DRB4/HLA-G	2
GO:0098553	CC	GO:0098553	lumenal side of endoplasmic reticulum membrane	2/71	29/19550	0.00495539	0.048728	0.0323839	HLA-DRB4/HLA-G	2
GO:0030136	CC	GO:0030136	clathrin-coated vesicle	4/71	196/19550	0.00564191	0.0512757	0.0340771	HLA-DRB4/APOB/SYT11/ADAM10	4
GO:0031941	CC	GO:0031941	filamentous actin	2/71	31/19550	0.00564902	0.0512757	0.0340771	PDLIM7/ACTG1	2
GO:0031983	CC	GO:0031983	vesicle lumen	5/71	327/19550	0.00671704	0.0586348	0.0389678	ACTN4/RNASE3/CYFIP1/APOB/MPO	5
GO:0030175	CC	GO:0030175	filopodium	3/71	107/19550	0.00695667	0.0586348	0.0389678	CYFIP1/HLA-G/NF2	3
GO:0098576	CC	GO:0098576	lumenal side of membrane	2/71	36/19550	0.0075646	0.0615602	0.040912	HLA-DRB4/HLA-G	2
GO:0098858	CC	GO:0098858	actin-based cell projection	4/71	221/19550	0.00855408	0.0660812	0.0439166	CBLIF/CYFIP1/HLA-G/NF2	4
GO:0030665	CC	GO:0030665	clathrin-coated vesicle membrane	3/71	116/19550	0.00868015	0.0660812	0.0439166	HLA-DRB4/APOB/SYT11	3
GO:0043679	CC	GO:0043679	axon terminus	3/71	122/19550	0.00995627	0.0734275	0.0487988	CYFIP1/SYT11/ACTG1	3
GO:0005802	CC	GO:0005802	trans-Golgi network	4/71	259/19550	0.0146258	0.101953	0.0677566	ATP11B/HLA-DRB4/SYT11/ADAM10	4
GO:0044306	CC	GO:0044306	neuron projection terminus	3/71	141/19550	0.0146882	0.101953	0.0677566	CYFIP1/SYT11/ACTG1	3
GO:0043195	CC	GO:0043195	terminal bouton	2/71	55/19550	0.0170588	0.115025	0.0764442	CYFIP1/SYT11	2
GO:0031252	CC	GO:0031252	cell leading edge	5/71	422/19550	0.0186146	0.117145	0.0778526	PDLIM7/CYFIP1/CDH2/PTPRJ/NF2	5
GO:0005766	CC	GO:0005766	primary lysosome	3/71	155/19550	0.0188623	0.117145	0.0778526	ATP11B/RNASE3/MPO	3
GO:0042582	CC	GO:0042582	azurophil granule	3/71	155/19550	0.0188623	0.117145	0.0778526	ATP11B/RNASE3/MPO	3
GO:0042581	CC	GO:0042581	specific granule	3/71	160/19550	0.0204964	0.124029	0.0824281	CYFIP1/PTPRJ/ADAM10	3
GO:0012507	CC	GO:0012507	ER to Golgi transport vesicle membrane	2/71	62/19550	0.0213726	0.126098	0.0838031	HLA-DRB4/HLA-G	2
GO:0019814	CC	GO:0019814	immunoglobulin complex	3/71	167/19550	0.0229115	0.128303	0.0852685	IGKV2D-26/IGKV2D-28/IGKV1D-43	3
GO:0099056	CC	GO:0099056	integral component of presynaptic membrane	2/71	66/19550	0.0240197	0.128303	0.0852685	CDH2/SYT11	2
GO:0005938	CC	GO:0005938	cell cortex	4/71	308/19550	0.0257447	0.128303	0.0852685	ACTN4/CDH2/SPTBN2/NF2	4
GO:0005788	CC	GO:0005788	endoplasmic reticulum lumen	4/71	313/19550	0.0271015	0.128303	0.0852685	COL1A1/APOB/CDH2/ADAM10	4
GO:0001725	CC	GO:0001725	stress fiber	2/71	71/19550	0.0275067	0.128303	0.0852685	ACTN4/PDLIM7	2
GO:0097517	CC	GO:0097517	contractile actin filament bundle	2/71	71/19550	0.0275067	0.128303	0.0852685	ACTN4/PDLIM7	2
GO:0005635	CC	GO:0005635	nuclear envelope	5/71	468/19550	0.0275751	0.128303	0.0852685	ATP11B/ZBED1/RANBP1/CDK4/NXT1	5
GO:0030669	CC	GO:0030669	clathrin-coated endocytic vesicle membrane	2/71	72/19550	0.0282273	0.128303	0.0852685	HLA-DRB4/APOB	2
GO:0048786	CC	GO:0048786	presynaptic active zone	2/71	73/19550	0.0289553	0.128303	0.0852685	CDH2/SYT11	2
GO:0043197	CC	GO:0043197	dendritic spine	3/71	183/19550	0.0289897	0.128303	0.0852685	CYFIP1/SYT11/ADAM10	3
GO:0044309	CC	GO:0044309	neuron spine	3/71	184/19550	0.0293954	0.128303	0.0852685	CYFIP1/SYT11/ADAM10	3
GO:0034774	CC	GO:0034774	secretory granule lumen	4/71	322/19550	0.0296505	0.128303	0.0852685	ACTN4/RNASE3/CYFIP1/MPO	4
GO:0098889	CC	GO:0098889	intrinsic component of presynaptic membrane	2/71	75/19550	0.030434	0.128303	0.0852685	CDH2/SYT11	2
GO:0060205	CC	GO:0060205	cytoplasmic vesicle lumen	4/71	325/19550	0.0305309	0.128303	0.0852685	ACTN4/RNASE3/CYFIP1/MPO	4
GO:0014069	CC	GO:0014069	postsynaptic density	4/71	330/19550	0.0320324	0.128303	0.0852685	CDH2/SYT11/ADAM10/PAK2	4
GO:0098685	CC	GO:0098685	Schaffer collateral - CA1 synapse	2/71	78/19550	0.032707	0.128303	0.0852685	SYT11/ACTG1	2
GO:0030666	CC	GO:0030666	endocytic vesicle membrane	3/71	193/19550	0.0331814	0.128303	0.0852685	HLA-DRB4/APOB/HLA-G	3
GO:0032279	CC	GO:0032279	asymmetric synapse	4/71	335/19550	0.0335768	0.128303	0.0852685	CDH2/SYT11/ADAM10/PAK2	4
GO:0055037	CC	GO:0055037	recycling endosome	3/71	195/19550	0.0340558	0.128303	0.0852685	ATP11B/HLA-G/SYT11	3
GO:0032432	CC	GO:0032432	actin filament bundle	2/71	80/19550	0.0342585	0.128303	0.0852685	ACTN4/PDLIM7	2
GO:0042641	CC	GO:0042641	actomyosin	2/71	81/19550	0.0350448	0.128303	0.0852685	ACTN4/PDLIM7	2
GO:0005916	CC	GO:0005916	fascia adherens	1/71	10/19550	0.0357374	0.128303	0.0852685	CDH2	1
GO:0097197	CC	GO:0097197	tetraspanin-enriched microdomain	1/71	10/19550	0.0357374	0.128303	0.0852685	ADAM10	1
GO:0031253	CC	GO:0031253	cell projection membrane	4/71	346/19550	0.0371264	0.128303	0.0852685	HLA-G/SLC34A1/PTPRJ/NF2	4
GO:0030027	CC	GO:0030027	lamellipodium	3/71	202/19550	0.0372101	0.128303	0.0852685	CYFIP1/CDH2/NF2	3
GO:0005643	CC	GO:0005643	nuclear pore	2/71	84/19550	0.0374457	0.128303	0.0852685	RANBP1/NXT1	2
GO:0005845	CC	GO:0005845	mRNA cap binding complex	1/71	11/19550	0.0392411	0.128303	0.0852685	CYFIP1	1
GO:0017101	CC	GO:0017101	aminoacyl-tRNA synthetase multienzyme complex	1/71	11/19550	0.0392411	0.128303	0.0852685	AIMP1	1
GO:0031094	CC	GO:0031094	platelet dense tubular network	1/71	11/19550	0.0392411	0.128303	0.0852685	ATP2A1	1
GO:0099572	CC	GO:0099572	postsynaptic specialization	4/71	356/19550	0.0405351	0.128303	0.0852685	CDH2/SYT11/ADAM10/PAK2	4
GO:0098984	CC	GO:0098984	neuron to neuron synapse	4/71	361/19550	0.0423045	0.128303	0.0852685	CDH2/SYT11/ADAM10/PAK2	4
GO:0005583	CC	GO:0005583	fibrillar collagen trimer	1/71	12/19550	0.0427323	0.128303	0.0852685	COL1A1	1
GO:0031209	CC	GO:0031209	SCAR complex	1/71	12/19550	0.0427323	0.128303	0.0852685	CYFIP1	1
GO:0032009	CC	GO:0032009	early phagosome	1/71	12/19550	0.0427323	0.128303	0.0852685	SYT11	1
GO:0098643	CC	GO:0098643	banded collagen fibril	1/71	12/19550	0.0427323	0.128303	0.0852685	COL1A1	1
GO:0035578	CC	GO:0035578	azurophil granule lumen	2/71	91/19550	0.043284	0.128303	0.0852685	RNASE3/MPO	2
GO:0035579	CC	GO:0035579	specific granule membrane	2/71	91/19550	0.043284	0.128303	0.0852685	PTPRJ/ADAM10	2
GO:0045334	CC	GO:0045334	clathrin-coated endocytic vesicle	2/71	91/19550	0.043284	0.128303	0.0852685	HLA-DRB4/APOB	2
GO:0016324	CC	GO:0016324	apical plasma membrane	4/71	367/19550	0.0444851	0.128303	0.0852685	CBLIF/CDH2/SPTBN2/SLC34A1	4
GO:0030134	CC	GO:0030134	COPII-coated ER to Golgi transport vesicle	2/71	94/19550	0.0458836	0.128303	0.0852685	HLA-DRB4/HLA-G	2
GO:0005736	CC	GO:0005736	RNA polymerase I complex	1/71	13/19550	0.046211	0.128303	0.0852685	POLR2K	1
GO:0034362	CC	GO:0034362	low-density lipoprotein particle	1/71	13/19550	0.046211	0.128303	0.0852685	APOB	1
GO:0034518	CC	GO:0034518	RNA cap binding complex	1/71	13/19550	0.046211	0.128303	0.0852685	CYFIP1	1
GO:0042627	CC	GO:0042627	chylomicron	1/71	13/19550	0.046211	0.128303	0.0852685	APOB	1
GO:0044292	CC	GO:0044292	dendrite terminus	1/71	13/19550	0.046211	0.128303	0.0852685	CYFIP1	1
GO:0043202	CC	GO:0043202	lysosomal lumen	2/71	97/19550	0.0485396	0.133202	0.0885238	CBLIF/APOB	2
GO:0098688	CC	GO:0098688	parallel fiber to Purkinje cell synapse	1/71	14/19550	0.0496772	0.13374	0.0888818	SPTBN2	1
GO:0051020	MF	GO:0051020	GTPase binding	6/68	291/18368	0.000721397	0.10312	0.0957228	CYFIP1/AIMP1/CDC42EP4/RANBP1/NXT1/PAK2	6
GO:0045295	MF	GO:0045295	gamma-catenin binding	2/68	12/18368	0.000870207	0.10312	0.0957228	CDH2/PTPRJ	2
GO:0045296	MF	GO:0045296	cadherin binding	6/68	332/18368	0.00142282	0.112403	0.10434	CDH2/SPTBN2/PTPRJ/RANBP1/MPRIP/PAK2	6
GO:0098918	MF	GO:0098918	structural constituent of synapse	2/68	18/18368	0.00198857	0.117823	0.109371	SPTBN2/ACTG1	2
GO:0031267	MF	GO:0031267	small GTPase binding	5/68	259/18368	0.00271269	0.128581	0.119358	CYFIP1/CDC42EP4/RANBP1/NXT1/PAK2	5
GO:0003779	MF	GO:0003779	actin binding	6/68	441/18368	0.00577822	0.22824	0.211868	ACTN4/PDLIM7/CYFIP1/SPTBN2/MPRIP/NF2	6
GO:0051015	MF	GO:0051015	actin filament binding	4/68	217/18368	0.00855767	0.289738	0.268955	ACTN4/CYFIP1/SPTBN2/MPRIP	4
GO:0035064	MF	GO:0035064	methylated histone binding	2/68	73/18368	0.02998	0.326839	0.303395	KDM5A/UHRF1	2
GO:0140034	MF	GO:0140034	methylation-dependent protein binding	2/68	73/18368	0.02998	0.326839	0.303395	KDM5A/UHRF1	2
GO:0003712	MF	GO:0003712	transcription coregulator activity	5/68	489/18368	0.0347147	0.326839	0.303395	ACTN4/RCOR1/ZBED1/KDM5A/NMI	5
GO:0004726	MF	GO:0004726	non-membrane spanning protein tyrosine phosphatase activity	1/68	10/18368	0.036419	0.326839	0.303395	ACP1	1
GO:0005522	MF	GO:0005522	profilin binding	1/68	10/18368	0.036419	0.326839	0.303395	ACTG1	1
GO:0008097	MF	GO:0008097	5S rRNA binding	1/68	10/18368	0.036419	0.326839	0.303395	RRS1	1
GO:0031419	MF	GO:0031419	cobalamin binding	1/68	10/18368	0.036419	0.326839	0.303395	CBLIF	1
GO:0045294	MF	GO:0045294	alpha-catenin binding	1/68	10/18368	0.036419	0.326839	0.303395	CDH2	1
GO:0008013	MF	GO:0008013	beta-catenin binding	2/68	85/18368	0.0395941	0.326839	0.303395	CDH2/PTPRJ	2
GO:0019887	MF	GO:0019887	protein kinase regulator activity	3/68	204/18368	0.0399614	0.326839	0.303395	BMP2/CDK4/PAK2	3
GO:0005436	MF	GO:0005436	sodium:phosphate symporter activity	1/68	11/18368	0.0399882	0.326839	0.303395	SLC34A1	1
GO:0046975	MF	GO:0046975	histone methyltransferase activity (H3-K36 specific)	1/68	11/18368	0.0399882	0.326839	0.303395	SETD2	1
GO:0048407	MF	GO:0048407	platelet-derived growth factor binding	1/68	11/18368	0.0399882	0.326839	0.303395	COL1A1	1
GO:0061665	MF	GO:0061665	SUMO ligase activity	1/68	11/18368	0.0399882	0.326839	0.303395	ZBED1	1
GO:0099186	MF	GO:0099186	structural constituent of postsynapse	1/68	11/18368	0.0399882	0.326839	0.303395	ACTG1	1
GO:0003727	MF	GO:0003727	single-stranded RNA binding	2/68	87/18368	0.0412965	0.326839	0.303395	HNRNPH1/A1CF	2
GO:0000340	MF	GO:0000340	RNA 7-methylguanosine cap binding	1/68	12/18368	0.0435444	0.326839	0.303395	CYFIP1	1
GO:0008353	MF	GO:0008353	RNA polymerase II CTD heptapeptide repeat kinase activity	1/68	12/18368	0.0435444	0.326839	0.303395	CDK4	1
GO:0004535	MF	GO:0004535	poly(A)-specific ribonuclease activity	1/68	13/18368	0.0470876	0.326839	0.303395	PARN	1
GO:0039706	MF	GO:0039706	co-receptor binding	1/68	13/18368	0.0470876	0.326839	0.303395	BMP2	1
GO:0070700	MF	GO:0070700	BMP receptor binding	1/68	13/18368	0.0470876	0.326839	0.303395	BMP2	1

## Sheet: KEGG
Category	Term	Count	%	PValue	Genes	List Total	Pop Hits	Pop Total	Fold Enrichment	Bonferroni	Benjamini	FDR	GeneRatio
KEGG_PATHWAY	hsa04520:Adherens junction	4	5	0.00397378	PTPRJ, ACTN4, ACP1, ACTG1	38	71	8156	12.0919	0.429601	0.560303	0.560303	0.131579
KEGG_PATHWAY	hsa05203:Viral carcinogenesis	5	6.25	0.0131641	H2BC13, RANBP1, CDK4, ACTN4, HLA-G	38	204	8156	5.26058	0.84564	0.834867	0.834867	0.164474
KEGG_PATHWAY	hsa05322:Systemic lupus erythematosus	4	5	0.023315	H2BC13, HLA-DRB4, ACTN4, C8B	38	136	8156	6.31269	0.964076	0.834867	0.834867	0.131579
KEGG_PATHWAY	hsa05416:Viral myocarditis	3	3.75	0.0300577	HLA-DRB4, HLA-G, ACTG1	38	60	8156	10.7316	0.986474	0.834867	0.834867	0.0986842
KEGG_PATHWAY	hsa04145:Phagosome	4	5	0.0310595	HLA-DRB4, MPO, HLA-G, ACTG1	38	152	8156	5.6482	0.988308	0.834867	0.834867	0.131579
KEGG_PATHWAY	hsa04530:Tight junction	4	5	0.0406011	CDK4, ACTN4, NF2, ACTG1	38	169	8156	5.08004	0.997103	0.834867	0.834867	0.131579
KEGG_PATHWAY	hsa05164:Influenza A	4	5	0.0418115	NXT1, HLA-DRB4, CDK4, ACTG1	38	171	8156	5.02062	0.997576	0.834867	0.834867	0.131579
KEGG_PATHWAY	hsa05412:Arrhythmogenic right ventricular cardiomyopathy	3	3.75	0.0473683	CDH2, ATP2A1, ACTG1	38	77	8156	8.36227	0.998932	0.834867	0.834867	0.0986842
KEGG_PATHWAY	hsa04510:Focal adhesion	4	5	0.0621183	COL1A1, ACTN4, PAK2, ACTG1	38	201	8156	4.27128	0.999882	0.923815	0.923815	0.131579
KEGG_PATHWAY	hsa04810:Regulation of actin cytoskeleton	4	5	0.0753407	CYFIP1, ACTN4, PAK2, ACTG1	38	218	8156	3.93819	0.999984	0.923815	0.923815	0.131579
KEGG_PATHWAY	hsa05146:Amoebiasis	3	3.75	0.0777598	COL1A1, ACTN4, C8B	38	102	8156	6.31269	0.999989	0.923815	0.923815	0.0986842
KEGG_PATHWAY	hsa05166:Human T-cell leukemia virus 1 infection	4	5	0.0786226	RANBP1, HLA-DRB4, CDK4, HLA-G	38	222	8156	3.86724	0.99999	0.923815	0.923815	0.131579
